# Supplementary material for: Depletion of REF/Aly alters gene expression and reduces RNA polymerase II occupancy
Source: Nucleic Acids Res. 2014 Dec 3;43(1):504–19. doi: 10.1093/nar/gku1278 (PMC4288173; doi:10.1093/nar/gku1278)
Supplement: SUPPLEMENTARY DATA [file supp_gku1278_nar-02107-v-2014-File010.xlsx]

## Sheet: Workflow
Identification of Transcripts Down Regulated in all 3 Fractions
Step	Sample	# Genes Left
1. Remove the bottom 20% expressed genes based on expression in Control sample (Value 1, Column H)	Total	2234
	Cytoplasmic	3886
	Nuclear	4859
2. Remove any upregulated genes ( log2(fold_change) > 0, column J)	Total	1033
	Cytoplasmic	3796
	Nuclear	1515
4. Identify Genes that are down regulated in the Total and Cytoplasmic Fractions		827
5. Identify genes that are down regulated in the Cytoplasmic and Nuclear fractions		1163
6. Identify genes down regulated in all three samples		646
Identification of Transcripts Upregulated in all 3 Fractions
Step	Sample	# Genes Left
1. Remove the bottom 20% expressed genes based on expression in Control sample (Value 1, Column H)	Total	2234
	Cytoplasmic	3886
	Nuclear	4859
2. Remove any downregulated genes ( log2(fold_change) > 0, column J)	Total	1201
	Cytoplasmic	90
	Nuclear	3344
4. Identify Genes that are upregulated in the Total and Cytoplasmic Fractions		72
5. Identify genes that are upregulated in the Cytoplasmic and Nuclear fractions		80
6. Identify genes upregulated in all three samples		70
Identification of Export Candidate Transcripts
Step	Sample	# Genes Left
1. Identify genes that are up regulated in the nuclear fraction	Nuclear	3344
2. Identify genes that are down regulated in the cytoplasmic fraction (log2(fold_change) <-1.0, column J)	Cytoplasmic	3796
3. Identify genes that are up regulated in the nuclear and down regulated in the cytoplasmic fractions		363

## Sheet: Total
test_id	gene_id	gene	locus	sample_1	sample_2	status	value_1	value_2	log2(fold_change)	test_stat	p_value	q_value	significant
SNAR-E	SNAR-E	SNAR-E	chr19:47333841-47333961	control_total	treatment_total	OK	7929.22	3182.19	-1.31716	3.07632	0.00209572	0.00967503	yes
SNORA64	SNORA64	SNORA64	chr16:2012061-2014827	control_total	treatment_total	OK	2616.15	1106.41	-1.24156	2.97828	0.00289869	0.0126474	yes
CAPNS1	CAPNS1	CAPNS1	chr19:36630917-36641255	control_total	treatment_total	OK	1997.57	1383.9	-0.529505	5.53326	3.14334e-08	5.47549e-07	yes
ALDOA	ALDOA	ALDOA	chr16:30064410-30081741	control_total	treatment_total	OK	1920.22	786.423	-1.28789	4.95637	7.18226e-07	9.36607e-06	yes
SNORD23	SNORD23	SNORD23	chr19:48248792-48260323	control_total	treatment_total	OK	1866.99	543.828	-1.77949	3.42541	0.000613883	0.00346119	yes
LY6E	LY6E	LY6E	chr8:144099901-144103827	control_total	treatment_total	OK	1427.11	623.377	-1.19492	2.7871	0.00531828	0.0208333	yes
PRDX2	PRDX2	PRDX2	chr19:12907633-12912694	control_total	treatment_total	OK	1338.26	401.06	-1.73847	3.05509	0.00224994	0.0102667	yes
RNASEK	RNASEK,RNASEK-C17ORF49	RNASEK,RNASEK-C17ORF49	chr17:6915735-6922973	control_total	treatment_total	OK	1256.75	647.442	-0.956879	2.7231	0.00646732	0.0243911	yes
MARCKSL1	MARCKSL1	MARCKSL1	chr1:32799439-32801834	control_total	treatment_total	OK	1178.27	282.198	-2.06189	3.61316	0.000302485	0.00189572	yes
EIF5A	EIF5A	EIF5A	chr17:7210317-7215782	control_total	treatment_total	OK	1079.8	595.502	-0.858588	2.86849	0.00412441	0.0169119	yes
PSENEN	PSENEN	PSENEN	chr19:36236493-36237903	control_total	treatment_total	OK	1019.7	413.931	-1.30069	2.58382	0.00977127	0.0340455	yes
EIF4EBP1	EIF4EBP1	EIF4EBP1	chr8:37888019-37917883	control_total	treatment_total	OK	1012.64	378.46	-1.41991	2.58881	0.00963074	0.0336491	yes
BAX	BAX	BAX	chr19:49458116-49465055	control_total	treatment_total	OK	962.045	188.2	-2.35384	6.76934	1.29374e-11	4.10719e-10	yes
DCTPP1	DCTPP1	DCTPP1	chr16:30435018-30441373	control_total	treatment_total	OK	957.121	366.16	-1.38623	2.53738	0.0111686	0.0378996	yes
H2AFX	H2AFX	H2AFX	chr11:118964584-118966177	control_total	treatment_total	OK	945.989	197.225	-2.26198	4.12472	3.71191e-05	0.000309807	yes
SLC1A5	SLC1A5	SLC1A5	chr19:47278139-47291842	control_total	treatment_total	OK	939.314	398.797	-1.23595	5.87902	4.12696e-09	8.55642e-08	yes
VPS25	VPS25	VPS25	chr17:40925453-40931617	control_total	treatment_total	OK	933.322	350.75	-1.41193	2.60586	0.00916437	0.0323431	yes
CCDC86	CCDC86	CCDC86	chr11:60609428-60623444	control_total	treatment_total	OK	907.552	239.199	-1.92377	3.21517	0.00130369	0.00651278	yes
CHCHD8	CHCHD8	CHCHD8	chr11:73583712-73587890	control_total	treatment_total	OK	812.709	356.273	-1.18976	2.42513	0.0153028	0.0487001	yes
ZNF358	ZNF358	ZNF358	chr19:7581003-7585911	control_total	treatment_total	OK	747.529	265.977	-1.49083	2.69605	0.00701668	0.0260602	yes
HAX1	HAX1	HAX1	chr1:154245038-154248355	control_total	treatment_total	OK	739.142	409.236	-0.85292	4.12824	3.65549e-05	0.00030569	yes
CCDC167	CCDC167	CCDC167	chr6:37450696-37467700	control_total	treatment_total	OK	719.805	306.043	-1.23387	2.62271	0.00872333	0.0310818	yes
SSSCA1	SSSCA1	SSSCA1	chr11:65337942-65339239	control_total	treatment_total	OK	717.543	178.59	-2.00641	4.30543	1.66661e-05	0.000153707	yes
TIMM10	TIMM10	TIMM10	chr11:57295935-57298232	control_total	treatment_total	OK	715.278	304.031	-1.23429	2.61555	0.00890841	0.0316073	yes
ANXA11	ANXA11	ANXA11	chr10:81914879-81965328	control_total	treatment_total	OK	700.627	427.287	-0.713441	4.56281	5.04725e-06	5.34727e-05	yes
ALG3	ALG3	ALG3	chr3:183948316-183967313	control_total	treatment_total	OK	688.622	265.858	-1.37306	6.92396	4.39182e-12	1.48891e-10	yes
LAMTOR1	LAMTOR1	LAMTOR1	chr11:71709957-71823822	control_total	treatment_total	OK	678.29	259.201	-1.38783	2.86469	0.00417424	0.0170809	yes
C16orf13	C16orf13	C16orf13	chr16:684428-686347	control_total	treatment_total	OK	657.082	1117.27	0.765838	-5.85411	4.79561e-09	9.82511e-08	yes
TRAPPC5	TRAPPC5	TRAPPC5	chr19:7745706-7747748	control_total	treatment_total	OK	655.617	261.805	-1.32436	2.95079	0.00316965	0.0136161	yes
PIN1	PIN1	PIN1	chr19:9945882-9960365	control_total	treatment_total	OK	653.568	344.546	-0.92364	2.46635	0.01365	0.0444825	yes
URM1	URM1	URM1	chr9:131133597-131153015	control_total	treatment_total	OK	625.973	134.216	-2.22155	4.81452	1.47551e-06	1.78678e-05	yes
RANBP1	RANBP1	RANBP1	chr22:20105023-20114704	control_total	treatment_total	OK	624.946	265.263	-1.23631	2.44594	0.0144473	0.046533	yes
MRPL43	MRPL43	MRPL43	chr10:102732285-102747272	control_total	treatment_total	OK	608.851	358.006	-0.766106	2.8152	0.00487461	0.0194021	yes
EIF3B	EIF3B	EIF3B	chr7:2394473-2420377	control_total	treatment_total	OK	608.662	392.5	-0.632951	3.49074	0.000481681	0.00282062	yes
MRPL55	MRPL55	MRPL55	chr1:228294379-228297013	control_total	treatment_total	OK	607.156	345.732	-0.812415	2.81298	0.00490841	0.0195132	yes
EPN1	EPN1	EPN1	chr19:56186560-56207133	control_total	treatment_total	OK	606.976	343.904	-0.819634	6.70811	1.97156e-11	6.07153e-10	yes
HNRNPAB	HNRNPAB	HNRNPAB	chr5:177631507-177659803	control_total	treatment_total	OK	582.436	418.781	-0.475904	4.27255	1.93254e-05	0.000174573	yes
FAM195B	FAM195B	FAM195B	chr17:79780292-79791167	control_total	treatment_total	OK	581.404	285.717	-1.02495	2.80471	0.00503618	0.0199267	yes
C17orf37	C17orf37	C17orf37	chr17:37885408-37886788	control_total	treatment_total	OK	578.275	244.489	-1.24199	2.61563	0.00890621	0.0316006	yes
EBP	EBP	EBP	chrX:48380163-48387104	control_total	treatment_total	OK	576.512	228.424	-1.33564	2.52037	0.011723	0.0393949	yes
THOC4	THOC4	THOC4	chr17:79845710-79849462	control_total	treatment_total	OK	574.959	24.0954	-4.57663	9.88311	0	0	yes
ATP5G1	ATP5G1	ATP5G1	chr17:46970147-46973232	control_total	treatment_total	OK	574.452	245.527	-1.22631	2.86536	0.00416534	0.0170522	yes
CD320	CD320	CD320	chr19:8367010-8373240	control_total	treatment_total	OK	548.795	296.364	-0.888897	2.91067	0.00360654	0.0151476	yes
PRKCSH	PRKCSH	PRKCSH	chr19:11546268-11561782	control_total	treatment_total	OK	535.844	776.718	0.535578	-3.74568	0.000179909	0.00121492	yes
C9orf86	C9orf86	C9orf86	chr9:139690789-139735639	control_total	treatment_total	OK	530.314	215.107	-1.3018	4.91936	8.6826e-07	1.10911e-05	yes
TROAP	TROAP	TROAP	chr12:49716970-49725514	control_total	treatment_total	OK	501.244	168.708	-1.57098	5.00279	5.65064e-07	7.5406e-06	yes
C17orf61	C17orf61,C17orf61-PLSCR3	C17orf61,C17orf61-PLSCR3	chr17:7284364-7307450	control_total	treatment_total	OK	470.623	188.917	-1.31682	3.19982	0.00137513	0.00681105	yes
ENSA	ENSA	ENSA	chr1:150594598-150602098	control_total	treatment_total	OK	469.274	230.824	-1.02364	3.23242	0.00122746	0.00619536	yes
ASF1B	ASF1B	ASF1B	chr19:14230320-14247440	control_total	treatment_total	OK	457.945	150.226	-1.60804	3.20495	0.00135085	0.00671067	yes
DTYMK	DTYMK	DTYMK	chr2:242615156-242626383	control_total	treatment_total	OK	444.462	258.187	-0.783645	2.72641	0.00640273	0.0242032	yes
GINS2	GINS2	GINS2	chr16:85711279-85722588	control_total	treatment_total	OK	439.129	185.226	-1.24536	2.56139	0.0104254	0.0358549	yes
TMEM222	TMEM222	TMEM222	chr1:27648635-27662891	control_total	treatment_total	OK	436.857	161.141	-1.43884	4.01957	5.8304e-05	0.000459456	yes
TMEM106C	TMEM106C	TMEM106C	chr12:48357329-48362661	control_total	treatment_total	OK	435.463	234.837	-0.890889	2.93547	0.00333047	0.0141839	yes
MRPL33	MRPL33	MRPL33	chr2:27994583-28002608	control_total	treatment_total	OK	427.118	672.617	0.65515	-2.48886	0.0128154	0.0422827	yes
BCCIP	BCCIP	BCCIP	chr10:127512103-127569884	control_total	treatment_total	OK	419.844	200.565	-1.06578	6.85735	7.01483e-12	2.31329e-10	yes
RPUSD1	RPUSD1	RPUSD1	chr16:834973-838383	control_total	treatment_total	OK	412.243	156.556	-1.39682	2.70992	0.00672996	0.025187	yes
AGPAT2	AGPAT2	AGPAT2	chr9:139567594-139581911	control_total	treatment_total	OK	406.72	224.251	-0.858925	2.60467	0.00919627	0.0324329	yes
PGLS	PGLS	PGLS	chr19:17622431-17632097	control_total	treatment_total	OK	397.506	171.943	-1.20904	2.64348	0.00820598	0.0295602	yes
C6orf108	C6orf108	C6orf108	chr6:43193366-43197211	control_total	treatment_total	OK	389.408	197.947	-0.976169	2.80831	0.00498019	0.0197462	yes
PEMT	PEMT	PEMT	chr17:17408876-17494994	control_total	treatment_total	OK	384.167	253.733	-0.598423	4.28465	1.83029e-05	0.000166621	yes
SNHG1	SNHG1	SNHG1	chr11:62619459-62623360	control_total	treatment_total	OK	382.072	1371.36	1.84369	-3.35038	0.000807022	0.00436271	yes
BSCL2	BSCL2	BSCL2	chr11:62457733-62494857	control_total	treatment_total	OK	375.464	244.465	-0.619045	3.51425	0.000440997	0.0026194	yes
PRPS1	PRPS1	PRPS1	chrX:106871653-106894256	control_total	treatment_total	OK	371.377	217.118	-0.774405	2.52735	0.0114927	0.038773	yes
PRAF2	PRAF2	PRAF2	chrX:48928817-48931662	control_total	treatment_total	OK	366.603	160.389	-1.19265	2.67533	0.00746557	0.0273783	yes
SIGMAR1	SIGMAR1	SIGMAR1	chr9:34634718-34637768	control_total	treatment_total	OK	364.124	211.224	-0.785657	6.6002	4.10598e-11	1.20208e-09	yes
DEF8	DEF8	DEF8	chr16:90015138-90034468	control_total	treatment_total	OK	360.796	149.316	-1.27282	3.07399	0.00211214	0.00973727	yes
SLC35A4	SLC35A4	SLC35A4	chr5:139944419-139948683	control_total	treatment_total	OK	360.561	118.719	-1.60269	3.22763	0.00124822	0.00628268	yes
PTGES2	PTGES2	PTGES2	chr9:130882971-130890712	control_total	treatment_total	OK	358.412	176.144	-1.02486	2.60006	0.00932087	0.0327714	yes
NDUFAF3	NDUFAF3	NDUFAF3	chr3:49044636-49060926	control_total	treatment_total	OK	355.271	167.091	-1.08828	2.62128	0.00875991	0.0311863	yes
TOMM22	TOMM22	TOMM22	chr22:39077953-39080766	control_total	treatment_total	OK	352.976	152.101	-1.21454	2.6358	0.00839398	0.030111	yes
COMMD9	COMMD9	COMMD9	chr11:36293841-36310999	control_total	treatment_total	OK	351.912	98.0651	-1.8434	4.18096	2.90276e-05	0.00024943	yes
FLYWCH2	FLYWCH2	FLYWCH2	chr16:2933195-2949383	control_total	treatment_total	OK	349.85	163.346	-1.09881	3.4538	0.000552754	0.0031698	yes
SNHG8	SNHG8	SNHG8	chr4:119199916-119200978	control_total	treatment_total	OK	349.207	959.694	1.45849	-4.05356	5.04433e-05	0.000404795	yes
C16orf5	C16orf5	C16orf5	chr16:4560676-4588816	control_total	treatment_total	OK	347.593	154.878	-1.16627	2.66684	0.00765688	0.0279381	yes
CHMP2A	CHMP2A	CHMP2A	chr19:59062932-59066486	control_total	treatment_total	OK	339.018	257.145	-0.398781	2.73374	0.00626188	0.0237829	yes
HN1	HN1	HN1	chr17:73131343-73150775	control_total	treatment_total	OK	338.673	176.989	-0.936237	2.42804	0.0151805	0.0483863	yes
SRSF9	SRSF9	SRSF9	chr12:120884240-120907558	control_total	treatment_total	OK	336.748	159.886	-1.07463	2.46897	0.0135501	0.044209	yes
PEF1	PEF1	PEF1	chr1:32095462-32110838	control_total	treatment_total	OK	335.846	125.799	-1.41668	4.18904	2.80132e-05	0.000241838	yes
OTUD5	OTUD5	OTUD5	chrX:48779302-48815648	control_total	treatment_total	OK	334.374	166.559	-1.00543	3.04739	0.00230841	0.0104893	yes
ETFB	ETFB	ETFB	chr19:51848408-51869672	control_total	treatment_total	OK	328.292	148.874	-1.14089	2.44947	0.0143066	0.0461695	yes
ID1	ID1	ID1	chr20:30193085-30194317	control_total	treatment_total	OK	327.471	121.002	-1.43634	3.75447	0.000173709	0.00117847	yes
CENPM	CENPM	CENPM	chr22:42334740-42343148	control_total	treatment_total	OK	325.323	163.734	-0.990522	7.09566	1.28741e-12	4.72266e-11	yes
AGTRAP	AGTRAP	AGTRAP	chr1:11796141-11810828	control_total	treatment_total	OK	324.025	116.471	-1.47613	3.73434	0.000188207	0.0012635	yes
S100A13	S100A13	S100A13	chr1:153591275-153618782	control_total	treatment_total	OK	323.379	473.829	0.551142	-2.62932	0.00855554	0.0305805	yes
PAICS	PAICS	PAICS	chr4:57301914-57327534	control_total	treatment_total	OK	322.54	169.217	-0.930602	4.90616	9.28791e-07	1.17811e-05	yes
MRPS12	MRPS12	MRPS12	chr19:39405903-39423659	control_total	treatment_total	OK	322.214	165.904	-0.957672	3.43767	0.00058675	0.00333373	yes
MTFP1	MTFP1	MTFP1	chr22:30821610-30825041	control_total	treatment_total	OK	314.645	138.847	-1.18023	2.44585	0.014451	0.0465401	yes
MRPL52	MRPL52	MRPL52	chr14:23299091-23304246	control_total	treatment_total	OK	309.302	115.201	-1.42486	5.27592	1.32091e-07	2.02193e-06	yes
CDKN3	CDKN3	CDKN3	chr14:54863672-54886934	control_total	treatment_total	OK	307.427	209.285	-0.554773	3.25678	0.00112684	0.00577004	yes
UBE2S	UBE2S	UBE2S	chr19:55912649-55919325	control_total	treatment_total	OK	306.201	108.331	-1.49904	3.24323	0.00118183	0.00600381	yes
H1FX	H1FX	H1FX	chr3:129033613-129043412	control_total	treatment_total	OK	305.139	113.325	-1.429	3.12455	0.00178076	0.00844926	yes
PDXP	PDXP	PDXP	chr22:38054736-38062939	control_total	treatment_total	OK	301.487	123.841	-1.28361	2.67308	0.00751578	0.027522	yes
FAM127B	FAM127B	FAM127B	chrX:134184962-134186221	control_total	treatment_total	OK	299.329	492.517	0.718441	-2.58449	0.00975235	0.0339974	yes
CHCHD10	CHCHD10	CHCHD10	chr22:24105207-24110141	control_total	treatment_total	OK	293.787	108.337	-1.43925	3.28935	0.00100418	0.00524097	yes
MYC	MYC	MYC	chr8:128748314-128753680	control_total	treatment_total	OK	292.739	123.768	-1.24198	2.5449	0.0109308	0.0372492	yes
RRP36	RRP36	RRP36	chr6:42989384-42997337	control_total	treatment_total	OK	286.025	126.61	-1.17575	2.66993	0.00758672	0.0277321	yes
CD276	CD276	CD276	chr15:73976621-74006859	control_total	treatment_total	OK	277.899	160.079	-0.795776	2.90405	0.00368372	0.0154112	yes
CHTOP	CHTOP	CHTOP	chr1:153591275-153618782	control_total	treatment_total	OK	272.377	537.096	0.979578	-6.92348	4.40692e-12	1.4935e-10	yes
DDX49	DDX49	DDX49	chr19:19030483-19039442	control_total	treatment_total	OK	269.319	396.784	0.559036	-4.00674	6.15614e-05	0.00048132	yes
NRSN2	NRSN2	NRSN2	chr20:327369-335512	control_total	treatment_total	OK	264.905	80.9001	-1.71126	3.66695	0.000245462	0.0015842	yes
RHBDD2	RHBDD2	RHBDD2	chr7:75508316-75518244	control_total	treatment_total	OK	262.205	171.807	-0.60991	3.38219	0.00071911	0.0039569	yes
ARF3	ARF3	ARF3	chr12:49329991-49351252	control_total	treatment_total	OK	259.598	73.3687	-1.82304	3.67043	0.00024214	0.00156644	yes
MANBAL	MANBAL	MANBAL	chr20:35918050-35945663	control_total	treatment_total	OK	254.82	146.003	-0.803483	4.74573	2.07751e-06	2.42968e-05	yes
ZWINT	ZWINT	ZWINT	chr10:58117198-58121034	control_total	treatment_total	OK	246.725	442.726	0.843508	-2.78089	0.00542107	0.0211618	yes
CBX6	CBX6	CBX6	chr22:39260247-39268258	control_total	treatment_total	OK	245.755	87.9008	-1.48327	3.09218	0.00198694	0.00925912	yes
TEAD4	TEAD4	TEAD4	chr12:3068477-3149842	control_total	treatment_total	OK	244.349	329.729	0.432336	-2.57163	0.010122	0.0350251	yes
PDK2	PDK2	PDK2	chr17:48172100-48188733	control_total	treatment_total	OK	239.271	174.533	-0.455146	2.46426	0.0137298	0.044695	yes
AGAP3	AGAP3	AGAP3	chr7:150783825-150841523	control_total	treatment_total	OK	237.932	78.0999	-1.60716	5.15896	2.48327e-07	3.59094e-06	yes
FUS	FUS	FUS	chr16:31191430-31206192	control_total	treatment_total	OK	237.116	147.724	-0.682685	7.13431	9.72777e-13	3.64284e-11	yes
SLC35B2	SLC35B2	SLC35B2	chr6:44221837-44225283	control_total	treatment_total	OK	233.717	87.6612	-1.41475	3.00688	0.00263942	0.0116969	yes
MED22	MED22	MED22	chr9:136207754-136214972	control_total	treatment_total	OK	232.199	132.792	-0.806187	3.07353	0.00211543	0.00974801	yes
PIGU	PIGU	PIGU	chr20:33148345-33265089	control_total	treatment_total	OK	228.997	95.4063	-1.26317	2.83685	0.00455613	0.0183506	yes
RWDD1	RWDD1	RWDD1	chr6:116892582-116914436	control_total	treatment_total	OK	226.978	305.478	0.428514	-2.97803	0.00290108	0.0126555	yes
RPS26	RPS26	RPS26	chr12:56435685-56438007	control_total	treatment_total	OK	224.748	81.2241	-1.46833	3.50211	0.000461594	0.00272144	yes
LRRC61	LRRC61	LRRC61	chr7:149944300-150035245	control_total	treatment_total	OK	222.443	101.204	-1.13616	2.47117	0.0134673	0.0439939	yes
SLC39A1	SLC39A1	SLC39A1	chr1:153931587-153940188	control_total	treatment_total	OK	221.873	93.6843	-1.24385	2.59752	0.00939006	0.0329676	yes
RPL39L	RPL39L	RPL39L	chr3:186838740-186857263	control_total	treatment_total	OK	221.661	81.4487	-1.44439	3.49112	0.000481009	0.00281763	yes
PNKD	PNKD	PNKD	chr2:219135114-219211516	control_total	treatment_total	OK	220.562	112.644	-0.969422	2.70277	0.00687652	0.0256357	yes
CCNG1	CCNG1	CCNG1	chr5:162864576-162872022	control_total	treatment_total	OK	217.092	90.7551	-1.25826	4.28201	1.85211e-05	0.000168328	yes
C10orf125	C10orf125	C10orf125	chr10:135168657-135171529	control_total	treatment_total	OK	215.395	104.138	-1.04849	4.60304	4.16374e-06	4.50839e-05	yes
WARS	WARS	WARS	chr14:100800124-100842680	control_total	treatment_total	OK	214.851	140.798	-0.609706	3.40117	0.000670971	0.00372818	yes
MCRS1	MCRS1	MCRS1	chr12:49952085-49961911	control_total	treatment_total	OK	214.507	294.581	0.45764	-2.72104	0.0065076	0.0245187	yes
TMEM138	TMEM138	TMEM138	chr11:61066918-61136975	control_total	treatment_total	OK	214.32	81.0813	-1.40232	3.3919	0.000694101	0.00383829	yes
SENP3	SENP3,SENP3-EIF4A1	SENP3,SENP3-EIF4A1	chr17:7465308-7482324	control_total	treatment_total	OK	213.308	74.0355	-1.52665	3.16641	0.00154334	0.00750481	yes
TMEM223	TMEM223	TMEM223	chr11:62554873-62559486	control_total	treatment_total	OK	212.644	52.7906	-2.01009	4.94035	7.79813e-07	1.00762e-05	yes
FADD	FADD	FADD	chr11:70049268-70053508	control_total	treatment_total	OK	211.585	82.9937	-1.35017	2.9817	0.00286653	0.0125306	yes
PSMD1	PSMD1	PSMD1	chr2:231921577-232037540	control_total	treatment_total	OK	211.219	143.798	-0.554695	2.6489	0.00807539	0.0291718	yes
OAF	OAF	OAF	chr11:120081746-120100650	control_total	treatment_total	OK	207.953	73.1668	-1.50699	3.33652	0.000848358	0.00455149	yes
NCAPH2	NCAPH2	NCAPH2	chr22:50946644-50968514	control_total	treatment_total	OK	206.078	332.04	0.688168	-3.25533	0.00113261	0.00579345	yes
METTL1	METTL1	METTL1	chr12:58162350-58165914	control_total	treatment_total	OK	205.621	61.5603	-1.73992	4.23309	2.30503e-05	0.00020408	yes
MRRF	MRRF	MRRF	chr9:125001833-125085742	control_total	treatment_total	OK	204.053	129.821	-0.652415	3.61982	0.000294807	0.00185424	yes
UROS	UROS	UROS	chr10:127477146-127511837	control_total	treatment_total	OK	203.623	78.7077	-1.37132	3.05068	0.00228322	0.0103922	yes
S100A4	S100A4	S100A4	chr1:153516094-153518282	control_total	treatment_total	OK	202.81	62.1024	-1.70741	4.30564	1.665e-05	0.000153588	yes
FAM89B	FAM89B	FAM89B	chr11:65339819-65341669	control_total	treatment_total	OK	201.297	86.4735	-1.219	5.85216	4.85225e-09	9.93271e-08	yes
REPIN1	REPIN1	REPIN1	chr7:150065878-150071133	control_total	treatment_total	OK	201.06	124.434	-0.692243	2.5405	0.0110694	0.0376314	yes
EFHD2	EFHD2	EFHD2	chr1:15736390-15756839	control_total	treatment_total	OK	200.138	88.0297	-1.18493	2.53057	0.0113878	0.0384979	yes
TMEM177	TMEM177	TMEM177	chr2:120436742-120439694	control_total	treatment_total	OK	196.865	61.3812	-1.68133	5.3377	9.41335e-08	1.48684e-06	yes
CDC25B	CDC25B	CDC25B	chr20:3776400-3786761	control_total	treatment_total	OK	195.471	122.518	-0.673964	2.46594	0.0136654	0.044524	yes
ACOT9	ACOT9	ACOT9	chrX:23721776-23761407	control_total	treatment_total	OK	193.631	306.985	0.664859	-2.60835	0.00909811	0.0321545	yes
RNF26	RNF26	RNF26	chr11:119205236-119208022	control_total	treatment_total	OK	193.559	81.8326	-1.24203	2.75862	0.00580465	0.0223689	yes
IARS	IARS	IARS	chr9:94972624-95056038	control_total	treatment_total	OK	193.197	70.7749	-1.44876	4.32937	1.49535e-05	0.000139729	yes
TP53	TP53	TP53	chr17:7571719-7606820	control_total	treatment_total	OK	191.378	69.1827	-1.46794	3.27393	0.00106065	0.0054845	yes
VDAC1	VDAC1	VDAC1	chr5:133307565-133340824	control_total	treatment_total	OK	184.979	134.221	-0.462751	3.20821	0.00133565	0.00664654	yes
C17orf90	C17orf90	C17orf90	chr17:79632065-79633618	control_total	treatment_total	OK	183.686	84.9033	-1.11335	2.73117	0.00631108	0.0239338	yes
FAM189B	FAM189B	FAM189B	chr1:155216995-155225274	control_total	treatment_total	OK	183.045	113.285	-0.692241	2.91583	0.00354747	0.014939	yes
KPNB1	KPNB1	KPNB1	chr17:45727274-45761004	control_total	treatment_total	OK	181.658	65.245	-1.47729	3.08382	0.00204363	0.00947916	yes
CREG1	CREG1	CREG1	chr1:167510250-167523056	control_total	treatment_total	OK	180.133	67.3114	-1.42014	3.152	0.00162155	0.00781732	yes
ATP6V0E2	ATP6V0E2	ATP6V0E2	chr7:149564782-149577787	control_total	treatment_total	OK	179.774	103.358	-0.79854	4.04191	5.30185e-05	0.000422656	yes
ADI1	ADI1	ADI1	chr2:3501689-3523350	control_total	treatment_total	OK	179.558	68.7569	-1.38487	3.18183	0.00146347	0.00717505	yes
C18orf10	C18orf10	C18orf10	chr18:34376033-34805288	control_total	treatment_total	OK	178.565	68.867	-1.37456	3.06674	0.00216405	0.00993512	yes
PSMD10	PSMD10	PSMD10	chrX:107327434-107334874	control_total	treatment_total	OK	178.468	291.776	0.709195	-4.04482	5.2364e-05	0.000417975	yes
COMMD3	COMMD3	COMMD3	chr10:22605311-22620414	control_total	treatment_total	OK	177.126	58.9442	-1.58735	3.88668	0.000101624	0.000741734	yes
GLA	GLA	GLA	chrX:100645877-100669128	control_total	treatment_total	OK	176.998	80.1724	-1.14256	2.57259	0.010094	0.0349456	yes
SPG21	SPG21	SPG21	chr15:65255362-65282251	control_total	treatment_total	OK	176.035	87.0317	-1.01625	2.85856	0.00425571	0.0173463	yes
ALKBH2	ALKBH2	ALKBH2	chr12:109525992-109531293	control_total	treatment_total	OK	175.891	131.595	-0.41857	4.32875	1.49958e-05	0.000140029	yes
CMTM7	CMTM7	CMTM7	chr3:32433162-32496333	control_total	treatment_total	OK	175.706	100.008	-0.813048	2.5481	0.0108312	0.0369759	yes
PSAT1	PSAT1	PSAT1	chr9:80912058-80945009	control_total	treatment_total	OK	175.357	66.5835	-1.39706	3.32786	0.00087517	0.00467162	yes
NFKBIB	NFKBIB	NFKBIB	chr19:39369194-39399534	control_total	treatment_total	OK	168.508	301.852	0.841021	-3.34576	0.000820581	0.00442395	yes
CCNH	CCNH	CCNH	chr5:86690078-86708850	control_total	treatment_total	OK	167.973	83.9925	-0.999893	2.48963	0.0127875	0.042215	yes
C19orf2	C19orf2	C19orf2	chr19:30433424-30506613	control_total	treatment_total	OK	167.485	236.055	0.495089	-3.13591	0.00171319	0.00818135	yes
TMEM98	TMEM98	TMEM98	chr17:31254927-31268667	control_total	treatment_total	OK	167.197	90.8195	-0.880477	2.65761	0.0078698	0.028566	yes
SNHG9	SNHG9	SNHG9	chr16:2014996-2015505	control_total	treatment_total	OK	165.555	343.618	1.05349	-2.73762	0.00618861	0.0235502	yes
THTPA	THTPA	THTPA	chr14:24025197-24048009	control_total	treatment_total	OK	165.467	39.3571	-2.07185	6.52827	6.65334e-11	1.88332e-09	yes
HSPB1	HSPB1	HSPB1	chr7:75931874-75933614	control_total	treatment_total	OK	165.301	518.844	1.65021	-3.95543	7.63964e-05	0.000579558	yes
CTXN1	CTXN1	CTXN1	chr19:7989380-7991051	control_total	treatment_total	OK	163.528	70.2978	-1.21799	3.03292	0.00242198	0.0109009	yes
DDX39A	DDX39A	DDX39A	chr19:14519609-14530195	control_total	treatment_total	OK	162.893	1236.75	2.92455	-5.15746	2.5032e-07	3.61684e-06	yes
CCDC85B	CCDC85B	CCDC85B	chr11:65657874-65659106	control_total	treatment_total	OK	162.733	41.8846	-1.95801	4.70413	2.54956e-06	2.91837e-05	yes
TRPC4AP	TRPC4AP	TRPC4AP	chr20:33543703-33680618	control_total	treatment_total	OK	160.949	197.315	0.293893	-4.02222	5.76517e-05	0.000454837	yes
ILK	ILK	ILK	chr11:6624963-6633475	control_total	treatment_total	OK	160.945	348.572	1.11489	-7.66497	1.79856e-14	8.59523e-13	yes
C1orf122	C1orf122	C1orf122	chr1:38268613-38275126	control_total	treatment_total	OK	159.886	76.9601	-1.05486	2.53113	0.0113696	0.0384486	yes
TSTA3	TSTA3	TSTA3	chr8:144694787-144699732	control_total	treatment_total	OK	159.331	650.178	2.02881	-3.91578	9.01126e-05	0.000668368	yes
MED28	MED28	MED28	chr4:17616272-17626160	control_total	treatment_total	OK	159.324	62.4798	-1.35051	3.28815	0.0010085	0.00525932	yes
LDB1	LDB1	LDB1	chr10:103867324-103880210	control_total	treatment_total	OK	158.73	98.6876	-0.685633	5.81773	5.96534e-09	1.19954e-07	yes
VPS28	VPS28	VPS28	chr8:145648999-145653927	control_total	treatment_total	OK	157.019	702.815	2.1622	-5.59627	2.19009e-08	3.9333e-07	yes
ATP5D	ATP5D	ATP5D	chr19:1241748-1244824	control_total	treatment_total	OK	156.944	468.308	1.5772	-4.88669	1.02546e-06	1.28791e-05	yes
CCDC97	CCDC97	CCDC97	chr19:41816093-41830788	control_total	treatment_total	OK	156.588	60.5415	-1.37098	2.92705	0.00342194	0.0145035	yes
TCF3	TCF3	TCF3	chr19:1609291-1652326	control_total	treatment_total	OK	156.369	112.064	-0.480624	2.45723	0.0140012	0.0453775	yes
C9orf116	C9orf116	C9orf116	chr9:138387025-138391761	control_total	treatment_total	OK	155.532	75.8865	-1.0353	4.12168	3.76123e-05	0.000313257	yes
UBXN6	UBXN6	UBXN6	chr19:4445002-4457791	control_total	treatment_total	OK	155.218	288.007	0.891809	-2.87542	0.00403486	0.0166177	yes
C1orf85	C1orf85	C1orf85	chr1:156262483-156265449	control_total	treatment_total	OK	155.127	60.3024	-1.36316	3.09179	0.00198952	0.00926979	yes
PKIG	PKIG	PKIG	chr20:43160435-43247678	control_total	treatment_total	OK	154.974	60.2013	-1.36416	5.04537	4.52655e-07	6.18479e-06	yes
ACD	ACD	ACD	chr16:67679029-67694718	control_total	treatment_total	OK	154.237	220.651	0.516619	-3.64748	0.000264829	0.00169184	yes
HMGN3	HMGN3	HMGN3	chr6:79910961-79946517	control_total	treatment_total	OK	154.214	198.937	0.367379	-3.01351	0.00258248	0.0114872	yes
BCS1L	BCS1L	BCS1L	chr2:219524378-219528166	control_total	treatment_total	OK	153.222	92.028	-0.735479	2.51073	0.0120482	0.0402739	yes
VMP1	VMP1	VMP1	chr17:57784862-57917952	control_total	treatment_total	OK	152.679	56.5315	-1.43338	3.15175	0.00162298	0.00782361	yes
LUC7L3	LUC7L3	LUC7L3	chr17:48796925-48830072	control_total	treatment_total	OK	147.077	256.445	0.80208	-2.89821	0.00375302	0.0156494	yes
MARVELD1	MARVELD1	MARVELD1	chr10:99473464-99477909	control_total	treatment_total	OK	147.04	43.6662	-1.75162	4.01562	5.92899e-05	0.000466098	yes
SLC41A3	SLC41A3	SLC41A3	chr3:125725199-125820391	control_total	treatment_total	OK	146.503	283.766	0.953774	-5.28023	1.29022e-07	1.97999e-06	yes
C9orf69	C9orf69	C9orf69	chr9:139006426-139010731	control_total	treatment_total	OK	146.265	53.7792	-1.44346	3.31594	0.000913347	0.0048442	yes
C12orf52	C12orf52	C12orf52	chr12:113623554-113630119	control_total	treatment_total	OK	145.904	54.9943	-1.40766	3.29917	0.000969699	0.00508847	yes
ISG20L2	ISG20L2	ISG20L2	chr1:156692412-156697705	control_total	treatment_total	OK	145.725	54.6198	-1.41575	3.39635	0.000682906	0.003784	yes
FAM96A	FAM96A	FAM96A	chr15:64364760-64386207	control_total	treatment_total	OK	145.142	187.678	0.370798	-3.53414	0.000409097	0.00245825	yes
ASNS	ASNS	ASNS	chr7:97481428-97501854	control_total	treatment_total	OK	144.819	45.6481	-1.66562	4.83901	1.30487e-06	1.59892e-05	yes
PEX10	PEX10	PEX10	chr1:2323213-2344010	control_total	treatment_total	OK	144.622	44.1174	-1.71287	4.61188	3.9904e-06	4.34147e-05	yes
TLCD1	TLCD1	TLCD1	chr17:27046999-27053949	control_total	treatment_total	OK	144.476	19.5068	-2.88878	13.7436	0	0	yes
SYNGR1	SYNGR1	SYNGR1	chr22:39745953-39781593	control_total	treatment_total	OK	142.393	41.3276	-1.7847	4.89596	9.78245e-07	1.23384e-05	yes
PGAM5	PGAM5	PGAM5	chr12:133287392-133299323	control_total	treatment_total	OK	141.931	89.3391	-0.667827	5.81528	6.05339e-09	1.21635e-07	yes
TMEM93	TMEM93	TMEM93	chr17:3539761-3599698	control_total	treatment_total	OK	141.927	69.4231	-1.03166	2.86815	0.00412876	0.0169257	yes
B3GAT3	B3GAT3	B3GAT3	chr11:62382767-62389647	control_total	treatment_total	OK	141.631	60.6071	-1.22458	2.80974	0.0049581	0.019679	yes
CSTF3	CSTF3	CSTF3	chr11:33106129-33183037	control_total	treatment_total	OK	140.894	304.011	1.10951	-3.62307	0.000291124	0.00183511	yes
C19orf60	C19orf60	C19orf60	chr19:18699494-18703147	control_total	treatment_total	OK	138.985	49.9249	-1.4771	6.57137	4.98537e-11	1.43958e-09	yes
BZW2	BZW2	BZW2	chr7:16685758-16746148	control_total	treatment_total	OK	136.903	65.5638	-1.06219	4.08784	4.35407e-05	0.000355487	yes
IFT27	IFT27	IFT27	chr22:37154245-37172172	control_total	treatment_total	OK	134.593	66.5624	-1.01582	2.66435	0.00771376	0.0281094	yes
CENPB	CENPB	CENPB	chr20:3764497-3767337	control_total	treatment_total	OK	134.216	56.6938	-1.24329	2.81933	0.00481237	0.0191973	yes
GPN2	GPN2	GPN2	chr1:27205872-27216869	control_total	treatment_total	OK	133.834	47.9417	-1.48109	3.59787	0.000320836	0.00199363	yes
C3orf75	C3orf75	C3orf75	chr3:47537129-47555199	control_total	treatment_total	OK	133.634	40.8903	-1.70845	4.05889	4.93058e-05	0.000396793	yes
MEF2BNB	MEF2BNB,MEF2BNB-MEF2B	MEF2BNB,MEF2BNB-MEF2B	chr19:19256375-19314238	control_total	treatment_total	OK	132.024	45.7844	-1.52788	5.88488	3.98336e-09	8.28149e-08	yes
SH2B1	SH2B1	SH2B1	chr16:28875077-28885534	control_total	treatment_total	OK	131.348	82.3521	-0.673518	2.58469	0.00974655	0.0339803	yes
KCTD17	KCTD17	KCTD17	chr22:37447778-37459430	control_total	treatment_total	OK	130.84	42.4757	-1.62309	3.86638	0.000110462	0.000797401	yes
TAX1BP3	TAX1BP3	TAX1BP3	chr17:3539761-3599698	control_total	treatment_total	OK	130.738	73.6454	-0.828011	4.06306	4.84333e-05	0.000390703	yes
TMEM97	TMEM97	TMEM97	chr17:26646120-26662495	control_total	treatment_total	OK	130.731	57.8047	-1.17734	2.79395	0.0052068	0.0204796	yes
SLC25A10	SLC25A10	SLC25A10	chr17:79679370-79688042	control_total	treatment_total	OK	129.28	39.2382	-1.72017	4.04345	5.26712e-05	0.00042013	yes
WBP5	WBP5	WBP5	chrX:102611379-102613397	control_total	treatment_total	OK	128.653	305.989	1.25	-5.01827	5.2139e-07	7.01721e-06	yes
NKIRAS2	NKIRAS2	NKIRAS2	chr17:40118758-40190044	control_total	treatment_total	OK	127.741	69.0073	-0.888398	3.08717	0.00202069	0.00938901	yes
PUS1	PUS1	PUS1	chr12:132413744-132428406	control_total	treatment_total	OK	127.413	75.0144	-0.764276	2.41919	0.0155553	0.0493541	yes
C11orf68	C11orf68	C11orf68	chr11:65684282-65686531	control_total	treatment_total	OK	126.078	64.8438	-0.95928	4.12574	3.69542e-05	0.000308511	yes
THOC6	THOC6	THOC6	chr16:3072625-3077756	control_total	treatment_total	OK	125.551	206.485	0.717761	-2.62553	0.00865136	0.0308633	yes
APBB1	APBB1	APBB1	chr11:6416354-6440644	control_total	treatment_total	OK	123.665	192.66	0.639619	-5.61084	2.01342e-08	3.64187e-07	yes
VDAC2	VDAC2	VDAC2	chr10:76969911-76991207	control_total	treatment_total	OK	123.232	78.2362	-0.655463	6.12949	8.81638e-10	2.06482e-08	yes
BAG2	BAG2	BAG2	chr6:57037103-57050012	control_total	treatment_total	OK	122.891	55.7308	-1.14083	2.65727	0.00787759	0.028591	yes
IDH2	IDH2	IDH2	chr15:90627211-90645708	control_total	treatment_total	OK	122.469	51.9349	-1.23764	2.80885	0.00497193	0.0197217	yes
PEX19	PEX19	PEX19	chr1:160246598-160254941	control_total	treatment_total	OK	122.463	59.53	-1.04066	2.83452	0.00458944	0.0184593	yes
SRPR	SRPR	SRPR	chr11:126081618-126138877	control_total	treatment_total	OK	122.163	260.354	1.09167	-6.74663	1.51317e-11	4.75093e-10	yes
PIH1D1	PIH1D1	PIH1D1	chr19:49949549-49955115	control_total	treatment_total	OK	121.969	522.436	2.09874	-4.27324	1.92651e-05	0.00017407	yes
CYBASC3	CYBASC3	CYBASC3	chr11:61066918-61136975	control_total	treatment_total	OK	121.835	43.8943	-1.47282	5.66468	1.47297e-08	2.73648e-07	yes
MFAP2	MFAP2	MFAP2	chr1:17300998-17308081	control_total	treatment_total	OK	121.685	81.3542	-0.580856	4.05422	5.0301e-05	0.000403889	yes
SEC22B	SEC22B	SEC22B	chr1:145096406-145116922	control_total	treatment_total	OK	121.619	41.8604	-1.53871	3.78695	0.000152505	0.00105358	yes
FAM136A	FAM136A	FAM136A	chr2:70523107-70529220	control_total	treatment_total	OK	121.412	41.5432	-1.54723	3.61676	0.000298313	0.00187348	yes
TM9SF1	TM9SF1	TM9SF1	chr14:24658352-24664882	control_total	treatment_total	OK	120.121	66.7773	-0.847061	2.67813	0.00740356	0.0271962	yes
C21orf33	C21orf33	C21orf33	chr21:45553493-45565605	control_total	treatment_total	OK	119.692	81.768	-0.549718	2.56057	0.0104501	0.0359264	yes
C19orf52	C19orf52	C19orf52	chr19:11039423-11040916	control_total	treatment_total	OK	119.285	39.1017	-1.60911	3.99753	6.40056e-05	0.000497958	yes
DFFA	DFFA	DFFA	chr1:10520602-10532613	control_total	treatment_total	OK	119.135	38.9738	-1.61202	6.23124	4.62747e-10	1.13637e-08	yes
APTX	APTX	APTX	chr9:32972603-33001639	control_total	treatment_total	OK	118.013	53.748	-1.13467	16.8521	0	0	yes
UBE2D3	UBE2D3	UBE2D3	chr4:103717132-103790032	control_total	treatment_total	OK	117.912	135.377	0.199267	-2.49723	0.0125169	0.0414945	yes
CCDC92	CCDC92	CCDC92	chr12:124420954-124457163	control_total	treatment_total	OK	117.894	35.8085	-1.71912	4.33983	1.42592e-05	0.000133966	yes
LPPR2	LPPR2	LPPR2	chr19:11466061-11476374	control_total	treatment_total	OK	117.517	71.3465	-0.71996	2.4522	0.0141986	0.045885	yes
NIF3L1	NIF3L1	NIF3L1	chr2:201754049-201768655	control_total	treatment_total	OK	115.814	154.256	0.413523	-3.41299	0.000642535	0.00359627	yes
CCDC106	CCDC106	CCDC106	chr19:56158953-56164526	control_total	treatment_total	OK	115.779	54.3688	-1.09053	2.59326	0.00950714	0.033302	yes
HIST1H2BK	HIST1H2BK	HIST1H2BK	chr6:27106071-27114637	control_total	treatment_total	OK	115.603	341.201	1.56144	-3.6389	0.000273804	0.00174094	yes
FXYD6	FXYD6	FXYD6	chr11:117690789-117748201	control_total	treatment_total	OK	115.551	13.9091	-3.05443	7.82284	5.10703e-15	2.6239e-13	yes
C19orf28	C19orf28	C19orf28	chr19:3538262-3557571	control_total	treatment_total	OK	114.817	73.0919	-0.651548	4.47168	7.76084e-06	7.81355e-05	yes
KLC2	KLC2	KLC2	chr11:66024764-66035332	control_total	treatment_total	OK	114.545	181.893	0.667171	-5.92332	3.15503e-09	6.68921e-08	yes
SIRT6	SIRT6	SIRT6	chr19:4174105-4182596	control_total	treatment_total	OK	114.148	90.3307	-0.337612	2.74017	0.00614082	0.0234013	yes
ZNHIT2	ZNHIT2	ZNHIT2	chr11:64883874-64885170	control_total	treatment_total	OK	114.145	46.1693	-1.30587	3.17495	0.00149863	0.00731944	yes
FIBP	FIBP	FIBP	chr11:65647283-65656010	control_total	treatment_total	OK	114.058	479.28	2.0711	-5.90313	3.56671e-09	7.48118e-08	yes
LSM14A	LSM14A	LSM14A	chr19:34663351-34720420	control_total	treatment_total	OK	113.744	97.2476	-0.226052	2.73711	0.0061982	0.0235783	yes
PDLIM7	PDLIM7	PDLIM7	chr5:176910394-176924602	control_total	treatment_total	OK	113.6	213.512	0.910356	-3.59078	0.000329694	0.00204102	yes
CARS	CARS	CARS	chr11:3022151-3078681	control_total	treatment_total	OK	112.856	163.58	0.535515	-5.46751	4.56396e-08	7.68348e-07	yes
HOXB9	HOXB9	HOXB9	chr17:46698518-46703835	control_total	treatment_total	OK	112.243	42.5246	-1.40026	3.23285	0.00122562	0.0061885	yes
SLC19A1	SLC19A1	SLC19A1	chr21:46934628-46962385	control_total	treatment_total	OK	110.826	51.6553	-1.10131	4.67542	2.93348e-06	3.30355e-05	yes
ECE2	ECE2	ECE2	chr3:183967444-184010819	control_total	treatment_total	OK	110.144	33.3382	-1.72414	4.27151	1.94153e-05	0.000175253	yes
GATA2	GATA2	GATA2	chr3:128198264-128212030	control_total	treatment_total	OK	110.053	55.8486	-0.978606	4.75449	1.98943e-06	2.33648e-05	yes
HSPB8	HSPB8	HSPB8	chr12:119616594-119632551	control_total	treatment_total	OK	109.629	36.1648	-1.59997	3.87376	0.00010717	0.000777048	yes
DCPS	DCPS	DCPS	chr11:126173646-126225482	control_total	treatment_total	OK	109.511	49.9849	-1.13151	2.86534	0.00416568	0.0170531	yes
C16orf57	C16orf57	C16orf57	chr16:58035276-58055527	control_total	treatment_total	OK	109.342	58.8428	-0.893904	5.96176	2.49541e-09	5.38572e-08	yes
SNRNP27	SNRNP27	SNRNP27	chr2:70121074-70132368	control_total	treatment_total	OK	109.242	51.9648	-1.07192	7.70262	1.33227e-14	6.49766e-13	yes
LOXL1	LOXL1	LOXL1	chr15:74209808-74244478	control_total	treatment_total	OK	108.902	21.4135	-2.34645	5.61551	1.95987e-08	3.5537e-07	yes
ZDHHC24	ZDHHC24	ZDHHC24	chr11:66306734-66313671	control_total	treatment_total	OK	108.793	27.2697	-1.99621	4.92131	8.59663e-07	1.10001e-05	yes
HDAC1	HDAC1	HDAC1	chr1:32757707-32799224	control_total	treatment_total	OK	108.787	352.16	1.69473	-3.56615	0.000362269	0.0022137	yes
C20orf30	C20orf30	C20orf30	chr20:5080483-5093733	control_total	treatment_total	OK	108.691	50.2243	-1.11377	3.70921	0.00020791	0.00137626	yes
ADPGK	ADPGK	ADPGK	chr15:73043707-73090540	control_total	treatment_total	OK	108.327	73.267	-0.564156	3.62545	0.000288454	0.00182048	yes
SRSF11	SRSF11	SRSF11	chr1:70671364-70717701	control_total	treatment_total	OK	107.423	175.334	0.706802	-5.62616	1.84265e-08	3.35603e-07	yes
CD44	CD44	CD44	chr11:35160416-35253949	control_total	treatment_total	OK	107.402	188.47	0.811315	-4.38445	1.16281e-05	0.000111734	yes
TCF25	TCF25	TCF25	chr16:89939993-89977792	control_total	treatment_total	OK	107.083	368.31	1.78219	-3.59955	0.000318772	0.00198286	yes
SCLY	SCLY	SCLY	chr2:238875586-239008054	control_total	treatment_total	OK	107.075	37.4763	-1.51457	3.46485	0.000530522	0.00306063	yes
SIRT2	SIRT2	SIRT2	chr19:39369194-39399534	control_total	treatment_total	OK	106.985	71.907	-0.5732	2.59051	0.00958332	0.0335133	yes
DROSHA	DROSHA	DROSHA	chr5:31400601-31532282	control_total	treatment_total	OK	105.374	136.38	0.372109	-3.92807	8.56315e-05	0.000639573	yes
SLC50A1	SLC50A1	SLC50A1	chr1:155108287-155111334	control_total	treatment_total	OK	105.304	69.1274	-0.60723	4.62334	3.77618e-06	4.13061e-05	yes
FUBP1	FUBP1	FUBP1	chr1:78413590-78444777	control_total	treatment_total	OK	104.679	279.503	1.41689	-2.65931	0.00783009	0.0284514	yes
TSEN15	TSEN15	TSEN15	chr1:184020810-184043344	control_total	treatment_total	OK	104.255	77.2681	-0.432172	3.57375	0.000351906	0.00215913	yes
CCBL2	CCBL2	CCBL2	chr1:89401455-89458643	control_total	treatment_total	OK	104.076	49.4305	-1.07417	6.23031	4.65526e-10	1.14203e-08	yes
DNLZ	DNLZ	DNLZ	chr9:139256351-139258241	control_total	treatment_total	OK	103.966	48.1967	-1.1091	2.75733	0.0058275	0.0224408	yes
LETMD1	LETMD1	LETMD1	chr12:51442083-51454207	control_total	treatment_total	OK	103.96	149.554	0.524639	-2.67853	0.0073947	0.027171	yes
MFGE8	MFGE8	MFGE8	chr15:89441913-89456663	control_total	treatment_total	OK	103.958	167.733	0.690167	-4.20837	2.57223e-05	0.000224439	yes
WDR18	WDR18	WDR18	chr19:984327-994569	control_total	treatment_total	OK	103.951	254.483	1.29167	-2.85241	0.00433894	0.0176309	yes
COMMD1	COMMD1	COMMD1	chr2:62132802-62363205	control_total	treatment_total	OK	103.842	47.8112	-1.11896	2.90592	0.00366174	0.0153322	yes
MGAT1	MGAT1	MGAT1	chr5:180217540-180237137	control_total	treatment_total	OK	103.814	79.0198	-0.393708	4.15741	3.21872e-05	0.000273391	yes
USF1	USF1	USF1	chr1:161009040-161015757	control_total	treatment_total	OK	102.91	55.5013	-0.890783	3.33428	0.000855198	0.00458154	yes
TMEM214	TMEM214	TMEM214	chr2:27255773-27264565	control_total	treatment_total	OK	102.7	86.8846	-0.241258	2.55059	0.0107542	0.0367638	yes
SLC9A3R1	SLC9A3R1	SLC9A3R1	chr17:72744751-72765499	control_total	treatment_total	OK	101.874	49.1882	-1.0504	2.58243	0.00981063	0.0341546	yes
ORMDL2	ORMDL2	ORMDL2	chr12:56211805-56236735	control_total	treatment_total	OK	100.878	42.0059	-1.26395	3.25724	0.00112502	0.00576231	yes
DOLK	DOLK	DOLK	chr9:131707808-131769374	control_total	treatment_total	OK	100.373	38.4563	-1.38409	3.37686	0.000733179	0.00402211	yes
CTSL1	CTSL1	CTSL1	chr9:90340973-90346384	control_total	treatment_total	OK	98.8122	144.028	0.543589	-4.57423	4.77982e-06	5.09423e-05	yes
SLC1A3	SLC1A3	SLC1A3	chr5:36606456-36688436	control_total	treatment_total	OK	97.8229	60.8403	-0.685146	6.4438	1.16521e-10	3.17308e-09	yes
CYR61	CYR61	CYR61	chr1:86046443-86049648	control_total	treatment_total	OK	97.6248	232.12	1.24955	-2.71978	0.00653263	0.024595	yes
NXT1	NXT1	NXT1	chr20:23331372-23335408	control_total	treatment_total	OK	96.5056	47.3693	-1.02666	2.59537	0.00944892	0.0331343	yes
CHMP6	CHMP6	CHMP6	chr17:78965640-78973933	control_total	treatment_total	OK	96.4404	25.6366	-1.91143	4.61392	3.9514e-06	4.30392e-05	yes
SRSF6	SRSF6	SRSF6	chr20:42086503-42092244	control_total	treatment_total	OK	96.4375	150.877	0.645704	-4.8943	9.86555e-07	1.24367e-05	yes
BOLA2	BOLA2	BOLA2	chr16:30204255-30218248	control_total	treatment_total	OK	96.4263	34.3181	-1.49046	3.69493	0.00021995	0.00144253	yes
RFXANK	RFXANK	RFXANK	chr19:19256375-19314238	control_total	treatment_total	OK	95.4236	180.938	0.923077	-5.39174	6.97778e-08	1.13037e-06	yes
HPCAL1	HPCAL1	HPCAL1	chr2:10443039-10567743	control_total	treatment_total	OK	93.8206	47.6764	-0.97663	2.80294	0.00506385	0.0200099	yes
METTL23	METTL23	METTL23	chr17:74722911-74729962	control_total	treatment_total	OK	93.4369	51.4989	-0.859451	2.76484	0.00569504	0.0220286	yes
B9D1	B9D1	B9D1	chr17:19246482-19266046	control_total	treatment_total	OK	93.0484	18.7179	-2.31356	5.42203	5.89264e-08	9.69629e-07	yes
IQSEC2	IQSEC2	IQSEC2	chrX:53262057-53350522	control_total	treatment_total	OK	91.5753	33.9157	-1.43301	4.43915	9.0315e-06	8.93562e-05	yes
C8orf82	C8orf82	C8orf82	chr8:145743362-145754458	control_total	treatment_total	OK	91.5149	45.0211	-1.02341	2.54148	0.0110386	0.0375472	yes
MYBBP1A	MYBBP1A	MYBBP1A	chr17:4402128-4458681	control_total	treatment_total	OK	91.4385	53.7398	-0.766811	2.54071	0.0110629	0.0376138	yes
SELO	SELO	SELO	chr22:50639407-50656045	control_total	treatment_total	OK	91.3656	37.1194	-1.29948	3.21848	0.0012887	0.00645194	yes
C10orf35	C10orf35	C10orf35	chr10:71390002-71393355	control_total	treatment_total	OK	90.915	43.7871	-1.05401	2.6371	0.00836187	0.0300166	yes
TPM1	TPM1	TPM1	chr15:63334837-63364113	control_total	treatment_total	OK	90.505	186.289	1.04147	-3.21414	0.00130837	0.00653274	yes
TMEM234	TMEM234	TMEM234	chr1:32681797-32687926	control_total	treatment_total	OK	90.4195	32.7823	-1.46372	3.5517	0.000382755	0.00232137	yes
TST	TST	TST	chr22:37406905-37415491	control_total	treatment_total	OK	90.1311	33.0895	-1.44565	3.65802	0.000254169	0.0016318	yes
RCC2	RCC2	RCC2	chr1:17733250-17766250	control_total	treatment_total	OK	90.0996	65.3205	-0.463985	3.54864	0.000387228	0.00234502	yes
LOC100506930	LOC100506930	LOC100506930	chr19:36803962-36822620	control_total	treatment_total	OK	88.7911	29.1205	-1.60838	4.57708	4.71519e-06	5.03403e-05	yes
CPSF4	CPSF4	CPSF4	chr7:99006600-99063824	control_total	treatment_total	OK	88.7656	148.092	0.738421	-3.66416	0.00024815	0.00159849	yes
HPS6	HPS6	HPS6	chr10:103825123-103827795	control_total	treatment_total	OK	88.6822	43.0253	-1.04346	2.49864	0.0124669	0.0413636	yes
OGG1	OGG1	OGG1	chr3:9791627-9811668	control_total	treatment_total	OK	88.404	33.7013	-1.39131	4.15992	3.18356e-05	0.000270692	yes
CDK5RAP1	CDK5RAP1	CDK5RAP1	chr20:31946644-31989337	control_total	treatment_total	OK	88.3981	67.5638	-0.387764	3.66319	0.000249098	0.00160347	yes
PDCD10	PDCD10	PDCD10	chr3:167401694-167452651	control_total	treatment_total	OK	87.934	154.357	0.811781	-2.74045	0.00613553	0.0233852	yes
BCAS4	BCAS4	BCAS4	chr20:49411466-49493714	control_total	treatment_total	OK	87.8909	32.0429	-1.45571	3.7439	0.000181186	0.00122255	yes
CCM2	CCM2	CCM2	chr7:45039344-45116069	control_total	treatment_total	OK	87.7069	57.1362	-0.618286	3.48447	0.000493107	0.00287746	yes
COMT	COMT	COMT	chr22:19863039-20004309	control_total	treatment_total	OK	87.6139	65.4066	-0.421724	4.19686	2.70643e-05	0.000234658	yes
LOC100128881	LOC100128881	LOC100128881	chr16:89773540-89883065	control_total	treatment_total	OK	87.3809	7.99617	-3.44994	8.5703	0	0	yes
HMOX1	HMOX1	HMOX1	chr22:35777059-35790207	control_total	treatment_total	OK	87.302	29.2001	-1.58004	3.81292	0.000137335	0.000962444	yes
DPP3	DPP3	DPP3	chr11:66247879-66277130	control_total	treatment_total	OK	86.8197	74.2672	-0.225296	2.90061	0.00372442	0.0155544	yes
SEC31A	SEC31A	SEC31A	chr4:83739813-83812419	control_total	treatment_total	OK	86.7227	62.8292	-0.464975	3.19212	0.00141235	0.00696257	yes
SMUG1	SMUG1	SMUG1	chr12:54575251-54582757	control_total	treatment_total	OK	86.7065	32.9661	-1.39516	3.47311	0.000514471	0.00298292	yes
TRAF7	TRAF7	TRAF7	chr16:2205798-2246465	control_total	treatment_total	OK	86.6182	241.428	1.47885	-3.10688	0.00189075	0.00887801	yes
FAM104B	FAM104B	FAM104B	chrX:55169534-55187628	control_total	treatment_total	OK	86.2979	56.7656	-0.604309	4.56689	4.9501e-06	5.25564e-05	yes
EXOSC3	EXOSC3	EXOSC3	chr9:37780307-37785067	control_total	treatment_total	OK	85.8656	52.1881	-0.71836	3.90066	9.59313e-05	0.000705646	yes
SOD2	SOD2	SOD2	chr6:160100148-160114353	control_total	treatment_total	OK	85.6252	209.887	1.29351	-3.75128	0.000175937	0.00119174	yes
GBA	GBA	GBA	chr1:155204238-155214653	control_total	treatment_total	OK	85.5623	41.4617	-1.0452	3.33027	0.000867623	0.00463579	yes
GPX3	GPX3	GPX3	chr5:150399998-150408554	control_total	treatment_total	OK	84.7457	38.5147	-1.13773	2.76529	0.00568729	0.0220049	yes
BCL2L13	BCL2L13	BCL2L13	chr22:18121484-18211989	control_total	treatment_total	OK	84.5742	33.7864	-1.32378	2.99562	0.00273888	0.0120592	yes
C19orf47	C19orf47	C19orf47	chr19:40826970-40854293	control_total	treatment_total	OK	84.1945	39.517	-1.09125	2.63659	0.00837449	0.0300523	yes
ID4	ID4	ID4	chr6:19837616-19840915	control_total	treatment_total	OK	83.7904	39.5106	-1.08455	2.70634	0.0068029	0.02541	yes
COCH	COCH	COCH	chr14:31343740-31359822	control_total	treatment_total	OK	83.2681	51.317	-0.698328	2.6224	0.00873128	0.0311057	yes
AP3M1	AP3M1	AP3M1	chr10:75880014-75910826	control_total	treatment_total	OK	83.2444	51.3802	-0.696141	3.42034	0.000625418	0.00351613	yes
FADS3	FADS3	FADS3	chr11:61640997-61659006	control_total	treatment_total	OK	83.1918	189.812	1.19006	-2.61313	0.00897181	0.0317917	yes
QARS	QARS	QARS	chr3:49133364-49142171	control_total	treatment_total	OK	82.7687	248.098	1.58375	-3.28965	0.0010031	0.00523618	yes
CYB561D2	CYB561D2	CYB561D2	chr3:50384918-50391496	control_total	treatment_total	OK	82.1835	28.2046	-1.54292	3.70543	0.000211036	0.00139399	yes
SUMF2	SUMF2	SUMF2	chr7:56131916-56148365	control_total	treatment_total	OK	81.8404	62.1603	-0.396819	2.72088	0.00651075	0.0245285	yes
SLC9A3R2	SLC9A3R2	SLC9A3R2	chr16:2076887-2089027	control_total	treatment_total	OK	81.761	40.5403	-1.01206	4.78782	1.68605e-06	2.01139e-05	yes
FTH1	FTH1	FTH1	chr11:61717355-61735132	control_total	treatment_total	OK	81.3527	160.183	0.977459	-2.51761	0.0118152	0.0396378	yes
CTSB	CTSB	CTSB	chr8:11700033-11725646	control_total	treatment_total	OK	81.0467	37.3361	-1.11818	3.16358	0.00155841	0.00756315	yes
RBM34	RBM34	RBM34	chr1:235294497-235324571	control_total	treatment_total	OK	80.9583	124.728	0.623534	-2.59446	0.00947399	0.0332107	yes
CDC25C	CDC25C	CDC25C	chr5:137620958-137667516	control_total	treatment_total	OK	80.9107	127.749	0.658907	-2.85559	0.00429574	0.017485	yes
FLNA	FLNA	FLNA	chrX:153576899-153603006	control_total	treatment_total	OK	80.043	379.601	2.24564	-5.99309	2.05885e-09	4.51653e-08	yes
C7orf49	C7orf49	C7orf49	chr7:134832765-134855532	control_total	treatment_total	OK	79.6396	33.6441	-1.24313	5.60108	2.13021e-08	3.83579e-07	yes
TP53I11	TP53I11	TP53I11	chr11:44785975-44972608	control_total	treatment_total	OK	79.0818	43.0287	-0.878045	2.44633	0.014432	0.0464906	yes
SHARPIN	SHARPIN	SHARPIN	chr8:145153535-145159140	control_total	treatment_total	OK	79.01	200.168	1.3411	-4.50394	6.67054e-06	6.8343e-05	yes
ASRGL1	ASRGL1	ASRGL1	chr11:62104773-62160887	control_total	treatment_total	OK	78.5883	39.1564	-1.00507	3.86403	0.000111532	0.000803944	yes
SURF1	SURF1	SURF1	chr9:136218665-136223361	control_total	treatment_total	OK	78.4834	244.655	1.64029	-3.78107	0.000156153	0.00107542	yes
SNX5	SNX5	SNX5	chr20:17922243-17949490	control_total	treatment_total	OK	77.5845	249.574	1.68563	-8.50065	0	0	yes
MXRA7	MXRA7	MXRA7	chr17:74671808-74707056	control_total	treatment_total	OK	77.3763	33.5552	-1.20535	4.01711	5.89173e-05	0.00046351	yes
DMKN	DMKN	DMKN	chr19:35988118-36004560	control_total	treatment_total	OK	77.3223	257.995	1.73839	-7.20614	5.7554e-13	2.22639e-11	yes
ATF5	ATF5	ATF5	chr19:50392913-50437193	control_total	treatment_total	OK	77.22	33.3734	-1.21027	3.14034	0.00168752	0.00807824	yes
GSTZ1	GSTZ1	GSTZ1	chr14:77787229-77797940	control_total	treatment_total	OK	76.6698	47.2602	-0.698031	2.46194	0.0138188	0.0449257	yes
NXPH4	NXPH4	NXPH4	chr12:57610577-57620232	control_total	treatment_total	OK	76.4293	36.3906	-1.07056	2.79866	0.00513145	0.020228	yes
MGRN1	MGRN1	MGRN1	chr16:4674824-4740975	control_total	treatment_total	OK	76.1378	98.4157	0.370275	-3.62652	0.000287267	0.001814	yes
CUX1	CUX1	CUX1	chr7:101459183-101927250	control_total	treatment_total	OK	75.5243	45.201	-0.740587	4.80507	1.54701e-06	1.86227e-05	yes
NECAP2	NECAP2	NECAP2	chr1:16767166-16786584	control_total	treatment_total	OK	74.7722	101.141	0.435799	-3.61934	0.000295355	0.00185727	yes
LYRM1	LYRM1	LYRM1	chr16:20869395-20936328	control_total	treatment_total	OK	74.7319	28.6563	-1.38287	6.2003	5.63542e-10	1.363e-08	yes
MED29	MED29	MED29	chr19:39881962-39891203	control_total	treatment_total	OK	74.1289	35.9661	-1.0434	2.43032	0.0150854	0.0481524	yes
TRNP1	TRNP1	TRNP1	chr1:27320194-27327377	control_total	treatment_total	OK	74.0477	26.5989	-1.47709	3.83092	0.000127664	0.000903457	yes
EIF2B4	EIF2B4	EIF2B4	chr2:27587218-27593324	control_total	treatment_total	OK	73.3289	120.709	0.719079	-2.76744	0.00564992	0.0218951	yes
REEP6	REEP6	REEP6	chr19:1491164-1497924	control_total	treatment_total	OK	73.3235	27.7022	-1.40427	3.65351	0.000258682	0.0016574	yes
WDR73	WDR73	WDR73	chr15:85186011-85197521	control_total	treatment_total	OK	73.1921	36.0287	-1.02254	2.44465	0.0144995	0.0466661	yes
HMG20B	HMG20B	HMG20B	chr19:3572942-3579081	control_total	treatment_total	OK	73.1807	212.306	1.53661	-3.49645	0.000471499	0.00277139	yes
BECN1	BECN1	BECN1	chr17:40950853-40976310	control_total	treatment_total	OK	72.6818	160.161	1.13986	-2.46391	0.0137431	0.0447288	yes
HHLA3	HHLA3	HHLA3	chr1:70820492-70833705	control_total	treatment_total	OK	72.601	48.5479	-0.580579	3.75224	0.000175264	0.00118785	yes
C6orf1	C6orf1	C6orf1	chr6:34214156-34216904	control_total	treatment_total	OK	72.563	45.3143	-0.679269	4.21106	2.5417e-05	0.000222108	yes
EFNA3	EFNA3	EFNA3	chr1:155051347-155060014	control_total	treatment_total	OK	72.5613	28.3519	-1.35575	3.47852	0.000504196	0.00293245	yes
RPP40	RPP40	RPP40	chr6:4995279-5004271	control_total	treatment_total	OK	72.1785	30.4273	-1.2462	3.00726	0.00263612	0.0116853	yes
NADK	NADK	NADK	chr1:1682670-1711508	control_total	treatment_total	OK	72.0199	98.0394	0.444966	-4.96973	6.70445e-07	8.80356e-06	yes
FBXO44	FBXO44	FBXO44	chr1:11708417-11723384	control_total	treatment_total	OK	71.9219	28.3115	-1.34504	4.38481	1.16085e-05	0.000111563	yes
THRA	THRA	THRA	chr17:38218445-38256973	control_total	treatment_total	OK	71.5234	54.1327	-0.401915	3.21547	0.00130231	0.00650723	yes
PROSER1	PROSER1	PROSER1	chr13:39584001-39612252	control_total	treatment_total	OK	71.3712	88.8658	0.316286	-3.62963	0.000283828	0.00179576	yes
TESC	TESC	TESC	chr12:117476727-117537251	control_total	treatment_total	OK	71.3	32.4658	-1.13498	2.97203	0.0029584	0.0128635	yes
ZFAND6	ZFAND6	ZFAND6	chr15:80351909-80430735	control_total	treatment_total	OK	71.298	110.89	0.637199	-3.02565	0.00248097	0.0111169	yes
PPPDE2	PPPDE2	PPPDE2	chr22:41994031-42017061	control_total	treatment_total	OK	71.1937	25.8623	-1.4609	3.32682	0.000878419	0.00468727	yes
DYNC2LI1	DYNC2LI1	DYNC2LI1	chr2:44001177-44037149	control_total	treatment_total	OK	71.0957	55.1417	-0.366619	2.44233	0.0145927	0.0469001	yes
TSPAN4	TSPAN4	TSPAN4	chr11:842823-867116	control_total	treatment_total	OK	70.9525	90.0528	0.343917	-4.40818	1.04242e-05	0.000101398	yes
USE1	USE1	USE1	chr19:17326154-17330638	control_total	treatment_total	OK	70.3848	164.757	1.227	-2.89534	0.00378752	0.0157689	yes
PRKAR1B	PRKAR1B	PRKAR1B	chr7:588833-826116	control_total	treatment_total	OK	69.6363	22.3003	-1.64278	8.82668	0	0	yes
METRN	METRN	METRN	chr16:765172-767480	control_total	treatment_total	OK	69.5579	32.0323	-1.11869	2.89829	0.00375209	0.0156468	yes
GNB1L	GNB1L	GNB1L	chr22:19775933-19842462	control_total	treatment_total	OK	69.4974	27.4826	-1.33844	3.46306	0.00053406	0.00307821	yes
FAR2	FAR2	FAR2	chr12:29376597-29487006	control_total	treatment_total	OK	69.0545	13.8943	-2.31324	5.53637	3.08804e-08	5.38892e-07	yes
POLL	POLL	POLL	chr10:103338638-103348027	control_total	treatment_total	OK	68.9181	51.8753	-0.409835	3.80922	0.000139404	0.00097463	yes
ITPK1	ITPK1	ITPK1	chr14:93403258-93582263	control_total	treatment_total	OK	68.8999	46.0511	-0.581268	2.53101	0.0113735	0.0384593	yes
MGC72080	MGC72080	MGC72080	chr7:97595907-97601638	control_total	treatment_total	OK	68.8611	30.0083	-1.19833	2.95006	0.00317712	0.0136418	yes
MMAB	MMAB	MMAB	chr12:109991520-110011358	control_total	treatment_total	OK	68.824	39.2803	-0.809106	4.05138	5.0917e-05	0.000408134	yes
MLF1	MLF1	MLF1	chr3:158288952-158324249	control_total	treatment_total	OK	68.5827	89.0254	0.376372	-2.48559	0.0129336	0.0426016	yes
AP2A1	AP2A1	AP2A1	chr19:50270179-50316567	control_total	treatment_total	OK	68.309	156.93	1.19997	-2.66223	0.00776244	0.028252	yes
NAT6	NAT6	NAT6	chr3:50330258-50336899	control_total	treatment_total	OK	68.0735	28.1043	-1.27631	7.95355	1.77636e-15	9.71875e-14	yes
LRR1	LRR1	LRR1	chr14:50065414-50081390	control_total	treatment_total	OK	67.5412	47.6375	-0.50367	2.75579	0.00585505	0.0225261	yes
LHPP	LHPP	LHPP	chr10:126150340-126302710	control_total	treatment_total	OK	67.4765	11.9241	-2.5005	10.9731	0	0	yes
HOXB6	HOXB6	HOXB6	chr17:46667822-46683774	control_total	treatment_total	OK	67.1602	26.81	-1.32484	3.29116	0.000997764	0.00521239	yes
VAC14	VAC14	VAC14	chr16:70721341-70835061	control_total	treatment_total	OK	66.8149	31.5301	-1.08344	2.72247	0.00647957	0.0244321	yes
TP53TG1	TP53TG1	TP53TG1	chr7:86954663-86974808	control_total	treatment_total	OK	66.672	32.4484	-1.03894	2.611	0.00902774	0.0319587	yes
CITED1	CITED1	CITED1	chrX:71521487-71527037	control_total	treatment_total	OK	66.4099	13.5807	-2.28983	6.16652	6.98078e-10	1.6639e-08	yes
SPC24	SPC24	SPC24	chr19:11257830-11266484	control_total	treatment_total	OK	66.3796	30.9903	-1.09892	2.9437	0.00324317	0.0138758	yes
DIAPH1	DIAPH1	DIAPH1	chr5:140894587-140998622	control_total	treatment_total	OK	66.2127	52.5203	-0.334232	3.0782	0.00208255	0.00962741	yes
ATP2C1	ATP2C1	ATP2C1	chr3:130569368-130745646	control_total	treatment_total	OK	66.1553	51.8901	-0.350397	3.08741	0.00201908	0.00938446	yes
JMJD4	JMJD4	JMJD4	chr1:227916239-227968932	control_total	treatment_total	OK	65.8874	28.6533	-1.2013	3.10423	0.00190776	0.00894432	yes
SLIT2	SLIT2	SLIT2	chr4:20255234-20620788	control_total	treatment_total	OK	65.7718	29.3446	-1.16437	2.53202	0.0113407	0.0383715	yes
GPR108	GPR108	GPR108	chr19:6729924-6737633	control_total	treatment_total	OK	65.6107	234.163	1.83551	-3.86146	0.000112713	0.000811303	yes
TBC1D7	TBC1D7	TBC1D7	chr6:13305183-13328787	control_total	treatment_total	OK	65.4723	36.4233	-0.846023	5.24909	1.52852e-07	2.30721e-06	yes
PRRX2	PRRX2	PRRX2	chr9:132427919-132484951	control_total	treatment_total	OK	65.3808	12.3871	-2.40003	6.02321	1.70994e-09	3.81113e-08	yes
LACTB2	LACTB2	LACTB2	chr8:71520811-71581447	control_total	treatment_total	OK	65.1208	26.6638	-1.28824	3.28048	0.00103631	0.00538017	yes
HS1BP3	HS1BP3	HS1BP3	chr2:20817563-20850864	control_total	treatment_total	OK	65.0835	26.8624	-1.2767	3.20807	0.00133628	0.00664904	yes
GPATCH4	GPATCH4	GPATCH4	chr1:156564099-156571279	control_total	treatment_total	OK	64.9137	24.4616	-1.408	3.5455	0.000391865	0.00236922	yes
TMEM99	TMEM99	TMEM99	chr17:38974368-38992526	control_total	treatment_total	OK	64.3809	27.1651	-1.24488	4.05647	4.9819e-05	0.000400537	yes
ORAI1	ORAI1	ORAI1	chr12:122064454-122079946	control_total	treatment_total	OK	64.2146	26.0699	-1.30052	3.42549	0.0006137	0.00346036	yes
HIBADH	HIBADH	HIBADH	chr7:27565058-27702620	control_total	treatment_total	OK	64.0828	31.3953	-1.02939	2.51331	0.0119603	0.0400364	yes
EARS2	EARS2	EARS2	chr16:23533333-23568696	control_total	treatment_total	OK	64.0528	21.3386	-1.58579	3.75536	0.000173096	0.00117502	yes
AHNAK	AHNAK	AHNAK	chr11:62201015-62314332	control_total	treatment_total	OK	64.0159	29.4764	-1.11887	2.43445	0.0149143	0.0477093	yes
PFKM	PFKM	PFKM	chr12:48499655-48540187	control_total	treatment_total	OK	63.8521	46.2928	-0.463946	3.24082	0.00119187	0.00604739	yes
BIN3	BIN3	BIN3	chr8:22462144-22526661	control_total	treatment_total	OK	63.6998	32.4068	-0.974992	2.45017	0.0142788	0.0460975	yes
DUSP3	DUSP3	DUSP3	chr17:41843488-41856368	control_total	treatment_total	OK	63.6677	23.4287	-1.44228	3.45272	0.000554965	0.00318062	yes
SUGP2	SUGP2	SUGP2	chr19:19101696-19144380	control_total	treatment_total	OK	63.4944	141.246	1.15351	-3.18077	0.00146884	0.00719606	yes
POLM	POLM	POLM	chr7:44111846-44122129	control_total	treatment_total	OK	63.446	30.9643	-1.03492	2.62863	0.00857305	0.0306339	yes
PIR	PIR	PIR	chrX:15363712-15511711	control_total	treatment_total	OK	63.3845	16.9454	-1.90324	6.33554	2.36509e-10	6.11245e-09	yes
LOC401397	LOC401397	LOC401397	chr7:112756772-112758637	control_total	treatment_total	OK	63.1944	32.5942	-0.955183	4.38942	1.13656e-05	0.000109529	yes
CBS	CBS	CBS	chr21:44473300-44496472	control_total	treatment_total	OK	63.0021	29.477	-1.09581	2.92224	0.00347526	0.0146893	yes
MGAT4B	MGAT4B	MGAT4B	chr5:179224597-179285840	control_total	treatment_total	OK	62.9308	119.324	0.923047	-2.61923	0.00881298	0.0313323	yes
KIF23	KIF23	KIF23	chr15:69706626-69740764	control_total	treatment_total	OK	62.905	101.6	0.691647	-3.8103	0.000138799	0.000971369	yes
ABI1	ABI1	ABI1	chr10:26986594-27150016	control_total	treatment_total	OK	62.6748	81.8194	0.384557	-5.00056	5.71639e-07	7.61724e-06	yes
CTU1	CTU1	CTU1	chr19:51600862-51611647	control_total	treatment_total	OK	62.2575	25.24	-1.30254	3.18705	0.00143733	0.0070678	yes
C15orf40	C15orf40	C15orf40	chr15:83654994-83680393	control_total	treatment_total	OK	62.1451	24.2741	-1.35622	4.03908	5.36622e-05	0.00042699	yes
PARD3	PARD3	PARD3	chr10:34398487-35104253	control_total	treatment_total	OK	62.0368	96.2541	0.633722	-4.03051	5.56561e-05	0.000441139	yes
PDLIM2	PDLIM2	PDLIM2	chr8:22436253-22455538	control_total	treatment_total	OK	61.9106	41.4937	-0.577293	3.22729	0.00124969	0.00628838	yes
ALG12	ALG12	ALG12	chr22:50296853-50312106	control_total	treatment_total	OK	61.8537	30.3337	-1.02794	2.59518	0.00945405	0.0331493	yes
POLR3D	POLR3D	POLR3D	chr8:22102618-22108680	control_total	treatment_total	OK	61.7331	27.1641	-1.18434	3.01056	0.00260764	0.0115798	yes
DECR2	DECR2	DECR2	chr16:451857-462487	control_total	treatment_total	OK	61.5873	29.7415	-1.05015	2.67446	0.00748499	0.0274321	yes
TMEM129	TMEM129	TMEM129	chr4:1717678-1723084	control_total	treatment_total	OK	61.4944	76.3041	0.311305	-3.21883	0.00128713	0.00644614	yes
TCEB1	TCEB1	TCEB1	chr8:74857372-74884522	control_total	treatment_total	OK	61.3114	46.7545	-0.391049	2.82658	0.00470478	0.0188364	yes
MFSD10	MFSD10	MFSD10	chr4:2932287-2936586	control_total	treatment_total	OK	61.2544	130.006	1.08569	-2.86302	0.00419624	0.0171541	yes
GTPBP3	GTPBP3	GTPBP3	chr19:17445790-17453540	control_total	treatment_total	OK	61.1341	42.4732	-0.525424	3.93106	8.45737e-05	0.000632779	yes
DLST	DLST	DLST	chr14:75348593-75370450	control_total	treatment_total	OK	60.9189	46.6777	-0.384155	3.87707	0.000105722	0.000767589	yes
NCRNA00263	NCRNA00263	NCRNA00263	chr10:102133332-102148111	control_total	treatment_total	OK	60.77	18.8332	-1.69008	4.39627	1.10126e-05	0.000106512	yes
GEMIN7	GEMIN7	GEMIN7	chr19:45582517-45594782	control_total	treatment_total	OK	60.709	36.9129	-0.717788	4.21187	2.5327e-05	0.000221461	yes
SAP130	SAP130	SAP130	chr2:128698790-128784869	control_total	treatment_total	OK	60.6341	83.4218	0.460294	-2.68699	0.00721	0.0266213	yes
EXO1	EXO1	EXO1	chr1:242011492-242053241	control_total	treatment_total	OK	60.1726	35.3627	-0.766879	4.14641	3.37726e-05	0.000285232	yes
PPHLN1	PPHLN1	PPHLN1	chr12:42719946-42842422	control_total	treatment_total	OK	60.1324	92.8233	0.626344	-7.82751	4.88498e-15	2.52059e-13	yes
FAM127C	FAM127C	FAM127C	chrX:134154533-134156566	control_total	treatment_total	OK	59.985	28.6235	-1.0674	2.73268	0.00628212	0.023847	yes
DNMT1	DNMT1	DNMT1	chr19:10244021-10305755	control_total	treatment_total	OK	59.8414	141.228	1.23881	-2.63146	0.00850192	0.0304222	yes
G3BP2	G3BP2	G3BP2	chr4:76567952-76598667	control_total	treatment_total	OK	59.8155	144.881	1.27628	-3.36628	0.000761899	0.0041522	yes
ACTR2	ACTR2	ACTR2	chr2:65454828-65498390	control_total	treatment_total	OK	59.8132	20.5002	-1.54483	3.70978	0.00020744	0.00137357	yes
SLC38A10	SLC38A10	SLC38A10	chr17:79218798-79269096	control_total	treatment_total	OK	59.8092	17.1321	-1.80367	5.0871	3.63586e-07	5.07161e-06	yes
ENHO	ENHO	ENHO	chr9:34521039-34523037	control_total	treatment_total	OK	59.6315	12.9038	-2.20828	5.38139	7.39132e-08	1.19204e-06	yes
EDEM2	EDEM2	EDEM2	chr20:33703159-33735161	control_total	treatment_total	OK	59.6082	28.7786	-1.05051	2.66328	0.00773837	0.0281831	yes
KCNG1	KCNG1	KCNG1	chr20:49620192-49639675	control_total	treatment_total	OK	59.5624	11.7475	-2.34204	5.45594	4.87153e-08	8.15629e-07	yes
RRNAD1	RRNAD1	RRNAD1	chr1:156698262-156706752	control_total	treatment_total	OK	59.4359	81.6187	0.457564	-2.43489	0.0148963	0.0476643	yes
RRS1	RRS1	RRS1	chr8:67341262-67342968	control_total	treatment_total	OK	59.4046	29.0899	-1.03006	2.64179	0.00824681	0.0296784	yes
LRRC8A	LRRC8A	LRRC8A	chr9:131644390-131680317	control_total	treatment_total	OK	58.7003	70.9592	0.27362	-3.3564	0.000789651	0.00428387	yes
ECHDC1	ECHDC1	ECHDC1	chr6:127609856-127664754	control_total	treatment_total	OK	58.6033	26.0772	-1.16819	3.89676	9.74892e-05	0.000715435	yes
AIF1L	AIF1L	AIF1L	chr9:133971862-133998539	control_total	treatment_total	OK	58.1496	28.6311	-1.02219	2.73143	0.00630596	0.0239182	yes
SLC25A22	SLC25A22	SLC25A22	chr11:790474-798269	control_total	treatment_total	OK	58.0498	32.2929	-0.846075	2.83346	0.00460469	0.0185078	yes
RBM5	RBM5	RBM5	chr3:50126351-50156392	control_total	treatment_total	OK	57.9802	85.705	0.563819	-4.34008	1.42431e-05	0.000133825	yes
LOC643988	LOC643988	LOC643988	chr1:1533387-1535476	control_total	treatment_total	OK	57.3173	13.4135	-2.09528	5.55151	2.83208e-08	4.98068e-07	yes
ESRRA	ESRRA	ESRRA	chr11:64073043-64085033	control_total	treatment_total	OK	57.2839	19.7581	-1.53569	3.63824	0.000274506	0.00174483	yes
ZNF317	ZNF317	ZNF317	chr19:9251055-9274091	control_total	treatment_total	OK	57.169	154.373	1.43311	-12.7856	0	0	yes
TMEM120A	TMEM120A	TMEM120A	chr7:75544419-75623992	control_total	treatment_total	OK	56.5564	174.324	1.62401	-3.75599	0.000172654	0.00117271	yes
PYCRL	PYCRL	PYCRL	chr8:144686082-144691784	control_total	treatment_total	OK	56.5305	12.5273	-2.17396	5.6082	2.04438e-08	3.69231e-07	yes
APITD1	APITD1,APITD1-CORT	APITD1,APITD1-CORT	chr1:10490158-10512060	control_total	treatment_total	OK	56.2837	30.296	-0.893587	3.46085	0.000538471	0.00309917	yes
C8orf55	C8orf55	C8orf55	chr8:143808620-143818350	control_total	treatment_total	OK	55.9519	23.7356	-1.23713	3.14304	0.001672	0.00801732	yes
ZC3H10	ZC3H10	ZC3H10	chr12:56512029-56516278	control_total	treatment_total	OK	55.9198	17.3011	-1.69249	4.23972	2.23798e-05	0.000198738	yes
SYPL1	SYPL1	SYPL1	chr7:105730951-105753057	control_total	treatment_total	OK	55.8882	113.41	1.02093	-2.48971	0.0127847	0.0422095	yes
CYB5D2	CYB5D2	CYB5D2	chr17:4046461-4060991	control_total	treatment_total	OK	55.8019	12.3818	-2.17209	6.38823	1.67814e-10	4.43483e-09	yes
NCSTN	NCSTN	NCSTN	chr1:160258376-160328742	control_total	treatment_total	OK	55.6739	166.094	1.57693	-3.42294	0.000619472	0.00348851	yes
SCFD1	SCFD1	SCFD1	chr14:31091520-31205018	control_total	treatment_total	OK	55.5566	92.6786	0.738279	-3.73732	0.000185993	0.00125052	yes
MEX3D	MEX3D	MEX3D	chr19:1554667-1568057	control_total	treatment_total	OK	55.4407	43.8495	-0.338383	3.17756	0.00148518	0.00726276	yes
DDX41	DDX41	DDX41	chr5:176938577-176943967	control_total	treatment_total	OK	55.1984	144.912	1.39248	-3.2267	0.00125227	0.00629977	yes
CEBPB	CEBPB	CEBPB	chr20:48807375-48809212	control_total	treatment_total	OK	54.8793	25.0413	-1.13195	2.78906	0.0052862	0.0207325	yes
LRRC20	LRRC20	LRRC20	chr10:72058728-72142382	control_total	treatment_total	OK	54.8742	14.2733	-1.94281	12.5527	0	0	yes
TIAL1	TIAL1	TIAL1	chr10:121332977-121356541	control_total	treatment_total	OK	54.8497	71.5667	0.383804	-2.61961	0.00880314	0.0313073	yes
EMID2	EMID2	EMID2	chr7:101006121-101202304	control_total	treatment_total	OK	54.6863	20.5035	-1.41531	3.57396	0.000351627	0.0021579	yes
SLC4A2	SLC4A2	SLC4A2	chr7:150755298-150773614	control_total	treatment_total	OK	54.6376	122.02	1.15915	-7.15982	8.07798e-13	3.05538e-11	yes
NUF2	NUF2	NUF2	chr1:163291722-163325553	control_total	treatment_total	OK	54.6004	94.2438	0.787485	-3.01106	0.00260336	0.0115643	yes
MBOAT7	MBOAT7	MBOAT7	chr19:54677105-54693733	control_total	treatment_total	OK	54.541	131.025	1.26443	-3.31946	0.000901933	0.00479252	yes
DDAH1	DDAH1	DDAH1	chr1:85784167-86044046	control_total	treatment_total	OK	54.4902	98.9515	0.860724	-5.78557	7.22679e-09	1.43267e-07	yes
STAG2	STAG2	STAG2	chrX:123094474-123236505	control_total	treatment_total	OK	53.57	81.1545	0.599247	-3.25152	0.00114789	0.0058574	yes
TRMT61A	TRMT61A	TRMT61A	chr14:103995508-104003410	control_total	treatment_total	OK	52.9355	18.7384	-1.49824	3.6633	0.000248983	0.00160289	yes
ADNP	ADNP	ADNP	chr20:49506882-49547527	control_total	treatment_total	OK	52.8022	80.3381	0.605487	-4.19183	2.76713e-05	0.000239284	yes
C3orf21	C3orf21	C3orf21	chr3:194789012-194991895	control_total	treatment_total	OK	52.6808	24.5779	-1.09991	2.76825	0.00563586	0.0218511	yes
PSKH1	PSKH1	PSKH1	chr16:67927174-67965778	control_total	treatment_total	OK	52.6119	25.6052	-1.03895	2.63269	0.00847119	0.0303309	yes
PPWD1	PPWD1	PPWD1	chr5:64859130-64883370	control_total	treatment_total	OK	52.4765	26.0269	-1.01167	2.59784	0.00938112	0.0329422	yes
DOHH	DOHH	DOHH	chr19:3490818-3500938	control_total	treatment_total	OK	52.2014	22.7747	-1.19665	8.18011	2.22045e-16	1.32741e-14	yes
PLEKHB1	PLEKHB1	PLEKHB1	chr11:73357222-73373864	control_total	treatment_total	OK	51.9873	20.6091	-1.33487	3.43707	0.000588034	0.00333994	yes
XRCC1	XRCC1	XRCC1	chr19:44047463-44079730	control_total	treatment_total	OK	51.939	182.05	1.80945	-4.29655	1.73474e-05	0.000159113	yes
MED20	MED20	MED20	chr6:41873091-41888877	control_total	treatment_total	OK	51.8954	22.9785	-1.17532	2.87992	0.00397779	0.0164242	yes
CHST14	CHST14	CHST14	chr15:40763159-40765357	control_total	treatment_total	OK	51.8471	26.1382	-0.988106	2.57459	0.0100358	0.0347863	yes
METTL13	METTL13	METTL13	chr1:171750760-171766856	control_total	treatment_total	OK	51.831	36.7589	-0.495721	2.95018	0.00317589	0.0136383	yes
C1orf198	C1orf198	C1orf198	chr1:230972864-231005335	control_total	treatment_total	OK	51.7081	95.9748	0.892266	-8.6085	0	0	yes
C19orf20	C19orf20	C19orf20	chr19:507496-519654	control_total	treatment_total	OK	51.5706	14.6027	-1.82031	4.52853	5.93958e-06	6.17291e-05	yes
PRMT6	PRMT6	PRMT6	chr1:107599266-107601916	control_total	treatment_total	OK	51.5248	26.2003	-0.975683	2.47134	0.0134607	0.0439755	yes
KDELR3	KDELR3	KDELR3	chr22:38864082-38902345	control_total	treatment_total	OK	51.4227	28.432	-0.854891	2.66744	0.00764307	0.0278968	yes
TUBB3	TUBB3	TUBB3	chr16:89988416-90002505	control_total	treatment_total	OK	51.3994	95.1404	0.888305	-2.42147	0.0154579	0.0491109	yes
CNN2	CNN2	CNN2	chr19:1026297-1039064	control_total	treatment_total	OK	50.8227	61.2995	0.270403	-2.61963	0.0088025	0.0313072	yes
GPR107	GPR107	GPR107	chr9:132815984-132902448	control_total	treatment_total	OK	50.7172	68.0076	0.423221	-3.16674	0.00154157	0.0074985	yes
BCKDHA	BCKDHA	BCKDHA	chr19:41903693-41930910	control_total	treatment_total	OK	50.5239	167.508	1.72919	-3.88488	0.000102379	0.000746391	yes
DERL3	DERL3	DERL3	chr22:24129149-24181199	control_total	treatment_total	OK	50.4878	128.402	1.34666	-4.97528	6.51533e-07	8.5784e-06	yes
KLHL22	KLHL22	KLHL22	chr22:20795805-20850170	control_total	treatment_total	OK	50.366	16.0009	-1.6543	4.72712	2.27729e-06	2.63925e-05	yes
IGF2BP2	IGF2BP2	IGF2BP2	chr3:185361526-185542827	control_total	treatment_total	OK	50.3338	23.4393	-1.1026	4.1591	3.19508e-05	0.000271635	yes
ZNF576	ZNF576	ZNF576	chr19:44100543-44104587	control_total	treatment_total	OK	50.3133	25.4493	-0.983312	2.95536	0.00312309	0.0134548	yes
SRD5A3	SRD5A3	SRD5A3	chr4:56212387-56251747	control_total	treatment_total	OK	50.302	11.284	-2.15634	5.05497	4.30463e-07	5.90971e-06	yes
LOC100505876	LOC100505876	LOC100505876	chr2:37423634-37458740	control_total	treatment_total	OK	50.1998	15.782	-1.66941	5.43544	5.466e-08	9.05616e-07	yes
GATC	GATC	GATC	chr12:120884240-120907558	control_total	treatment_total	OK	49.966	19.2967	-1.3726	3.76916	0.000163798	0.00112061	yes
GYPC	GYPC	GYPC	chr2:127413683-127454246	control_total	treatment_total	OK	49.9003	12.4367	-2.00445	6.29055	3.16351e-10	8.00483e-09	yes
RBM6	RBM6	RBM6	chr3:49977476-50114685	control_total	treatment_total	OK	49.8921	115.676	1.2132	-4.39561	1.10463e-05	0.000106789	yes
NCRNA00339	NCRNA00339	NCRNA00339	chr1:22351706-22357715	control_total	treatment_total	OK	49.8841	22.4634	-1.151	3.03283	0.00242275	0.0109036	yes
PNISR	PNISR	PNISR	chr6:99847840-99873207	control_total	treatment_total	OK	49.7877	113.001	1.18248	-8.27334	2.22045e-16	1.32741e-14	yes
GLRX	GLRX	GLRX	chr5:95149552-95158577	control_total	treatment_total	OK	49.64	24.166	-1.03853	3.39301	0.000691288	0.00382516	yes
ATF7	ATF7	ATF7	chr12:53905842-54020199	control_total	treatment_total	OK	49.5451	33.3964	-0.56905	2.43879	0.0147364	0.0472676	yes
GPRC5A	GPRC5A	GPRC5A	chr12:13043955-13066600	control_total	treatment_total	OK	49.4598	134.419	1.4424	-3.35041	0.000806925	0.00436231	yes
ASAH1	ASAH1	ASAH1	chr8:17913924-17942507	control_total	treatment_total	OK	49.1798	35.54	-0.468621	2.94018	0.00328025	0.0140054	yes
OIP5	OIP5	OIP5	chr15:41601465-41624819	control_total	treatment_total	OK	49.1117	24.1736	-1.02264	2.53128	0.0113646	0.0384351	yes
TOP1MT	TOP1MT	TOP1MT	chr8:144391527-144417050	control_total	treatment_total	OK	49.019	136.661	1.47919	-3.37531	0.000737329	0.00404105	yes
RMND5B	RMND5B	RMND5B	chr5:177558027-177575479	control_total	treatment_total	OK	48.9223	101.785	1.05697	-2.50152	0.012366	0.0411147	yes
NCK2	NCK2	NCK2	chr2:106361519-106510730	control_total	treatment_total	OK	48.9142	36.3231	-0.429365	2.75927	0.00579299	0.0223339	yes
PPIC	PPIC	PPIC	chr5:122359077-122372425	control_total	treatment_total	OK	48.8115	19.0108	-1.3604	3.66083	0.000251402	0.00161652	yes
DYRK1B	DYRK1B	DYRK1B	chr19:40315989-40324841	control_total	treatment_total	OK	48.7748	79.8979	0.71202	-2.61728	0.00886334	0.0314811	yes
FKBP5	FKBP5	FKBP5	chr6:35541361-35704724	control_total	treatment_total	OK	48.6631	21.8412	-1.15578	3.14118	0.00168268	0.00805905	yes
CD55	CD55	CD55	chr1:207494816-207534311	control_total	treatment_total	OK	48.5734	110.201	1.1819	-2.79738	0.00515195	0.0202954	yes
SDC4	SDC4	SDC4	chr20:43953928-43977064	control_total	treatment_total	OK	48.5552	106.004	1.12642	-2.75115	0.00593871	0.0227869	yes
TCEAL1	TCEAL1	TCEAL1	chrX:102883647-102885876	control_total	treatment_total	OK	48.3847	88.6483	0.873543	-2.62611	0.00863657	0.0308214	yes
ZNF76	ZNF76	ZNF76	chr6:35227509-35263760	control_total	treatment_total	OK	48.1322	23.177	-1.05431	2.59785	0.0093809	0.032942	yes
CCDC71	CCDC71	CCDC71	chr3:49199967-49203785	control_total	treatment_total	OK	48.0798	11.3092	-2.08793	5.22367	1.75408e-07	2.61341e-06	yes
CHCHD4	CHCHD4	CHCHD4	chr3:14153576-14166371	control_total	treatment_total	OK	47.7422	27.738	-0.783401	2.54993	0.0107746	0.0368169	yes
LIG1	LIG1	LIG1	chr19:48618702-48673560	control_total	treatment_total	OK	47.7222	115.824	1.2792	-2.92076	0.00349184	0.0147474	yes
NAGPA	NAGPA	NAGPA	chr16:5074844-5092972	control_total	treatment_total	OK	47.6441	24.7053	-0.947474	2.44816	0.0143589	0.0463001	yes
MCOLN1	MCOLN1	MCOLN1	chr19:7587495-7598895	control_total	treatment_total	OK	47.5844	124.256	1.38476	-3.21884	0.00128712	0.00644614	yes
CPSF3L	CPSF3L	CPSF3L	chr1:1243993-1260046	control_total	treatment_total	OK	47.5119	172.29	1.85847	-4.12455	3.71467e-05	0.000309996	yes
CORO1B	CORO1B	CORO1B	chr11:67205517-67211292	control_total	treatment_total	OK	47.358	146.885	1.63301	-3.99595	6.44341e-05	0.000500805	yes
PFKL	PFKL	PFKL	chr21:45719924-45747261	control_total	treatment_total	OK	47.3284	114.59	1.2757	-2.87701	0.00401464	0.0165458	yes
TMEM132A	TMEM132A	TMEM132A	chr11:60691912-60719257	control_total	treatment_total	OK	47.3277	19.849	-1.25361	9.05023	0	0	yes
DOK1	DOK1	DOK1	chr2:74753774-74784678	control_total	treatment_total	OK	47.0984	28.0592	-0.747204	4.34066	1.42053e-05	0.000133503	yes
NIT1	NIT1	NIT1	chr1:161070345-161102478	control_total	treatment_total	OK	46.8848	29.692	-0.659045	3.77771	0.000158275	0.0010879	yes
LRP10	LRP10	LRP10	chr14:23340959-23347291	control_total	treatment_total	OK	46.8396	22.9133	-1.03154	2.60227	0.00926085	0.0326089	yes
SHMT1	SHMT1	SHMT1	chr17:18218593-18266856	control_total	treatment_total	OK	46.8191	29.7152	-0.655893	5.28358	1.26686e-07	1.94772e-06	yes
FLYWCH1	FLYWCH1	FLYWCH1	chr16:2961979-3001209	control_total	treatment_total	OK	46.8012	27.1098	-0.787731	2.46369	0.0137514	0.0447487	yes
LIMD2	LIMD2	LIMD2	chr17:61699800-61777519	control_total	treatment_total	OK	46.7783	18.3794	-1.34775	3.42209	0.000621416	0.00349741	yes
LONP1	LONP1	LONP1	chr19:5691844-5720176	control_total	treatment_total	OK	46.7698	97.4059	1.05843	-2.49422	0.0126235	0.0417819	yes
C17orf70	C17orf70	C17orf70	chr17:79506910-79519429	control_total	treatment_total	OK	46.7159	19.4754	-1.26226	6.45162	1.1066e-10	3.02547e-09	yes
TJAP1	TJAP1	TJAP1	chr6:43445260-43474294	control_total	treatment_total	OK	46.6504	38.6469	-0.271537	3.48809	0.000486486	0.00284425	yes
C9orf140	C9orf140	C9orf140	chr9:139956578-139965028	control_total	treatment_total	OK	46.5921	19.6967	-1.24213	3.11083	0.00186561	0.00877859	yes
SPRYD4	SPRYD4	SPRYD4	chr12:56862300-56882181	control_total	treatment_total	OK	46.5672	12.8324	-1.85952	4.75468	1.98759e-06	2.3346e-05	yes
PTRF	PTRF	PTRF	chr17:40554466-40575338	control_total	treatment_total	OK	46.4234	100.759	1.11798	-2.62838	0.00857916	0.0306501	yes
PEX5	PEX5	PEX5	chr12:7341758-7371169	control_total	treatment_total	OK	46.251	32.7857	-0.496419	2.83058	0.00464641	0.0186463	yes
RARA	RARA	RARA	chr17:38465422-38513895	control_total	treatment_total	OK	46.1564	32.5642	-0.503244	2.41474	0.0157463	0.0498287	yes
ACY1	ACY1	ACY1	chr3:52009041-52023218	control_total	treatment_total	OK	45.9438	67.1898	0.548372	-2.84662	0.00441864	0.0178921	yes
CRYL1	CRYL1	CRYL1	chr13:20977805-21100012	control_total	treatment_total	OK	45.7373	19.1231	-1.25805	2.99057	0.00278455	0.0122256	yes
MMS19	MMS19	MMS19	chr10:99218080-99258366	control_total	treatment_total	OK	45.6482	116.92	1.35689	-2.89499	0.00379176	0.0157827	yes
PRMT2	PRMT2	PRMT2	chr21:48055506-48085155	control_total	treatment_total	OK	45.5826	76.6002	0.748865	-5.68092	1.33975e-08	2.51342e-07	yes
ARID5A	ARID5A	ARID5A	chr2:97202463-97218371	control_total	treatment_total	OK	45.5422	17.6879	-1.36444	3.57484	0.000350436	0.00215128	yes
GGA3	GGA3	GGA3	chr17:73232693-73267311	control_total	treatment_total	OK	45.3043	64.2554	0.50417	-3.90012	9.61464e-05	0.000707043	yes
CMBL	CMBL	CMBL	chr5:10277706-10308168	control_total	treatment_total	OK	45.2707	16.1495	-1.48709	3.73366	0.000188715	0.00126642	yes
OSCP1	OSCP1	OSCP1	chr1:36883506-36916086	control_total	treatment_total	OK	45.0975	16.9129	-1.41492	4.7778	1.77222e-06	2.10322e-05	yes
VAX2	VAX2	VAX2	chr2:71127719-71160575	control_total	treatment_total	OK	45.0727	19.004	-1.24595	3.21062	0.0013245	0.00660075	yes
MMACHC	MMACHC	MMACHC	chr1:45965855-45988562	control_total	treatment_total	OK	45.0402	14.0766	-1.67792	4.02594	5.67492e-05	0.000448601	yes
PPIG	PPIG	PPIG	chr2:170440849-170494254	control_total	treatment_total	OK	44.7676	111.431	1.31562	-2.82924	0.00466592	0.0187082	yes
TTK	TTK	TTK	chr6:80714321-80752244	control_total	treatment_total	OK	44.7159	123.676	1.46771	-6.43666	1.22133e-10	3.3137e-09	yes
TSPAN9	TSPAN9	TSPAN9	chr12:3186520-3395730	control_total	treatment_total	OK	44.634	23.2709	-0.939619	4.63786	3.52028e-06	3.87917e-05	yes
GPBP1	GPBP1	GPBP1	chr5:56469774-56560506	control_total	treatment_total	OK	44.5231	80.0216	0.845837	-4.55712	5.18589e-06	5.47725e-05	yes
NR1H3	NR1H3	NR1H3	chr11:47260852-47290401	control_total	treatment_total	OK	44.09	92.0926	1.06263	-3.02433	0.00249181	0.0111567	yes
BRD9	BRD9	BRD9	chr5:863849-892939	control_total	treatment_total	OK	43.6327	95.0502	1.12328	-5.00836	5.48958e-07	7.35119e-06	yes
FBXO22	FBXO22	FBXO22	chr15:76196199-76227608	control_total	treatment_total	OK	43.4411	15.3435	-1.50144	6.45901	1.05392e-10	2.88802e-09	yes
ACSL3	ACSL3	ACSL3	chr2:223725731-223808119	control_total	treatment_total	OK	43.4066	59.6625	0.458912	-4.42039	9.85227e-06	9.64984e-05	yes
CHPF	CHPF	CHPF	chr2:220403668-220408487	control_total	treatment_total	OK	43.3845	64.2185	0.565808	-2.75335	0.00589893	0.0226582	yes
PPP1R12C	PPP1R12C	PPP1R12C	chr19:55602280-55628927	control_total	treatment_total	OK	43.2936	99.4652	1.20004	-2.86425	0.00418	0.0170968	yes
CCDC3	CCDC3	CCDC3	chr10:12938624-13043704	control_total	treatment_total	OK	43.263	13.1571	-1.71729	4.33033	1.48884e-05	0.000139194	yes
STEAP3	STEAP3	STEAP3	chr2:119981383-120023227	control_total	treatment_total	OK	42.9604	15.2499	-1.49421	6.32519	2.52919e-10	6.50857e-09	yes
RDM1	RDM1	RDM1	chr17:34245084-34257780	control_total	treatment_total	OK	42.9501	71.6533	0.738371	-4.0779	4.54444e-05	0.000369289	yes
MED15	MED15	MED15	chr22:20861885-20941919	control_total	treatment_total	OK	42.7632	144.583	1.75746	-6.72257	1.78546e-11	5.55359e-10	yes
EIF4EBP3	EIF4EBP3	EIF4EBP3	chr5:139781398-139929163	control_total	treatment_total	OK	42.7485	11.658	-1.87455	3.60666	0.000310165	0.00193659	yes
TRIM32	TRIM32	TRIM32	chr9:119187503-120177317	control_total	treatment_total	OK	42.6785	20.3557	-1.06807	2.92275	0.00346951	0.0146676	yes
HAUS8	HAUS8	HAUS8	chr19:17160570-17186343	control_total	treatment_total	OK	42.6205	90.442	1.08544	-3.87844	0.00010513	0.000763814	yes
SDHC	SDHC	SDHC	chr1:161284165-161337664	control_total	treatment_total	OK	42.5876	17.0118	-1.3239	6.65308	2.8703e-11	8.60764e-10	yes
MAP3K7	MAP3K7	MAP3K7	chr6:91225352-91296907	control_total	treatment_total	OK	42.537	52.041	0.290931	-2.808	0.00498508	0.019762	yes
FLNC	FLNC	FLNC	chr7:128470482-128499328	control_total	treatment_total	OK	42.4579	86.9636	1.03438	-7.30662	2.74003e-13	1.10647e-11	yes
RGS16	RGS16	RGS16	chr1:182567757-182573548	control_total	treatment_total	OK	42.4476	15.0524	-1.49569	3.88652	0.00010169	0.000742046	yes
ADCK1	ADCK1	ADCK1	chr14:78266425-78400297	control_total	treatment_total	OK	42.396	29.606	-0.518042	2.76319	0.0057239	0.0221158	yes
LOC728739	LOC728739	LOC728739	chr12:108296926-108297548	control_total	treatment_total	OK	42.3316	21.7147	-0.96306	2.43439	0.0149169	0.0477161	yes
MAPK8IP2	MAPK8IP2	MAPK8IP2	chr22:51039130-51049979	control_total	treatment_total	OK	42.2041	89.0281	1.07688	-3.66385	0.000248449	0.00160015	yes
RBM19	RBM19	RBM19	chr12:114254542-114404176	control_total	treatment_total	OK	42.1858	20.7514	-1.02355	8.99203	0	0	yes
CD97	CD97	CD97	chr19:14491955-14519537	control_total	treatment_total	OK	42.1014	66.4684	0.658799	-2.7319	0.00629693	0.0238905	yes
HMGCL	HMGCL	HMGCL	chr1:24128366-24151949	control_total	treatment_total	OK	41.9275	22.3679	-0.906463	4.79096	1.65989e-06	1.98299e-05	yes
PRMT7	PRMT7	PRMT7	chr16:68344876-68391169	control_total	treatment_total	OK	41.8396	83.8698	1.00328	-3.51883	0.000433453	0.00258129	yes
ZNF691	ZNF691	ZNF691	chr1:43312243-43318146	control_total	treatment_total	OK	41.6768	17.636	-1.24072	4.18518	2.84936e-05	0.000245434	yes
GLI4	GLI4	GLI4	chr8:144349606-144359101	control_total	treatment_total	OK	41.5058	19.5955	-1.08279	2.91844	0.00351784	0.0148399	yes
FOXRED1	FOXRED1	FOXRED1	chr11:126138934-126148027	control_total	treatment_total	OK	41.4598	61.4189	0.566972	-3.17668	0.00148969	0.00728282	yes
N4BP2L2	N4BP2L2	N4BP2L2	chr13:33006929-33112936	control_total	treatment_total	OK	41.3587	78.3841	0.922371	-2.66534	0.00769116	0.0280453	yes
CHTF18	CHTF18	CHTF18	chr16:838621-850733	control_total	treatment_total	OK	41.2977	84.6604	1.03563	-2.54818	0.0108286	0.0369677	yes
LOC645249	LOC645249	LOC645249	chr7:156803550-156809118	control_total	treatment_total	OK	40.9441	9.41848	-2.12009	5.34069	9.25936e-08	1.46408e-06	yes
LOC100506054	LOC100506054	LOC100506054	chr2:3605975-3609340	control_total	treatment_total	OK	40.9169	22.794	-0.84404	3.68625	0.000227581	0.00148571	yes
SYVN1	SYVN1	SYVN1	chr11:64888098-64902003	control_total	treatment_total	OK	40.7106	89.7159	1.13996	-10.6697	0	0	yes
CAMK2G	CAMK2G	CAMK2G	chr10:75572258-75634349	control_total	treatment_total	OK	40.5492	25.2286	-0.684613	3.1825	0.00146009	0.00716073	yes
HOXC8	HOXC8	HOXC8	chr12:54402889-54406545	control_total	treatment_total	OK	40.4527	15.0941	-1.42225	3.76589	0.000165959	0.00113354	yes
LIMK1	LIMK1	LIMK1	chr7:73498106-73536855	control_total	treatment_total	OK	40.3726	27.9111	-0.532538	3.70145	0.000214369	0.00141245	yes
DLX1	DLX1	DLX1	chr2:172950207-172954401	control_total	treatment_total	OK	40.3452	23.0874	-0.805289	3.11253	0.00185494	0.00873887	yes
IFNAR2	IFNAR2	IFNAR2	chr21:34602230-34636820	control_total	treatment_total	OK	40.2636	22.9331	-0.812042	4.1844	2.85926e-05	0.000246132	yes
PHF6	PHF6	PHF6	chrX:133507341-133562822	control_total	treatment_total	OK	40.2126	61.5434	0.613956	-2.70544	0.0068215	0.0254628	yes
CTNNBIP1	CTNNBIP1	CTNNBIP1	chr1:9908333-9970316	control_total	treatment_total	OK	40.0781	15.4728	-1.37308	5.036	4.75361e-07	6.46196e-06	yes
FGFR1	FGFR1	FGFR1	chr8:38268655-38326352	control_total	treatment_total	OK	39.9807	20.8522	-0.939106	3.94506	7.9779e-05	0.000601776	yes
ALDH1B1	ALDH1B1	ALDH1B1	chr9:38392701-38398657	control_total	treatment_total	OK	39.9796	19.8238	-1.01203	2.514	0.0119372	0.0399715	yes
TSC2	TSC2	TSC2	chr16:2097989-2185899	control_total	treatment_total	OK	39.9222	101.099	1.3405	-3.85365	0.000116371	0.00083423	yes
SARS2	SARS2	SARS2	chr19:39405903-39423659	control_total	treatment_total	OK	39.9108	108.462	1.44234	-3.67166	0.00024098	0.00155988	yes
SNAI1	SNAI1	SNAI1	chr20:48599512-48605420	control_total	treatment_total	OK	39.8508	19.1276	-1.05895	2.79146	0.00524716	0.0206051	yes
GFM2	GFM2	GFM2	chr5:73980968-74063042	control_total	treatment_total	OK	39.752	25.6918	-0.629721	2.77523	0.0055163	0.0214634	yes
ERCC2	ERCC2	ERCC2	chr19:45843997-45873845	control_total	treatment_total	OK	39.7314	94.0363	1.24294	-3.09573	0.00196328	0.00916593	yes
TMEM8B	TMEM8B	TMEM8B	chr9:35829221-35854844	control_total	treatment_total	OK	39.5821	22.2494	-0.83108	3.98825	6.65633e-05	0.000514877	yes
PPP4R1	PPP4R1	PPP4R1	chr18:9546791-9614600	control_total	treatment_total	OK	39.4767	57.7417	0.548611	-4.64563	3.39035e-06	3.7554e-05	yes
ATL2	ATL2	ATL2	chr2:38522028-38604432	control_total	treatment_total	OK	39.4411	58.2141	0.561667	-3.55719	0.000374839	0.00228033	yes
RBBP6	RBBP6	RBBP6	chr16:24550907-24584183	control_total	treatment_total	OK	39.3009	106.575	1.43924	-7.76703	7.99361e-15	4.00737e-13	yes
TUBB2B	TUBB2B	TUBB2B	chr6:3224494-3227968	control_total	treatment_total	OK	39.2909	14.6648	-1.42183	3.82394	0.000131337	0.000925845	yes
ELMO2	ELMO2	ELMO2	chr20:44994689-45035271	control_total	treatment_total	OK	39.2303	68.9286	0.813135	-8.25731	2.22045e-16	1.32741e-14	yes
ULK3	ULK3	ULK3	chr15:75128458-75135552	control_total	treatment_total	OK	39.0689	86.2032	1.14172	-2.73429	0.00625148	0.023749	yes
FAM49B	FAM49B	FAM49B	chr8:130853715-130952000	control_total	treatment_total	OK	38.9747	102.244	1.3914	-3.19996	0.00137448	0.00680891	yes
ZFYVE27	ZFYVE27	ZFYVE27	chr10:99496877-99520664	control_total	treatment_total	OK	38.6157	60.6089	0.650341	-4.79034	1.66502e-06	1.98852e-05	yes
TIMM8A	TIMM8A	TIMM8A	chrX:100600643-100603957	control_total	treatment_total	OK	38.5912	18.9321	-1.02744	3.25809	0.00112166	0.00574997	yes
ASTN2	ASTN2	ASTN2	chr9:119187503-120177317	control_total	treatment_total	OK	38.5638	6.1063	-2.65888	11.912	0	0	yes
ZP3	ZP3	ZP3	chr7:76018645-76071388	control_total	treatment_total	OK	38.5485	19.9116	-0.953066	4.68507	2.79866e-06	3.16579e-05	yes
SLC44A2	SLC44A2	SLC44A2	chr19:10713120-10755235	control_total	treatment_total	OK	38.5459	74.0579	0.942076	-2.56244	0.0103941	0.0357728	yes
CDC42EP2	CDC42EP2	CDC42EP2	chr11:65082288-65089900	control_total	treatment_total	OK	38.3747	15.5639	-1.30195	3.43597	0.000590436	0.00335126	yes
GINS4	GINS4	GINS4	chr8:41386724-41402565	control_total	treatment_total	OK	38.3417	12.7867	-1.58427	4.09455	4.22993e-05	0.000346647	yes
MAVS	MAVS	MAVS	chr20:3827445-3856770	control_total	treatment_total	OK	38.0966	13.1237	-1.53749	3.65911	0.000253092	0.0016258	yes
CUL2	CUL2	CUL2	chr10:35297478-35379570	control_total	treatment_total	OK	38.073	56.3808	0.566436	-2.90894	0.00362655	0.0152137	yes
ACADVL	ACADVL	ACADVL	chr17:7093209-7128585	control_total	treatment_total	OK	37.9761	64.8928	0.772966	-5.30063	1.15406e-07	1.79106e-06	yes
GMPR	GMPR	GMPR	chr6:16238810-16295780	control_total	treatment_total	OK	37.9714	8.88295	-2.0958	5.47485	4.37892e-08	7.40373e-07	yes
COL2A1	COL2A1	COL2A1	chr12:48366747-48398285	control_total	treatment_total	OK	37.9669	18.5346	-1.03452	2.57476	0.0100311	0.0347736	yes
ERLIN1	ERLIN1	ERLIN1	chr10:101909846-101945814	control_total	treatment_total	OK	37.9213	88.8905	1.22902	-3.06313	0.00219033	0.0100337	yes
ARMCX6	ARMCX6	ARMCX6	chrX:100870107-100872991	control_total	treatment_total	OK	37.9144	68.4463	0.852225	-2.53209	0.0113385	0.0383673	yes
MTFR1	MTFR1	MTFR1	chr8:66556887-66622798	control_total	treatment_total	OK	37.7208	27.0303	-0.480785	3.81072	0.000138561	0.0009699	yes
COLEC12	COLEC12	COLEC12	chr18:319354-500729	control_total	treatment_total	OK	37.7026	17.8611	-1.07784	2.74212	0.00610448	0.0233015	yes
C20orf196	C20orf196	C20orf196	chr20:5731042-5844559	control_total	treatment_total	OK	37.6236	15.8387	-1.24819	3.23126	0.00123247	0.00621644	yes
RNF216L	RNF216L	RNF216L	chr7:5013615-5037800	control_total	treatment_total	OK	37.6129	43.1649	0.198633	-2.48995	0.0127759	0.042185	yes
NF2	NF2	NF2	chr22:29999544-30094589	control_total	treatment_total	OK	37.3713	67.3682	0.850136	-9.42191	0	0	yes
TRIB3	TRIB3	TRIB3	chr20:361307-378203	control_total	treatment_total	OK	37.2131	18.918	-0.976054	2.4282	0.0151738	0.048369	yes
LIN7B	LIN7B	LIN7B	chr19:49617617-49622397	control_total	treatment_total	OK	37.2076	17.8642	-1.05853	2.63855	0.00832625	0.0299048	yes
C1orf50	C1orf50	C1orf50	chr1:43232915-43241413	control_total	treatment_total	OK	36.9898	77.8565	1.07369	-6.20459	5.48403e-10	1.32889e-08	yes
CCDC130	CCDC130	CCDC130	chr19:13858752-13874106	control_total	treatment_total	OK	36.9778	75.1534	1.02318	-2.53288	0.0113128	0.0382967	yes
DET1	DET1	DET1	chr15:89055713-89089912	control_total	treatment_total	OK	36.9232	18.8275	-0.971685	9.85906	0	0	yes
LEPRE1	LEPRE1	LEPRE1	chr1:43212005-43232755	control_total	treatment_total	OK	36.7243	109.402	1.57483	-4.11109	3.93796e-05	0.000326042	yes
HES6	HES6	HES6	chr2:239146907-239148681	control_total	treatment_total	OK	36.7064	19.9926	-0.876568	2.81583	0.00486511	0.0193711	yes
FAM65A	FAM65A	FAM65A	chr16:67562716-67580691	control_total	treatment_total	OK	36.6851	74.5274	1.02258	-2.49066	0.0127508	0.0421207	yes
ANXA3	ANXA3	ANXA3	chr4:79472741-79531605	control_total	treatment_total	OK	36.6053	104.807	1.51762	-3.44856	0.000563576	0.00322248	yes
MRI1	MRI1	MRI1	chr19:13875336-13885096	control_total	treatment_total	OK	36.302	21.466	-0.757994	2.65815	0.00785701	0.0285314	yes
PTP4A3	PTP4A3	PTP4A3	chr8:142432006-142441620	control_total	treatment_total	OK	36.2698	7.15006	-2.34274	5.93654	2.91107e-09	6.21307e-08	yes
SMPD2	SMPD2	SMPD2	chr6:109711417-109765122	control_total	treatment_total	OK	36.219	18.1104	-0.999927	2.64969	0.00805665	0.0291237	yes
NFE2L2	NFE2L2	NFE2L2	chr2:178095032-178129859	control_total	treatment_total	OK	36.1474	48.0823	0.411616	-3.91118	9.18468e-05	0.000679423	yes
ADRBK1	ADRBK1	ADRBK1	chr11:67033904-67054029	control_total	treatment_total	OK	36.0774	122.785	1.76696	-4.01849	5.8573e-05	0.000461292	yes
PLXNB2	PLXNB2	PLXNB2	chr22:50713407-50746001	control_total	treatment_total	OK	36.0528	99.08	1.45848	-3.24918	0.0011574	0.00589779	yes
AK3	AK3	AK3	chr9:4709556-4742043	control_total	treatment_total	OK	36.024	55.9655	0.635583	-4.31338	1.60774e-05	0.000148806	yes
PKN3	PKN3	PKN3	chr9:131464801-131486408	control_total	treatment_total	OK	35.909	143.615	1.99979	-4.65753	3.20027e-06	3.56825e-05	yes
UGCG	UGCG	UGCG	chr9:114659205-114695433	control_total	treatment_total	OK	35.8277	102.978	1.52318	-3.38525	0.000711124	0.00391957	yes
RNF41	RNF41	RNF41	chr12:56596287-56615753	control_total	treatment_total	OK	35.7262	17.2931	-1.04679	5.63158	1.78565e-08	3.26334e-07	yes
GALT	GALT	GALT	chr9:34646634-34650573	control_total	treatment_total	OK	35.7256	127.874	1.83969	-4.54014	5.62161e-06	5.87868e-05	yes
SPTAN1	SPTAN1	SPTAN1	chr9:131314836-131419129	control_total	treatment_total	OK	35.676	83.6154	1.22881	-3.32309	0.000890259	0.00473874	yes
INPP5E	INPP5E	INPP5E	chr9:139323066-139334256	control_total	treatment_total	OK	35.6711	100.109	1.48874	-3.53146	0.000413271	0.00248016	yes
TYSND1	TYSND1	TYSND1	chr10:71897732-71906496	control_total	treatment_total	OK	35.6614	10.9063	-1.7092	4.53404	5.78671e-06	6.03099e-05	yes
ADAP1	ADAP1	ADAP1	chr7:937536-994289	control_total	treatment_total	OK	35.6382	16.504	-1.11061	2.99847	0.0027134	0.0119638	yes
EXD2	EXD2	EXD2	chr14:69658193-69710737	control_total	treatment_total	OK	35.565	15.0213	-1.24345	13.9068	0	0	yes
NPTX2	NPTX2	NPTX2	chr7:98246596-98259181	control_total	treatment_total	OK	35.4757	14.7824	-1.26295	3.10639	0.0018939	0.00889083	yes
FN3K	FN3K	FN3K	chr17:80693451-80709073	control_total	treatment_total	OK	35.4451	77.5475	1.1295	-2.85365	0.00432197	0.0175728	yes
HEY2	HEY2	HEY2	chr6:126070731-126082415	control_total	treatment_total	OK	35.4321	16.0098	-1.1461	3.03784	0.00238277	0.0107574	yes
CA2	CA2	CA2	chr8:86376130-86393721	control_total	treatment_total	OK	35.3855	9.54754	-1.88996	5.08021	3.77026e-07	5.23893e-06	yes
TSPAN31	TSPAN31	TSPAN31	chr12:58138783-58146164	control_total	treatment_total	OK	35.354	10.6074	-1.7368	4.30722	1.65316e-05	0.000152591	yes
CXCL12	CXCL12	CXCL12	chr10:44865604-44880545	control_total	treatment_total	OK	35.3414	13.8446	-1.35203	4.45974	8.20601e-06	8.20673e-05	yes
KLC4	KLC4	KLC4	chr6:43027371-43042833	control_total	treatment_total	OK	35.3244	76.2397	1.10988	-3.07199	0.00212635	0.00979012	yes
ACTA2	ACTA2	ACTA2	chr10:90694830-90775542	control_total	treatment_total	OK	35.3182	24.0419	-0.55486	2.5779	0.00994031	0.034515	yes
C9orf7	C9orf7	C9orf7	chr9:136325086-136335909	control_total	treatment_total	OK	35.2992	20.7691	-0.765197	5.84026	5.21186e-09	1.06045e-07	yes
C7orf10	C7orf10	C7orf10	chr7:40174574-40900366	control_total	treatment_total	OK	35.089	23.723	-0.564736	3.05368	0.00226052	0.0103067	yes
NPRL2	NPRL2	NPRL2	chr3:50384918-50391496	control_total	treatment_total	OK	34.9954	93.9277	1.42438	-3.27346	0.00106241	0.00549205	yes
C22orf39	C22orf39	C22orf39	chr22:19428409-19435755	control_total	treatment_total	OK	34.9437	68.5082	0.971245	-3.07724	0.0020893	0.00965302	yes
QPRT	QPRT	QPRT	chr16:29690440-29709314	control_total	treatment_total	OK	34.8788	16.6337	-1.06824	2.70045	0.00692468	0.0257772	yes
LOC100506963	LOC100506963	LOC100506963	chr1:24069855-24104787	control_total	treatment_total	OK	34.8507	10.8702	-1.68081	4.2003	2.66563e-05	0.000231569	yes
NFATC1	NFATC1	NFATC1	chr18:77155771-77289323	control_total	treatment_total	OK	34.8105	22.1466	-0.652436	3.13856	0.00169778	0.00812099	yes
EMILIN2	EMILIN2	EMILIN2	chr18:2847027-2914090	control_total	treatment_total	OK	34.7013	14.9167	-1.21806	3.14838	0.00164175	0.00789986	yes
GALK1	GALK1	GALK1	chr17:73754017-73761280	control_total	treatment_total	OK	34.7007	73.0686	1.07429	-2.64189	0.00824438	0.0296718	yes
EIF1AX	EIF1AX	EIF1AX	chrX:20142635-20159966	control_total	treatment_total	OK	34.6795	15.4716	-1.16446	2.95104	0.00316708	0.0136078	yes
CLK1	CLK1	CLK1	chr2:201717731-201729467	control_total	treatment_total	OK	34.6138	60.3582	0.802204	-5.7441	9.24094e-09	1.79096e-07	yes
CTBP2	CTBP2	CTBP2	chr10:126676417-126849624	control_total	treatment_total	OK	34.6106	25.676	-0.430795	2.64087	0.00826928	0.0297431	yes
FAM98B	FAM98B	FAM98B	chr15:38746327-38777063	control_total	treatment_total	OK	34.5907	21.5205	-0.684671	2.51224	0.0119967	0.0401351	yes
HYOU1	HYOU1	HYOU1	chr11:118914895-118927925	control_total	treatment_total	OK	34.4639	153.998	2.15975	-4.81421	1.47782e-06	1.78906e-05	yes
PIDD	PIDD	PIDD	chr11:799178-805250	control_total	treatment_total	OK	34.2652	65.2165	0.928493	-4.09917	4.14639e-05	0.000340817	yes
TIPARP	TIPARP	TIPARP	chr3:156390959-156424557	control_total	treatment_total	OK	34.2383	77.1186	1.17147	-4.52033	6.17443e-06	6.389e-05	yes
TRIB1	TRIB1	TRIB1	chr8:126442562-126450644	control_total	treatment_total	OK	34.1231	11.5013	-1.56896	4.14306	3.42702e-05	0.000288851	yes
SMAD7	SMAD7	SMAD7	chr18:46446222-46477081	control_total	treatment_total	OK	34.0982	53.8467	0.659166	-3.58937	0.000331482	0.00205123	yes
AMPD2	AMPD2	AMPD2	chr1:110162458-110174677	control_total	treatment_total	OK	34.0755	47.223	0.470755	-5.04235	4.59858e-07	6.27339e-06	yes
POLR1B	POLR1B	POLR1B	chr2:113299491-113334727	control_total	treatment_total	OK	34.0697	22.3265	-0.609733	3.42032	0.000625482	0.00351638	yes
ZNF48	ZNF48	ZNF48	chr16:30389455-30411429	control_total	treatment_total	OK	34.0195	23.9978	-0.503457	3.47205	0.000516491	0.00299256	yes
HMGXB4	HMGXB4	HMGXB4	chr22:35653444-35691800	control_total	treatment_total	OK	33.7521	61.1665	0.857763	-8.32413	0	0	yes
TIGD5	TIGD5	TIGD5	chr8:144680073-144682485	control_total	treatment_total	OK	33.5961	12.5611	-1.41933	3.78451	0.00015401	0.00106261	yes
HNRNPH2	HNRNPH2	HNRNPH2	chrX:100645877-100669128	control_total	treatment_total	OK	33.4217	89.3585	1.41882	-4.30582	1.66372e-05	0.000153482	yes
PIK3R2	PIK3R2	PIK3R2	chr19:18264015-18281343	control_total	treatment_total	OK	33.4085	72.151	1.11081	-2.72304	0.00646848	0.024395	yes
CDK20	CDK20	CDK20	chr9:90581358-90589695	control_total	treatment_total	OK	33.3323	14.9558	-1.15622	8.83708	0	0	yes
ABHD11	ABHD11	ABHD11	chr7:73150424-73153190	control_total	treatment_total	OK	33.315	17.295	-0.945816	4.73842	2.15396e-06	2.50978e-05	yes
AZIN1	AZIN1	AZIN1	chr8:103838535-103876397	control_total	treatment_total	OK	33.3087	54.0015	0.697101	-2.41462	0.0157515	0.049841	yes
HOMER3	HOMER3	HOMER3	chr19:19040009-19052041	control_total	treatment_total	OK	33.2827	14.9066	-1.15882	4.57586	4.74271e-06	5.06033e-05	yes
JUB	JUB	JUB	chr14:23440409-23451848	control_total	treatment_total	OK	33.2519	47.4431	0.512759	-3.27582	0.00105355	0.00545243	yes
PAPD4	PAPD4	PAPD4	chr5:78908242-78982471	control_total	treatment_total	OK	33.0982	52.476	0.664903	-3.01173	0.00259767	0.011543	yes
MAPK8	MAPK8	MAPK8	chr10:49609686-49643183	control_total	treatment_total	OK	33.0611	60.9945	0.883546	-3.57444	0.000350975	0.00215425	yes
TFRC	TFRC	TFRC	chr3:195776154-195809032	control_total	treatment_total	OK	32.9937	83.9197	1.34682	-2.80016	0.00510771	0.0201509	yes
PDE9A	PDE9A	PDE9A	chr21:44073861-44195618	control_total	treatment_total	OK	32.963	20.0112	-0.720042	3.15806	0.00158821	0.00768181	yes
VEGFA	VEGFA	VEGFA	chr6:43737945-43754223	control_total	treatment_total	OK	32.893	21.9289	-0.584949	6.03326	1.60688e-09	3.59807e-08	yes
SIL1	SIL1	SIL1	chr5:138282409-138534065	control_total	treatment_total	OK	32.858	9.65289	-1.76721	4.86745	1.13046e-06	1.40654e-05	yes
SMPD4	SMPD4	SMPD4	chr2:130908964-130948300	control_total	treatment_total	OK	32.8401	53.0895	0.692968	-5.00493	5.5882e-07	7.46558e-06	yes
FGFR2	FGFR2	FGFR2	chr10:123237843-123357972	control_total	treatment_total	OK	32.7197	59.1402	0.853979	-7.70458	1.31006e-14	6.39261e-13	yes
LDHC	LDHC	LDHC	chr11:18433852-18472793	control_total	treatment_total	OK	32.542	14.9971	-1.11762	3.15797	0.00158872	0.00768408	yes
HAND1	HAND1	HAND1	chr5:153854531-153857824	control_total	treatment_total	OK	32.5103	15.4182	-1.07626	2.86557	0.00416259	0.0170433	yes
EXTL2	EXTL2	EXTL2	chr1:101337940-101360418	control_total	treatment_total	OK	32.4044	23.9593	-0.435603	3.13918	0.00169424	0.00810676	yes
IPO13	IPO13	IPO13	chr1:44412477-44433694	control_total	treatment_total	OK	32.2899	65.4348	1.01897	-2.43525	0.0148814	0.0476309	yes
KLHDC9	KLHDC9	KLHDC9	chr1:161068150-161070138	control_total	treatment_total	OK	32.1178	9.11423	-1.81718	5.56008	2.69654e-08	4.7619e-07	yes
GDF11	GDF11	GDF11	chr12:56137063-56211540	control_total	treatment_total	OK	31.9429	9.28732	-1.78216	4.28002	1.86876e-05	0.000169617	yes
PAIP1	PAIP1	PAIP1	chr5:43526369-43557521	control_total	treatment_total	OK	31.8596	46.8931	0.557645	-2.75392	0.00588863	0.0226256	yes
CPSF1	CPSF1	CPSF1	chr8:145597730-145634733	control_total	treatment_total	OK	31.8474	89.2891	1.48731	-3.46742	0.000525483	0.00303597	yes
MEF2B	MEF2B	MEF2B	chr19:19256375-19314238	control_total	treatment_total	OK	31.8388	15.5471	-1.03414	2.47337	0.0133847	0.0437844	yes
HSF2	HSF2	HSF2	chr6:122720695-122754264	control_total	treatment_total	OK	31.7984	48.2268	0.600878	-4.95451	7.25138e-07	9.45044e-06	yes
GINS3	GINS3	GINS3	chr16:58426297-58440048	control_total	treatment_total	OK	31.7386	48.5311	0.612672	-3.19918	0.00137818	0.006823	yes
ING3	ING3	ING3	chr7:120590816-120615711	control_total	treatment_total	OK	31.6328	56.3921	0.834074	-3.34661	0.000818057	0.00441294	yes
C19orf29	C19orf29	C19orf29	chr19:3607244-3626813	control_total	treatment_total	OK	31.5873	55.0794	0.80217	-3.0316	0.00243262	0.0109396	yes
PHF8	PHF8	PHF8	chrX:53963112-54071569	control_total	treatment_total	OK	31.548	47.4571	0.589075	-3.43674	0.000588758	0.00334326	yes
RAD51D	RAD51D	RAD51D	chr17:33336130-33448541	control_total	treatment_total	OK	31.5354	18.7781	-0.747924	6.52253	6.91305e-11	1.94909e-09	yes
HNRNPA3	HNRNPA3	HNRNPA3	chr2:178077421-178088685	control_total	treatment_total	OK	31.4335	14.2489	-1.14146	2.8815	0.00395786	0.0163535	yes
SUOX	SUOX	SUOX	chr12:56391042-56399309	control_total	treatment_total	OK	31.4282	11.9907	-1.39014	8.34916	0	0	yes
FBXW11	FBXW11	FBXW11	chr5:171288555-171433877	control_total	treatment_total	OK	31.4064	46.7518	0.573965	-3.96337	7.38987e-05	0.000563188	yes
CCS	CCS	CCS	chr11:66360689-66373490	control_total	treatment_total	OK	31.3126	63.9432	1.03005	-2.62654	0.00862575	0.0307879	yes
GABPB1	GABPB1	GABPB1	chr15:50569388-50650503	control_total	treatment_total	OK	31.3002	43.3365	0.469412	-4.68534	2.79497e-06	3.16239e-05	yes
VLDLR	VLDLR	VLDLR	chr9:2535654-2654485	control_total	treatment_total	OK	31.2701	59.162	0.919889	-7.13043	1.00053e-12	3.73949e-11	yes
PVR	PVR	PVR	chr19:45147097-45169428	control_total	treatment_total	OK	31.262	20.9655	-0.57639	2.66628	0.00766953	0.027979	yes
GPC1	GPC1	GPC1	chr2:241375114-241407495	control_total	treatment_total	OK	31.225	68.0911	1.12476	-2.69097	0.0071244	0.0263767	yes
MRPS25	MRPS25	MRPS25	chr3:14989235-15106816	control_total	treatment_total	OK	31.1394	15.127	-1.04161	2.52861	0.0114514	0.0386642	yes
TMEM37	TMEM37	TMEM37	chr2:120189445-120196096	control_total	treatment_total	OK	31.082	5.32021	-2.54652	6.40345	1.51904e-10	4.05058e-09	yes
CALCOCO1	CALCOCO1	CALCOCO1	chr12:54104901-54121307	control_total	treatment_total	OK	30.9932	42.4925	0.455256	-3.79772	0.000146035	0.00101505	yes
C1orf93	C1orf93	C1orf93	chr1:2517898-2564481	control_total	treatment_total	OK	30.9464	20.3243	-0.606571	6.2238	4.85244e-10	1.18737e-08	yes
GCAT	GCAT	GCAT	chr22:38203911-38213183	control_total	treatment_total	OK	30.8857	16.7718	-0.880905	2.79604	0.00517333	0.020368	yes
RPPH1	RPPH1	RPPH1	chr14:20811229-20811570	control_total	treatment_total	OK	30.873	6.81761	-2.17901	2.88541	0.0039091	0.0161861	yes
TXNIP	TXNIP	TXNIP	chr1:145438461-145442628	control_total	treatment_total	OK	30.8667	78.7759	1.3517	-3.0507	0.00228306	0.0103919	yes
PNKP	PNKP	PNKP	chr19:50364459-50370822	control_total	treatment_total	OK	30.865	64.4194	1.06152	-2.72724	0.0063867	0.0241591	yes
HOMEZ	HOMEZ	HOMEZ	chr14:23742843-23755309	control_total	treatment_total	OK	30.7554	11.9362	-1.36549	3.55198	0.000382342	0.0023193	yes
WDR83	WDR83	WDR83	chr19:12777617-12792701	control_total	treatment_total	OK	30.7316	45.4784	0.56546	-2.77592	0.00550451	0.0214249	yes
ZDHHC3	ZDHHC3	ZDHHC3	chr3:44956752-45017674	control_total	treatment_total	OK	30.6537	15.795	-0.956591	2.67672	0.00743477	0.0272888	yes
TTC27	TTC27	TTC27	chr2:32853086-33046118	control_total	treatment_total	OK	30.5059	45.2466	0.568723	-4.61131	4.00143e-06	4.35249e-05	yes
IGFLR1	IGFLR1	IGFLR1	chr19:36230150-36233351	control_total	treatment_total	OK	30.3586	11.23	-1.43474	3.59292	0.000326993	0.00202645	yes
NECAP1	NECAP1	NECAP1	chr12:8234806-8250373	control_total	treatment_total	OK	30.3506	55.5214	0.871317	-3.28485	0.00102035	0.00530938	yes
CHN1	CHN1	CHN1	chr2:175664041-175870107	control_total	treatment_total	OK	30.3419	48.6579	0.681363	-8.05756	8.88178e-16	5.0401e-14	yes
ACYP1	ACYP1	ACYP1	chr14:75519927-75530736	control_total	treatment_total	OK	30.2355	52.6218	0.799416	-2.4279	0.0151865	0.0484004	yes
TNFRSF10B	TNFRSF10B	TNFRSF10B	chr8:22844929-22941132	control_total	treatment_total	OK	30.2303	47.7352	0.65906	-2.85893	0.00425074	0.0173308	yes
SIN3A	SIN3A	SIN3A	chr15:75661719-75748124	control_total	treatment_total	OK	30.2297	44.1844	0.547568	-2.59282	0.00951913	0.0333301	yes
SLC16A2	SLC16A2	SLC16A2	chrX:73641084-73753752	control_total	treatment_total	OK	30.1994	8.04891	-1.90765	5.0612	4.16636e-07	5.73627e-06	yes
GGT7	GGT7	GGT7	chr20:33432522-33460661	control_total	treatment_total	OK	30.1214	65.9355	1.13027	-2.79409	0.00520457	0.0204721	yes
PRKCD	PRKCD	PRKCD	chr3:53195222-53226733	control_total	treatment_total	OK	30.0778	64.0586	1.09069	-3.04944	0.00229267	0.0104286	yes
LYSMD1	LYSMD1	LYSMD1	chr1:151129104-151148547	control_total	treatment_total	OK	30.0461	42.1435	0.488133	-2.45082	0.014253	0.0460343	yes
SALL2	SALL2	SALL2	chr14:21989231-22005337	control_total	treatment_total	OK	29.9435	13.3861	-1.16151	2.96772	0.00300014	0.0130129	yes
SMARCA1	SMARCA1	SMARCA1	chrX:128580477-128657460	control_total	treatment_total	OK	29.8946	49.7355	0.734389	-2.92966	0.0033933	0.0144037	yes
IPO4	IPO4	IPO4	chr14:24641233-24658124	control_total	treatment_total	OK	29.853	69.4734	1.21859	-2.9597	0.00307941	0.0132979	yes
2008-09-05	2008-09-05	2008-09-05	chrX:118749687-118827333	control_total	treatment_total	OK	29.8394	16.6654	-0.840366	3.64668	0.000265649	0.00169644	yes
TRMT12	TRMT12	TRMT12	chr8:125463047-125465266	control_total	treatment_total	OK	29.8275	14.0908	-1.08189	2.65533	0.00792305	0.0287224	yes
CAD	CAD	CAD	chr2:27440257-27466654	control_total	treatment_total	OK	29.8272	76.57	1.36015	-3.02253	0.0025067	0.0112121	yes
RUFY1	RUFY1	RUFY1	chr5:178977570-179037019	control_total	treatment_total	OK	29.7723	49.8565	0.743808	-3.50805	0.000451409	0.00267159	yes
RPE	RPE	RPE	chr2:210867351-211036051	control_total	treatment_total	OK	29.7154	13.9691	-1.08897	6.12115	9.29053e-10	2.16584e-08	yes
MLL4	MLL4	MLL4	chr19:36208920-36229779	control_total	treatment_total	OK	29.6244	64.1513	1.11469	-2.54556	0.0109104	0.0371907	yes
LRIF1	LRIF1	LRIF1	chr1:111489811-111506566	control_total	treatment_total	OK	29.5078	63.4606	1.10477	-5.01936	5.18452e-07	6.98158e-06	yes
DLL3	DLL3	DLL3	chr19:39989556-39999121	control_total	treatment_total	OK	29.467	14.7257	-1.00076	4.51985	6.18828e-06	6.40023e-05	yes
GSN	GSN	GSN	chr9:124030379-124095120	control_total	treatment_total	OK	29.4483	18.8673	-0.642297	2.74118	0.00612193	0.0233487	yes
TMEM51	TMEM51	TMEM51	chr1:15479027-15546974	control_total	treatment_total	OK	29.4395	15.5543	-0.920442	3.59635	0.000322718	0.0020039	yes
NUMBL	NUMBL	NUMBL	chr19:41171811-41196556	control_total	treatment_total	OK	29.4319	15.356	-0.93858	2.42606	0.0152639	0.0486013	yes
CXXC5	CXXC5	CXXC5	chr5:139028300-139062680	control_total	treatment_total	OK	29.3889	14.2041	-1.04896	2.75943	0.00579021	0.022327	yes
BFSP1	BFSP1	BFSP1	chr20:17474549-17539605	control_total	treatment_total	OK	29.3478	12.966	-1.17852	6.39703	1.58426e-10	4.20581e-09	yes
RFNG	RFNG	RFNG	chr17:80005777-80009650	control_total	treatment_total	OK	29.3136	70.0427	1.25667	-3.29629	0.000979696	0.00513238	yes
C10orf10	C10orf10	C10orf10	chr10:45455218-45490172	control_total	treatment_total	OK	28.9808	7.26657	-1.99575	5.16974	2.34421e-07	3.40607e-06	yes
IRF7	IRF7	IRF7	chr11:612554-615999	control_total	treatment_total	OK	28.9207	58.6548	1.02015	-4.67908	2.88162e-06	3.25105e-05	yes
TUBGCP4	TUBGCP4	TUBGCP4	chr15:43663312-43698240	control_total	treatment_total	OK	28.8639	11.7129	-1.30116	3.29439	0.000986341	0.00516227	yes
GPATCH8	GPATCH8	GPATCH8	chr17:42472644-42580957	control_total	treatment_total	OK	28.8582	64.0005	1.1491	-2.56062	0.0104485	0.0359219	yes
RNF216	RNF216	RNF216	chr7:5659671-5821361	control_total	treatment_total	OK	28.8222	40.6371	0.495618	-3.85694	0.000114816	0.000824491	yes
GADD45A	GADD45A	GADD45A	chr1:68150859-68154021	control_total	treatment_total	OK	28.8115	44.1305	0.615131	-3.6124	0.000303374	0.00190048	yes
NUDT8	NUDT8	NUDT8	chr11:67395408-67397401	control_total	treatment_total	OK	28.8069	13.0112	-1.14666	2.82347	0.00475065	0.0189912	yes
METTL7B	METTL7B	METTL7B	chr12:56075329-56106089	control_total	treatment_total	OK	28.7775	5.88704	-2.28933	5.72536	1.03215e-08	1.98141e-07	yes
OPA3	OPA3	OPA3	chr19:46031024-46088122	control_total	treatment_total	OK	28.7626	16.2028	-0.827952	3.00776	0.00263178	0.0116694	yes
PARP6	PARP6	PARP6	chr15:72533521-72563628	control_total	treatment_total	OK	28.7146	101.932	1.82774	-4.1201	3.78713e-05	0.000315073	yes
ASB13	ASB13	ASB13	chr10:5680819-5708558	control_total	treatment_total	OK	28.6813	13.6183	-1.07457	3.94449	7.99684e-05	0.000602826	yes
ADAMTS1	ADAMTS1	ADAMTS1	chr21:28208605-28217728	control_total	treatment_total	OK	28.6223	10.3565	-1.4666	3.35258	0.000800612	0.00433357	yes
ARHGAP17	ARHGAP17	ARHGAP17	chr16:24930711-25026675	control_total	treatment_total	OK	28.4865	39.1309	0.45803	-2.54742	0.0108524	0.0370379	yes
LOC100505881	LOC100505881	LOC100505881	chr7:77646373-79100524	control_total	treatment_total	OK	28.4517	45.7623	0.685646	-3.37043	0.000750514	0.00410074	yes
MMP17	MMP17	MMP17	chr12:132312940-132336316	control_total	treatment_total	OK	28.4355	3.5648	-2.9958	7.49226	6.77236e-14	2.9754e-12	yes
LIMK2	LIMK2	LIMK2	chr22:31608249-31676066	control_total	treatment_total	OK	28.3955	47.3731	0.738405	-3.13708	0.0017064	0.00815559	yes
NRN1	NRN1	NRN1	chr6:5998232-6007633	control_total	treatment_total	OK	28.3742	8.57631	-1.72615	4.44972	8.59837e-06	8.55978e-05	yes
GTF2IRD1	GTF2IRD1	GTF2IRD1	chr7:73868119-74016920	control_total	treatment_total	OK	28.3713	40.963	0.529892	-3.01586	0.00256248	0.0114149	yes
PLAC1	PLAC1	PLAC1	chrX:133699872-133792513	control_total	treatment_total	OK	28.3401	4.30477	-2.71884	6.22939	4.68245e-10	1.14782e-08	yes
TSPAN18	TSPAN18	TSPAN18	chr11:44785975-44972608	control_total	treatment_total	OK	28.3133	10.2785	-1.46185	3.81855	0.000134237	0.00094341	yes
LAMB1	LAMB1	LAMB1	chr7:107564245-107643804	control_total	treatment_total	OK	28.1308	12.164	-1.20953	2.75309	0.00590349	0.0226721	yes
ESPL1	ESPL1	ESPL1	chr12:53662082-53687427	control_total	treatment_total	OK	28.1307	74.0453	1.39627	-3.06645	0.00216615	0.00994218	yes
KCNC4	KCNC4	KCNC4	chr1:110753335-110776674	control_total	treatment_total	OK	28.1162	15.1497	-0.892109	2.8421	0.00448178	0.0181042	yes
RGP1	RGP1	RGP1	chr9:35749276-35754274	control_total	treatment_total	OK	28.0793	14.5194	-0.951528	2.59094	0.00957143	0.0334821	yes
STAG3L4	STAG3L4	STAG3L4	chr7:66767615-66786513	control_total	treatment_total	OK	28.0759	11.6343	-1.27095	4.65589	3.22585e-06	3.59329e-05	yes
PPP6R2	PPP6R2	PPP6R2	chr22:50781745-50913464	control_total	treatment_total	OK	28.0357	46.0521	0.716002	-5.05005	4.41704e-07	6.04805e-06	yes
DDX28	DDX28	DDX28	chr16:68055176-68113184	control_total	treatment_total	OK	28.0271	14.279	-0.972926	2.4741	0.0133573	0.0437082	yes
SORD	SORD	SORD	chr15:45315301-45367287	control_total	treatment_total	OK	27.9425	12.6104	-1.14785	2.76973	0.00561023	0.0217654	yes
FOXO4	FOXO4	FOXO4	chrX:70315998-70323384	control_total	treatment_total	OK	27.8749	17.917	-0.637635	3.56558	0.000363046	0.00221771	yes
C16orf55	C16orf55	C16orf55	chr16:89724209-89737675	control_total	treatment_total	OK	27.8619	10.7752	-1.37057	3.5857	0.000336174	0.00207612	yes
SPATA2L	SPATA2L	SPATA2L	chr16:89753075-89768121	control_total	treatment_total	OK	27.785	11.2526	-1.30405	3.47409	0.000512586	0.0029736	yes
SGSM3	SGSM3	SGSM3	chr22:40766594-41032690	control_total	treatment_total	OK	27.7668	83.6212	1.59051	-3.99028	6.59954e-05	0.000511225	yes
ZSCAN2	ZSCAN2	ZSCAN2	chr15:85144248-85166947	control_total	treatment_total	OK	27.7393	17.0646	-0.700919	2.54899	0.0108036	0.0368958	yes
VAMP2	VAMP2	VAMP2	chr17:8062464-8066293	control_total	treatment_total	OK	27.7066	97.3312	1.81267	-4.68665	2.77715e-06	3.14518e-05	yes
FAM59B	FAM59B	FAM59B	chr2:26395959-26412532	control_total	treatment_total	OK	27.4499	14.5161	-0.919147	2.42925	0.0151301	0.0482608	yes
C9orf3	C9orf3	C9orf3	chr9:97488950-97849500	control_total	treatment_total	OK	27.3926	13.4329	-1.02802	2.84039	0.00450585	0.0181835	yes
TNFSF9	TNFSF9	TNFSF9	chr19:6531009-6535939	control_total	treatment_total	OK	27.3487	14.569	-0.908571	2.41821	0.015597	0.0494611	yes
SELENBP1	SELENBP1	SELENBP1	chr1:151336779-151345164	control_total	treatment_total	OK	27.1889	60.7589	1.16008	-2.79097	0.00525504	0.0206305	yes
SLC2A6	SLC2A6	SLC2A6	chr9:136336215-136344276	control_total	treatment_total	OK	27.1262	11.6518	-1.21914	5.21641	1.82419e-07	2.70655e-06	yes
NCOA6	NCOA6	NCOA6	chr20:33302577-33413433	control_total	treatment_total	OK	27.1184	60.5864	1.15972	-2.60777	0.00911336	0.032196	yes
TMEM65	TMEM65	TMEM65	chr8:125323158-125384940	control_total	treatment_total	OK	27.1153	13.2443	-1.03373	2.64631	0.00813748	0.0293635	yes
SETD4	SETD4	SETD4	chr21:37406838-37432819	control_total	treatment_total	OK	27.0694	47.7597	0.81913	-2.55754	0.0105415	0.0361676	yes
AS3MT	AS3MT	AS3MT	chr10:104613966-104661655	control_total	treatment_total	OK	27.0457	9.41038	-1.52308	3.55959	0.00037143	0.00226239	yes
PANK3	PANK3	PANK3	chr5:167982627-168006614	control_total	treatment_total	OK	26.9238	62.9932	1.22632	-2.72045	0.00651926	0.0245533	yes
NEAT1	NEAT1	NEAT1	chr11:65190268-65194003	control_total	treatment_total	OK	26.8728	64.9124	1.27235	-3.09545	0.00196515	0.00917247	yes
GM2A	GM2A	GM2A	chr5:150632612-150649953	control_total	treatment_total	OK	26.8655	12.0594	-1.15559	3.04116	0.00235668	0.0106624	yes
NCRNA00094	NCRNA00094	NCRNA00094	chr9:136890560-136933141	control_total	treatment_total	OK	26.7788	13.8432	-0.951916	2.47378	0.0133693	0.0437407	yes
PALLD	PALLD	PALLD	chr4:169418216-169849608	control_total	treatment_total	OK	26.6689	49.2037	0.883606	-5.80069	6.60413e-09	1.3182e-07	yes
RC3H2	RC3H2	RC3H2	chr9:125611731-125667562	control_total	treatment_total	OK	26.6462	50.3032	0.916722	-4.60465	4.13153e-06	4.47678e-05	yes
RECQL4	RECQL4	RECQL4	chr8:145736666-145743210	control_total	treatment_total	OK	26.6307	64.1016	1.26727	-3.15473	0.00160644	0.00775634	yes
SERTAD1	SERTAD1	SERTAD1	chr19:40928408-40931932	control_total	treatment_total	OK	26.4353	11.3845	-1.2154	3.01957	0.00253134	0.0113013	yes
UBE2H	UBE2H	UBE2H	chr7:129470572-129592800	control_total	treatment_total	OK	26.4351	18.8549	-0.487516	3.31811	0.000906302	0.00481164	yes
FYTTD1	FYTTD1	FYTTD1	chr3:197398258-197511317	control_total	treatment_total	OK	26.4183	42.1976	0.675626	-3.36579	0.000763259	0.00415912	yes
RNF122	RNF122	RNF122	chr8:33405272-33424643	control_total	treatment_total	OK	26.4019	9.8352	-1.42462	3.87124	0.000108283	0.000784082	yes
RWDD3	RWDD3	RWDD3	chr1:95558072-95712781	control_total	treatment_total	OK	26.3663	42.4227	0.686139	-3.0892	0.00200699	0.00933718	yes
PELI3	PELI3	PELI3	chr11:66233797-66244808	control_total	treatment_total	OK	26.2955	13.4239	-0.970016	5.93207	2.99138e-09	6.37034e-08	yes
CSF1	CSF1	CSF1	chr1:110453232-110472355	control_total	treatment_total	OK	26.2947	13.9915	-0.910219	3.12965	0.00175013	0.00832734	yes
SPSB4	SPSB4	SPSB4	chr3:140770742-140867453	control_total	treatment_total	OK	26.2731	11.4703	-1.19568	3.24101	0.00119107	0.00604408	yes
EFCAB11	EFCAB11	EFCAB11	chr14:90263468-90421089	control_total	treatment_total	OK	26.2426	12.342	-1.08834	2.66069	0.00779802	0.0283584	yes
C11orf70	C11orf70	C11orf70	chr11:101918168-101955291	control_total	treatment_total	OK	26.1864	12.3116	-1.08881	2.74985	0.00596225	0.0228594	yes
SON	SON	SON	chr21:34915349-34949812	control_total	treatment_total	OK	26.1474	78.1859	1.58024	-8.71741	0	0	yes
NR2C1	NR2C1	NR2C1	chr12:95414057-95467404	control_total	treatment_total	OK	26.1292	16.8936	-0.629185	3.0434	0.00233925	0.0106015	yes
HLTF	HLTF	HLTF	chr3:148747903-148804341	control_total	treatment_total	OK	26.0561	46.6072	0.838931	-2.52773	0.0114803	0.0387371	yes
OPA1	OPA1	OPA1	chr3:193310932-193415600	control_total	treatment_total	OK	25.9952	31.8572	0.293376	-3.05287	0.00226665	0.0103306	yes
CCNDBP1	CCNDBP1	CCNDBP1	chr15:43477465-43488229	control_total	treatment_total	OK	25.9801	65.1841	1.32711	-10.0572	0	0	yes
LOC100506649	LOC100506649	LOC100506649	chr12:120639093-120703563	control_total	treatment_total	OK	25.7377	11.2252	-1.19714	3.01445	0.00257446	0.0114576	yes
ATF7IP	ATF7IP	ATF7IP	chr12:14518610-14651697	control_total	treatment_total	OK	25.7043	102.1	1.98989	-4.51214	6.41755e-06	6.61175e-05	yes
KLF4	KLF4	KLF4	chr9:110247132-110252047	control_total	treatment_total	OK	25.6912	55.7306	1.1172	-2.69555	0.0070273	0.0260921	yes
RWDD2B	RWDD2B	RWDD2B	chr21:30378079-30391685	control_total	treatment_total	OK	25.6875	10.1778	-1.33564	3.49465	0.000474681	0.00278645	yes
TRAF3IP2	TRAF3IP2	TRAF3IP2	chr6:111804674-111927474	control_total	treatment_total	OK	25.6245	47.2016	0.881312	-2.96621	0.00301494	0.0130662	yes
TUG1	TUG1	TUG1	chr22:31365633-31375380	control_total	treatment_total	OK	25.458	57.411	1.17321	-2.72975	0.00633828	0.0240165	yes
ATP13A3	ATP13A3	ATP13A3	chr3:194123402-194188968	control_total	treatment_total	OK	25.4063	57.5927	1.1807	-2.48434	0.0129791	0.0427222	yes
TMEM218	TMEM218	TMEM218	chr11:124966398-124973205	control_total	treatment_total	OK	25.4051	7.75758	-1.71144	4.32663	1.51411e-05	0.000141194	yes
MYADM	MYADM	MYADM	chr19:54369610-54379689	control_total	treatment_total	OK	25.3861	50.1141	0.981181	-4.40527	1.05651e-05	0.000102613	yes
TBC1D17	TBC1D17	TBC1D17	chr19:50380681-50392007	control_total	treatment_total	OK	25.3592	52.8173	1.0585	-2.83261	0.00461703	0.0185481	yes
CRIM1	CRIM1	CRIM1	chr2:36583369-36778278	control_total	treatment_total	OK	25.3296	59.0028	1.21996	-2.6947	0.00704519	0.0261479	yes
FZD9	FZD9	FZD9	chr7:72848108-72850450	control_total	treatment_total	OK	25.2696	11.135	-1.1823	3.08293	0.00204973	0.0095015	yes
HECTD3	HECTD3	HECTD3	chr1:45468219-45477027	control_total	treatment_total	OK	25.262	52.3158	1.05028	-2.642	0.00824185	0.0296665	yes
SLTM	SLTM	SLTM	chr15:59171243-59225852	control_total	treatment_total	OK	25.1609	40.718	0.694484	-2.86532	0.00416587	0.0170535	yes
MAFA	MAFA	MAFA	chr8:144510229-144512602	control_total	treatment_total	OK	25.1601	7.87401	-1.67597	4.50723	6.5679e-06	6.74568e-05	yes
RAMP1	RAMP1	RAMP1	chr2:238768186-238820755	control_total	treatment_total	OK	25.0994	6.04413	-2.05405	4.55243	5.30291e-06	5.58489e-05	yes
RASSF1	RASSF1	RASSF1	chr3:50367216-50378367	control_total	treatment_total	OK	25.0888	59.7411	1.25168	-3.10843	0.00188082	0.00883785	yes
RHBDF1	RHBDF1	RHBDF1	chr16:108057-122629	control_total	treatment_total	OK	25.0791	57.5933	1.19941	-3.0407	0.00236029	0.0106767	yes
INTS1	INTS1	INTS1	chr7:1509912-1544018	control_total	treatment_total	OK	25.0735	73.5022	1.55162	-3.63563	0.000277304	0.00176022	yes
SERPINE2	SERPINE2	SERPINE2	chr2:224839764-224904036	control_total	treatment_total	OK	24.9979	15.4336	-0.695733	4.26686	1.98248e-05	0.000178414	yes
TIRAP	TIRAP	TIRAP	chr11:126152981-126164828	control_total	treatment_total	OK	24.9242	11.9146	-1.06482	4.44389	8.83484e-06	8.76947e-05	yes
RNPC3	RNPC3	RNPC3	chr1:104068577-104122149	control_total	treatment_total	OK	24.7704	68.2814	1.46288	-3.68337	0.000230168	0.00150007	yes
PGF	PGF	PGF	chr14:75408532-75422467	control_total	treatment_total	OK	24.7244	5.23411	-2.23992	6.5781	4.76506e-11	1.38121e-09	yes
C1orf182	C1orf182	C1orf182	chr1:156278751-156316785	control_total	treatment_total	OK	24.7221	10.6561	-1.21412	2.73917	0.00615949	0.023462	yes
AUTS2	AUTS2	AUTS2	chr7:69063904-70257885	control_total	treatment_total	OK	24.6259	37.0607	0.589715	-5.1303	2.89275e-07	4.12789e-06	yes
NAA40	NAA40	NAA40	chr11:63706441-63724446	control_total	treatment_total	OK	24.577	11.6432	-1.07782	2.89321	0.0038133	0.0158577	yes
NLRX1	NLRX1	NLRX1	chr11:119039439-119054725	control_total	treatment_total	OK	24.5335	11.8272	-1.05264	3.25143	0.00114828	0.00585892	yes
LAYN	LAYN	LAYN	chr11:111411232-111431788	control_total	treatment_total	OK	24.4917	7.58117	-1.6918	4.43582	9.17236e-06	9.05727e-05	yes
TCTA	TCTA	TCTA	chr3:49449638-49453909	control_total	treatment_total	OK	24.4492	12.5262	-0.964843	2.56846	0.010215	0.0352835	yes
TMEM150A	TMEM150A	TMEM150A	chr2:85825669-85829822	control_total	treatment_total	OK	24.3914	12.5242	-0.96165	2.93917	0.00329092	0.0140441	yes
ATL3	ATL3	ATL3	chr11:63396436-63439083	control_total	treatment_total	OK	24.35	55.1162	1.17855	-2.85822	0.00426026	0.0173611	yes
WWP2	WWP2	WWP2	chr16:69796273-69975643	control_total	treatment_total	OK	24.3378	45.2068	0.893339	-3.05272	0.00226774	0.010334	yes
ARHGAP19	ARHGAP19,ARHGAP19-SLIT1	ARHGAP19,ARHGAP19-SLIT1	chr10:98757794-99052430	control_total	treatment_total	OK	24.1924	39.434	0.704884	-2.63446	0.00842704	0.0302071	yes
PLK2	PLK2	PLK2	chr5:57749809-57755913	control_total	treatment_total	OK	24.116	61.9288	1.36062	-3.1275	0.00176302	0.00837912	yes
NADKD1	NADKD1	NADKD1	chr5:36192693-36242258	control_total	treatment_total	OK	24.0791	31.926	0.40695	-3.2068	0.00134219	0.00667352	yes
PRKAG2	PRKAG2	PRKAG2	chr7:151253200-151576308	control_total	treatment_total	OK	24.0532	37.7982	0.652092	-2.60852	0.00909345	0.0321422	yes
CISD3	CISD3	CISD3	chr17:36886509-36904558	control_total	treatment_total	OK	24.0501	7.81491	-1.62174	4.218	2.4648e-05	0.000216362	yes
FBXO17	FBXO17	FBXO17	chr19:39432041-39466380	control_total	treatment_total	OK	24.0319	13.6769	-0.813214	2.68225	0.00731281	0.0269342	yes
BACE1	BACE1	BACE1	chr11:117103403-117186972	control_total	treatment_total	OK	24.0272	9.56964	-1.32813	8.17662	2.22045e-16	1.32741e-14	yes
PRKCZ	PRKCZ	PRKCZ	chr1:1981908-2139172	control_total	treatment_total	OK	23.9249	36.5171	0.610055	-3.42296	0.000619423	0.00348834	yes
SLC25A43	SLC25A43	SLC25A43	chrX:118533257-118588437	control_total	treatment_total	OK	23.911	6.10444	-1.96974	5.26081	1.43426e-07	2.18067e-06	yes
SPHK1	SPHK1	SPHK1	chr17:74380689-74383941	control_total	treatment_total	OK	23.8256	8.99325	-1.4056	4.84315	1.27796e-06	1.56914e-05	yes
RFTN1	RFTN1	RFTN1	chr3:16357351-16555222	control_total	treatment_total	OK	23.7901	12.3692	-0.943607	2.41734	0.0156345	0.0495561	yes
COL9A3	COL9A3	COL9A3	chr20:61448413-61493115	control_total	treatment_total	OK	23.7891	8.23212	-1.53097	3.98082	6.86778e-05	0.000529064	yes
MFI2-AS1	MFI2-AS1	MFI2-AS1	chr3:196728611-196756687	control_total	treatment_total	OK	23.7783	47.0723	0.985234	-2.66594	0.00767733	0.0280037	yes
SETD6	SETD6	SETD6	chr16:58549382-58663750	control_total	treatment_total	OK	23.7779	9.57513	-1.31226	3.40217	0.000668519	0.00371789	yes
CTDSPL	CTDSPL	CTDSPL	chr3:37903668-38025960	control_total	treatment_total	OK	23.7049	28.9584	0.288794	-2.82553	0.0047203	0.0188892	yes
CLN5	CLN5	CLN5	chr13:77566058-77576652	control_total	treatment_total	OK	23.6642	12.1344	-0.963609	2.50634	0.012199	0.0406709	yes
PRKD2	PRKD2	PRKD2	chr19:47150868-47220384	control_total	treatment_total	OK	23.6059	36.2689	0.619584	-5.89058	3.84837e-09	8.02904e-08	yes
TAGLN	TAGLN	TAGLN	chr11:117070039-117075508	control_total	treatment_total	OK	23.6028	157.89	2.74189	-6.53542	6.34299e-11	1.80237e-09	yes
ALG13	ALG13	ALG13	chrX:110924345-111003875	control_total	treatment_total	OK	23.5493	31.6926	0.428464	-3.67604	0.000236883	0.00153751	yes
CNTROB	CNTROB	CNTROB	chr17:7835441-7853237	control_total	treatment_total	OK	23.5028	45.8037	0.962631	-2.72723	0.00638682	0.0241591	yes
JARID2	JARID2	JARID2	chr6:15246526-15522253	control_total	treatment_total	OK	23.371	50.6678	1.11635	-2.6342	0.00843355	0.0302248	yes
AMACR	AMACR	AMACR	chr5:33987090-34124633	control_total	treatment_total	OK	23.3652	8.85099	-1.40045	3.73174	0.000190159	0.00127447	yes
C4orf33	C4orf33	C4orf33	chr4:130014828-130033843	control_total	treatment_total	OK	23.3628	37.3654	0.677489	-3.58433	0.00033795	0.00208482	yes
BMP4	BMP4	BMP4	chr14:54416454-54423554	control_total	treatment_total	OK	23.3509	35.1171	0.5887	-2.53101	0.0113734	0.0384593	yes
GNG11	GNG11	GNG11	chr7:93551015-93555826	control_total	treatment_total	OK	23.3239	53.9354	1.20942	-2.96229	0.00305363	0.0132068	yes
SCRIB	SCRIB	SCRIB	chr8:144873089-144897549	control_total	treatment_total	OK	23.322	58.1849	1.31895	-3.65255	0.000259654	0.00166273	yes
EMILIN3	EMILIN3	EMILIN3	chr20:39969559-39995498	control_total	treatment_total	OK	23.2236	6.91022	-1.74879	4.67865	2.88768e-06	3.25712e-05	yes
B3GNT2	B3GNT2	B3GNT2	chr2:62423261-62451866	control_total	treatment_total	OK	23.1801	46.7749	1.01285	-2.55242	0.0106977	0.0366029	yes
GBGT1	GBGT1	GBGT1	chr9:136028339-136039301	control_total	treatment_total	OK	23.1144	5.90737	-1.96821	4.94141	7.75608e-07	1.003e-05	yes
BRF1	BRF1	BRF1	chr14:105675622-105864484	control_total	treatment_total	OK	23.1096	29.4023	0.347435	-2.59308	0.00951213	0.0333128	yes
ZNF784	ZNF784	ZNF784	chr19:56132106-56135941	control_total	treatment_total	OK	23.0833	12.1899	-0.921162	2.52508	0.011567	0.0389731	yes
C1orf212	C1orf212	C1orf212	chr1:35315962-35325417	control_total	treatment_total	OK	23.075	13.4839	-0.775093	5.39726	6.76653e-08	1.09967e-06	yes
ATRN	ATRN	ATRN	chr20:3451664-3631769	control_total	treatment_total	OK	23.0304	45.3261	0.976804	-4.99023	6.03072e-07	7.99951e-06	yes
UBE2D1	UBE2D1	UBE2D1	chr10:60094738-60130513	control_total	treatment_total	OK	22.9566	58.2467	1.34326	-3.44507	0.000570909	0.00325793	yes
POLD1	POLD1	POLD1	chr19:50887592-50921271	control_total	treatment_total	OK	22.9502	121.774	2.40762	-5.66487	1.47132e-08	2.73438e-07	yes
DGAT1	DGAT1	DGAT1	chr8:145515269-145550567	control_total	treatment_total	OK	22.9456	75.5548	1.7193	-4.20599	2.59947e-05	0.000226569	yes
NPPB	NPPB	NPPB	chr1:11917520-11918992	control_total	treatment_total	OK	22.914	257.193	3.48855	-7.72671	1.11022e-14	5.46882e-13	yes
SLC1A1	SLC1A1	SLC1A1	chr9:4490426-4587469	control_total	treatment_total	OK	22.8261	6.94241	-1.71718	4.29135	1.77588e-05	0.000162326	yes
ACTR1B	ACTR1B	ACTR1B	chr2:98272401-98280561	control_total	treatment_total	OK	22.7928	58.3554	1.35629	-3.51066	0.000446995	0.00264971	yes
TTC28-AS1	TTC28-AS1	TTC28-AS1	chr22:28315363-29075853	control_total	treatment_total	OK	22.7916	54.2901	1.25218	-3.54194	0.000397194	0.00239677	yes
RNF145	RNF145	RNF145	chr5:158584416-158637061	control_total	treatment_total	OK	22.7618	36.5501	0.683263	-4.94555	7.59285e-07	9.83877e-06	yes
CAMSAP1	CAMSAP1	CAMSAP1	chr9:138700332-138799005	control_total	treatment_total	OK	22.7238	52.3143	1.203	-2.62981	0.00854328	0.0305457	yes
ELOVL6	ELOVL6	ELOVL6	chr4:110970228-111119820	control_total	treatment_total	OK	22.7169	10.6698	-1.09023	5.46196	4.70901e-08	7.90276e-07	yes
OXR1	OXR1	OXR1	chr8:107282405-107764921	control_total	treatment_total	OK	22.6988	33.6112	0.566326	-4.09488	4.22388e-05	0.00034624	yes
EIF2C2	EIF2C2	EIF2C2	chr8:141541263-141645646	control_total	treatment_total	OK	22.6512	57.6198	1.34698	-3.30219	0.000959338	0.00504263	yes
SBNO2	SBNO2	SBNO2	chr19:1107632-1174282	control_total	treatment_total	OK	22.636	49.2149	1.12047	-2.72806	0.00637074	0.0241106	yes
TRIB2	TRIB2	TRIB2	chr2:12856997-12882858	control_total	treatment_total	OK	22.5951	13.4186	-0.75177	2.55553	0.0106027	0.0363443	yes
OGFRL1	OGFRL1	OGFRL1	chr6:71998476-72011973	control_total	treatment_total	OK	22.581	51.1874	1.18068	-2.81345	0.00490134	0.0194887	yes
CABLES1	CABLES1	CABLES1	chr18:20714527-20840434	control_total	treatment_total	OK	22.5591	13.4801	-0.742879	3.23152	0.00123135	0.00621206	yes
GLIS2	GLIS2	GLIS2	chr16:4382224-4389598	control_total	treatment_total	OK	22.532	45.2508	1.00597	-2.57812	0.00993406	0.034497	yes
FLII	FLII	FLII	chr17:18128935-18162055	control_total	treatment_total	OK	22.495	77.0664	1.7765	-4.25966	2.04736e-05	0.000183617	yes
NUDT7	NUDT7	NUDT7	chr16:77756410-77776154	control_total	treatment_total	OK	22.471	9.25426	-1.27987	4.21835	2.46097e-05	0.000216069	yes
NUP62CL	NUP62CL	NUP62CL	chrX:106366656-106449670	control_total	treatment_total	OK	22.4697	14.7079	-0.611395	2.69237	0.00709471	0.0262866	yes
E2F3	E2F3	E2F3	chr6:20402136-20493945	control_total	treatment_total	OK	22.3667	13.6235	-0.715255	3.57088	0.00035579	0.00217928	yes
PLLP	PLLP	PLLP	chr16:57290008-57318584	control_total	treatment_total	OK	22.3286	9.97123	-1.16305	2.94957	0.00318213	0.0136593	yes
SLC11A2	SLC11A2	SLC11A2	chr12:51373565-51422058	control_total	treatment_total	OK	22.3131	32.2293	0.530485	-3.62857	0.000284997	0.00180174	yes
PIGF	PIGF	PIGF	chr2:46769866-46844251	control_total	treatment_total	OK	22.2997	10.3028	-1.11399	4.02087	5.79848e-05	0.000457222	yes
RNF19B	RNF19B	RNF19B	chr1:33402049-33430286	control_total	treatment_total	OK	22.257	44.4729	0.998667	-4.69179	2.70831e-06	3.07717e-05	yes
FLJ20021	FLJ20021	FLJ20021	chr4:102268933-102270040	control_total	treatment_total	OK	22.2303	10.6837	-1.05711	2.48601	0.0129185	0.0425621	yes
FAM131A	FAM131A	FAM131A	chr3:184053716-184079391	control_total	treatment_total	OK	22.1804	9.84345	-1.17205	3.59359	0.000326149	0.00202181	yes
USP19	USP19	USP19	chr3:49145478-49158371	control_total	treatment_total	OK	22.1345	40.6993	0.878708	-3.61221	0.000303601	0.00190147	yes
USP20	USP20	USP20	chr9:132597695-132644107	control_total	treatment_total	OK	22.1154	43.7773	0.985135	-3.95373	7.69408e-05	0.000583135	yes
THUMPD2	THUMPD2	THUMPD2	chr2:39963199-40006416	control_total	treatment_total	OK	22.112	31.8503	0.526479	-3.10053	0.00193177	0.0090364	yes
FXR1	FXR1	FXR1	chr3:180630233-180700539	control_total	treatment_total	OK	22.0928	40.6978	0.881376	-3.47819	0.000504809	0.00293557	yes
ULK1	ULK1	ULK1	chr12:132379278-132407707	control_total	treatment_total	OK	22.0109	47.6594	1.11454	-2.7992	0.0051229	0.0202	yes
IMMP1L	IMMP1L	IMMP1L	chr11:31391376-31531169	control_total	treatment_total	OK	21.9636	50.2003	1.19258	-3.08422	0.00204085	0.00946788	yes
CHKA	CHKA	CHKA	chr11:67820325-67888858	control_total	treatment_total	OK	21.9415	32.767	0.578577	-3.18763	0.00143442	0.0070571	yes
RGS3	RGS3	RGS3	chr9:116207010-116360018	control_total	treatment_total	OK	21.8752	10.5106	-1.05745	3.62142	0.000292995	0.00184472	yes
MAPK7	MAPK7	MAPK7	chr17:19281033-19290532	control_total	treatment_total	OK	21.8729	44.3203	1.01882	-3.4154	0.000636881	0.00357034	yes
SNAPC3	SNAPC3	SNAPC3	chr9:15422781-15461627	control_total	treatment_total	OK	21.8243	9.37833	-1.21853	3.18226	0.00146128	0.00716561	yes
LIFR	LIFR	LIFR	chr5:38475064-38595507	control_total	treatment_total	OK	21.8183	39.0256	0.838884	-7.40654	1.29674e-13	5.49135e-12	yes
SLC29A4	SLC29A4	SLC29A4	chr7:5322560-5343704	control_total	treatment_total	OK	21.6311	6.51465	-1.73135	4.61599	3.91223e-06	4.26391e-05	yes
LOC100506451	LOC100506451	LOC100506451	chr12:26107587-26232825	control_total	treatment_total	OK	21.5892	8.08606	-1.4168	3.40614	0.000658877	0.00367097	yes
RASL11A	RASL11A	RASL11A	chr13:27844463-27847827	control_total	treatment_total	OK	21.5645	6.02867	-1.83875	4.42389	9.69384e-06	9.51552e-05	yes
ATE1	ATE1	ATE1	chr10:123502624-123687546	control_total	treatment_total	OK	21.5354	35.3423	0.714687	-3.95155	7.76464e-05	0.000587696	yes
S100PBP	S100PBP	S100PBP	chr1:33240839-33324476	control_total	treatment_total	OK	21.535	33.8686	0.653265	-2.91662	0.00353846	0.0149106	yes
RTN2	RTN2	RTN2	chr19:45988549-46000313	control_total	treatment_total	OK	21.4861	55.731	1.37507	-5.41247	6.21626e-08	1.01764e-06	yes
TCF12	TCF12	TCF12	chr15:57210832-57580714	control_total	treatment_total	OK	21.3558	27.4037	0.359743	-3.07017	0.0021394	0.00983748	yes
PPP1R14C	PPP1R14C	PPP1R14C	chr6:150464187-150571528	control_total	treatment_total	OK	21.3537	9.14189	-1.22392	3.14551	0.00165797	0.00796331	yes
ZNF354A	ZNF354A	ZNF354A	chr5:178138521-178157703	control_total	treatment_total	OK	21.3412	10.6367	-1.0046	2.55257	0.010693	0.0365938	yes
FSTL3	FSTL3	FSTL3	chr19:676388-683392	control_total	treatment_total	OK	21.3202	41.559	0.962941	-2.45235	0.0141926	0.04587	yes
MOXD1	MOXD1	MOXD1	chr6:132617193-132722664	control_total	treatment_total	OK	21.1589	9.07009	-1.22208	3.28213	0.00103026	0.00535349	yes
SLC2A3	SLC2A3	SLC2A3	chr12:8071823-8088892	control_total	treatment_total	OK	21.1233	48.7561	1.20675	-3.00501	0.00265575	0.011756	yes
MCM8	MCM8	MCM8	chr20:5931297-5975831	control_total	treatment_total	OK	21.0859	14.5558	-0.53468	2.96555	0.00302139	0.0130901	yes
ZNF473	ZNF473	ZNF473	chr19:50529211-50552031	control_total	treatment_total	OK	21.0754	60.1088	1.51202	-6.97066	3.15459e-12	1.08983e-10	yes
TCEA2	TCEA2	TCEA2	chr20:62688438-62703700	control_total	treatment_total	OK	21.0581	56.8257	1.43217	-3.9149	9.04399e-05	0.000670434	yes
PNMAL1	PNMAL1	PNMAL1	chr19:46969747-46974820	control_total	treatment_total	OK	21.0011	11.7898	-0.832922	3.30115	0.000962893	0.00505925	yes
C14orf21	C14orf21	C14orf21	chr14:24769097-24774374	control_total	treatment_total	OK	20.9774	9.39196	-1.15934	2.99622	0.00273352	0.0120403	yes
LPHN1	LPHN1	LPHN1	chr19:14258548-14316997	control_total	treatment_total	OK	20.9377	13.5028	-0.632839	2.63996	0.00829164	0.0298079	yes
IFT74	IFT74	IFT74	chr9:26903367-27062931	control_total	treatment_total	OK	20.9355	41.1095	0.973517	-6.06734	1.30043e-09	2.96194e-08	yes
DHX33	DHX33	DHX33	chr17:5344231-5372380	control_total	treatment_total	OK	20.8343	14.0213	-0.571341	3.33263	0.0008603	0.00460362	yes
TTLL1	TTLL1	TTLL1	chr22:43435522-43485434	control_total	treatment_total	OK	20.8201	10.9983	-0.920699	2.4261	0.015262	0.0485974	yes
ABCA3	ABCA3	ABCA3	chr16:2325878-2390747	control_total	treatment_total	OK	20.8098	46.2196	1.15124	-2.81972	0.00480662	0.0191783	yes
WDR24	WDR24	WDR24	chr16:734701-740400	control_total	treatment_total	OK	20.8007	53.7528	1.36971	-3.5468	0.000389945	0.00235946	yes
CABYR	CABYR	CABYR	chr18:21718954-21741564	control_total	treatment_total	OK	20.8001	32.1345	0.627532	-2.79903	0.00512559	0.0202077	yes
TMEM53	TMEM53	TMEM53	chr1:45119500-45140099	control_total	treatment_total	OK	20.7741	6.96484	-1.57662	3.95653	7.60476e-05	0.000577527	yes
INHBB	INHBB	INHBB	chr2:121103718-121109383	control_total	treatment_total	OK	20.7568	9.02738	-1.2012	3.09515	0.00196712	0.00917973	yes
ZNF644	ZNF644	ZNF644	chr1:91380856-91487812	control_total	treatment_total	OK	20.7292	49.8114	1.26481	-4.10248	4.08739e-05	0.000336587	yes
RNF103	RNF103	RNF103	chr2:86730552-87005164	control_total	treatment_total	OK	20.7044	36.8744	0.832686	-2.93993	0.00328292	0.0140159	yes
FANCG	FANCG	FANCG	chr9:35073834-35080013	control_total	treatment_total	OK	20.6833	55.0829	1.41314	-3.44011	0.00058147	0.00330901	yes
PIGV	PIGV	PIGV	chr1:27114453-27124894	control_total	treatment_total	OK	20.5728	4.04502	-2.34652	6.8689	6.46971e-12	2.14346e-10	yes
MLL5	MLL5	MLL5	chr7:104654636-104754532	control_total	treatment_total	OK	20.568	39.8251	0.953279	-6.4549	1.0829e-10	2.96407e-09	yes
PHF20L1	PHF20L1	PHF20L1	chr8:133787603-133861052	control_total	treatment_total	OK	20.5616	30.7075	0.578638	-2.95222	0.00315503	0.0135645	yes
ZMYND8	ZMYND8	ZMYND8	chr20:45838380-45985474	control_total	treatment_total	OK	20.5457	38.5939	0.909537	-3.48736	0.000487822	0.00285094	yes
EMB	EMB	EMB	chr5:49692030-49737234	control_total	treatment_total	OK	20.5077	9.46212	-1.11593	2.84733	0.00440876	0.01786	yes
SLC10A4	SLC10A4	SLC10A4	chr4:48485359-48491541	control_total	treatment_total	OK	20.4797	9.78638	-1.06534	2.87221	0.00407608	0.0167505	yes
AIFM2	AIFM2	AIFM2	chr10:71812356-71892690	control_total	treatment_total	OK	20.4675	5.8329	-1.81105	5.30749	1.11146e-07	1.73052e-06	yes
SMOC1	SMOC1	SMOC1	chr14:70346113-70499083	control_total	treatment_total	OK	20.4608	9.64428	-1.08512	7.81815	5.32907e-15	2.73141e-13	yes
CABIN1	CABIN1	CABIN1	chr22:24407764-24574596	control_total	treatment_total	OK	20.3925	36.0871	0.823448	-4.28987	1.78777e-05	0.000163214	yes
C15orf57	C15orf57	C15orf57	chr15:40845297-40857252	control_total	treatment_total	OK	20.388	5.33221	-1.93491	6.10708	1.01471e-09	2.35383e-08	yes
C21orf119	C21orf119	C21orf119	chr21:33765441-33766266	control_total	treatment_total	OK	20.3073	49.7825	1.29364	-3.17958	0.00147488	0.00721941	yes
C5orf55	C5orf55	C5orf55	chr5:441642-443258	control_total	treatment_total	OK	20.2884	9.85677	-1.04147	2.73154	0.00630388	0.0239122	yes
WDR62	WDR62	WDR62	chr19:36545782-36596012	control_total	treatment_total	OK	20.2594	47.7894	1.2381	-9.50635	0	0	yes
SMAD3	SMAD3	SMAD3	chr15:67358194-67487533	control_total	treatment_total	OK	20.1398	38.9882	0.952984	-2.42928	0.0151287	0.0482579	yes
RSF1	RSF1	RSF1	chr11:77377273-77531880	control_total	treatment_total	OK	20.1008	63.8329	1.66704	-3.79641	0.000146805	0.00101974	yes
RAD17	RAD17	RAD17	chr5:68647552-68710630	control_total	treatment_total	OK	20.0747	30.8412	0.619479	-7.4914	6.81677e-14	2.99422e-12	yes
LOC100289187	LOC100289187	LOC100289187	chr7:99195901-99208456	control_total	treatment_total	OK	20.0169	3.0173	-2.72988	5.89822	3.67452e-09	7.69222e-08	yes
BIN1	BIN1	BIN1	chr2:127805606-127864864	control_total	treatment_total	OK	19.9995	6.22802	-1.68312	5.95776	2.55725e-09	5.50807e-08	yes
CSNK1G3	CSNK1G3	CSNK1G3	chr5:122847792-122952464	control_total	treatment_total	OK	19.987	32.4744	0.700244	-2.65005	0.00804794	0.0290945	yes
ST3GAL3	ST3GAL3	ST3GAL3	chr1:44173217-44396831	control_total	treatment_total	OK	19.9561	11.7039	-0.769847	3.08435	0.00203998	0.00946499	yes
ZADH2	ZADH2	ZADH2	chr18:72909277-72921281	control_total	treatment_total	OK	19.95	5.92993	-1.7503	4.43723	9.11249e-06	9.00509e-05	yes
TMEM128	TMEM128	TMEM128	chr4:4237268-4249934	control_total	treatment_total	OK	19.9051	41.1882	1.0491	-2.60541	0.00917653	0.0323775	yes
SERTAD2	SERTAD2	SERTAD2	chr2:64858754-64881046	control_total	treatment_total	OK	19.8835	39.7616	0.999806	-2.47998	0.0131391	0.0431457	yes
ATG4A	ATG4A	ATG4A	chrX:107334898-107397901	control_total	treatment_total	OK	19.859	44.1866	1.15382	-2.82609	0.004712	0.0188603	yes
NIPBL	NIPBL	NIPBL	chr5:36876860-37065921	control_total	treatment_total	OK	19.851	45.457	1.19529	-4.29233	1.76811e-05	0.000161741	yes
AFG3L1P	AFG3L1P	AFG3L1P	chr16:90036182-90067195	control_total	treatment_total	OK	19.8487	36.3827	0.874209	-4.51155	6.43567e-06	6.62687e-05	yes
DLX3	DLX3	DLX3	chr17:48067368-48072588	control_total	treatment_total	OK	19.8297	5.57512	-1.83059	4.75854	1.94998e-06	2.29464e-05	yes
CDC42EP3	CDC42EP3	CDC42EP3	chr2:37870742-37899326	control_total	treatment_total	OK	19.8155	43.1289	1.12203	-2.72041	0.00652011	0.0245561	yes
NEDD4L	NEDD4L	NEDD4L	chr18:55711618-56068772	control_total	treatment_total	OK	19.8019	54.5585	1.46216	-4.95655	7.17554e-07	9.35921e-06	yes
SMTN	SMTN	SMTN	chr22:31477281-31500610	control_total	treatment_total	OK	19.7581	38.1382	0.948789	-2.60971	0.00906189	0.0320559	yes
TUB	TUB	TUB	chr11:8060179-8190590	control_total	treatment_total	OK	19.7302	46.1895	1.22716	-2.87344	0.00406033	0.0167009	yes
APBA3	APBA3	APBA3	chr19:3750770-3761673	control_total	treatment_total	OK	19.7053	47.9644	1.28338	-3.27057	0.0010733	0.00553989	yes
OBSL1	OBSL1	OBSL1	chr2:220415449-220436268	control_total	treatment_total	OK	19.7043	35.4456	0.847096	-2.43554	0.0148696	0.0476003	yes
ZNF638	ZNF638	ZNF638	chr2:71558888-71662189	control_total	treatment_total	OK	19.6938	35.4575	0.848349	-3.00328	0.00267085	0.0118144	yes
GUSB	GUSB	GUSB	chr7:65425672-65447301	control_total	treatment_total	OK	19.6921	82.2103	2.0617	-4.96255	6.95732e-07	9.10155e-06	yes
C16orf74	C16orf74	C16orf74	chr16:85741123-85784689	control_total	treatment_total	OK	19.5843	7.01618	-1.48094	3.51704	0.000436395	0.00259584	yes
MAPK8IP3	MAPK8IP3	MAPK8IP3	chr16:1756220-1820318	control_total	treatment_total	OK	19.5697	42.4096	1.11577	-2.77208	0.00556994	0.0216388	yes
SMARCA2	SMARCA2	SMARCA2	chr9:2015341-2193623	control_total	treatment_total	OK	19.556	46.4425	1.24783	-2.99506	0.00274395	0.0120769	yes
TP73-AS1	TP73-AS1	TP73-AS1	chr1:3569128-3663937	control_total	treatment_total	OK	19.5255	10.2301	-0.93254	9.31912	0	0	yes
PRKAA1	PRKAA1	PRKAA1	chr5:40759480-40798297	control_total	treatment_total	OK	19.5116	37.5987	0.946346	-2.51782	0.0118084	0.0396204	yes
LZTFL1	LZTFL1	LZTFL1	chr3:45865445-45883621	control_total	treatment_total	OK	19.4953	10.3459	-0.914069	2.42816	0.0151757	0.0483732	yes
SCRN3	SCRN3	SCRN3	chr2:175260456-175294303	control_total	treatment_total	OK	19.3833	13.771	-0.493182	3.33535	0.000851909	0.00456621	yes
FAM160A2	FAM160A2	FAM160A2	chr11:6232563-6255941	control_total	treatment_total	OK	19.3676	31.7025	0.710953	-2.87475	0.00404348	0.0166453	yes
ZKSCAN5	ZKSCAN5	ZKSCAN5	chr7:99102272-99131445	control_total	treatment_total	OK	19.3276	28.751	0.57295	-2.88796	0.00387749	0.0160742	yes
RERE	RERE	RERE	chr1:8412463-8877699	control_total	treatment_total	OK	19.3258	36.0059	0.897704	-7.80576	5.9952e-15	3.05654e-13	yes
BCDIN3D	BCDIN3D	BCDIN3D	chr12:50222325-50236912	control_total	treatment_total	OK	19.321	9.40194	-1.03914	2.66488	0.00770161	0.0280721	yes
TTC32	TTC32	TTC32	chr2:20096513-20101744	control_total	treatment_total	OK	19.3154	41.4794	1.10264	-2.70543	0.00682153	0.0254628	yes
FAM110A	FAM110A	FAM110A	chr20:814355-826922	control_total	treatment_total	OK	19.2774	10.3075	-0.903221	3.34212	0.000831415	0.0044732	yes
TAF1C	TAF1C	TAF1C	chr16:84178864-84220676	control_total	treatment_total	OK	19.215	30.1788	0.651306	-6.22953	4.67829e-10	1.14724e-08	yes
TLN1	TLN1	TLN1	chr9:35697333-35749225	control_total	treatment_total	OK	19.183	48.4575	1.3369	-2.97227	0.0029561	0.012855	yes
PTPN23	PTPN23	PTPN23	chr3:47422490-47454931	control_total	treatment_total	OK	19.167	65.2673	1.76773	-4.30218	1.69125e-05	0.000155733	yes
USPL1	USPL1	USPL1	chr13:31191829-31233686	control_total	treatment_total	OK	19.1606	40.383	1.0756	-2.50071	0.0123945	0.0411945	yes
IQCK	IQCK	IQCK	chr16:19717673-19868859	control_total	treatment_total	OK	19.1076	6.56747	-1.54073	3.9971	6.41238e-05	0.000498695	yes
ANKRD52	ANKRD52	ANKRD52	chr12:56623819-56652143	control_total	treatment_total	OK	19.0586	42.2709	1.14922	-2.70505	0.00682931	0.025486	yes
MED23	MED23	MED23	chr6:131894364-131949363	control_total	treatment_total	OK	19.0536	35.5135	0.898308	-3.17557	0.00149543	0.00730659	yes
CXorf40A	CXorf40A	CXorf40A	chrX:148622518-148632086	control_total	treatment_total	OK	19.0258	11.7865	-0.690818	2.83671	0.00455816	0.0183573	yes
ARHGAP8	ARHGAP8	ARHGAP8	chr22:45064426-45258664	control_total	treatment_total	OK	19.0014	49.2032	1.37264	-3.4428	0.000575734	0.00328191	yes
NUDT16	NUDT16	NUDT16	chr3:131100514-131107674	control_total	treatment_total	OK	18.9816	10.9822	-0.789432	2.53144	0.0113594	0.0384217	yes
EP300	EP300	EP300	chr22:41488613-41576081	control_total	treatment_total	OK	18.973	41.302	1.12227	-2.66504	0.00769784	0.028062	yes
PLOD2	PLOD2	PLOD2	chr3:145787227-145879282	control_total	treatment_total	OK	18.9581	9.68675	-0.968727	3.30392	0.000953422	0.00501652	yes
MIER1	MIER1	MIER1	chr1:67390577-67454302	control_total	treatment_total	OK	18.9367	34.3232	0.858001	-9.89319	0	0	yes
ANKRD13D	ANKRD13D	ANKRD13D	chr11:67056761-67069955	control_total	treatment_total	OK	18.9304	67.2946	1.82979	-8.30449	0	0	yes
BCAM	BCAM	BCAM	chr19:45312337-45324678	control_total	treatment_total	OK	18.9006	80.6525	2.09329	-8.67043	0	0	yes
FBXO34	FBXO34	FBXO34	chr14:55738020-55820329	control_total	treatment_total	OK	18.8723	28.9438	0.616986	-3.9061	9.3797e-05	0.000692066	yes
NOL3	NOL3	NOL3	chr16:67204404-67217883	control_total	treatment_total	OK	18.7128	4.39319	-2.09068	5.84831	4.96597e-09	1.0146e-07	yes
CCDC8	CCDC8	CCDC8	chr19:46913585-46916919	control_total	treatment_total	OK	18.7008	4.27644	-2.12862	5.48651	4.09943e-08	6.97287e-07	yes
ARAP1	ARAP1	ARAP1	chr11:72396113-72463434	control_total	treatment_total	OK	18.686	49.5971	1.4083	-10.495	0	0	yes
POLG	POLG	POLG	chr15:89787193-89878026	control_total	treatment_total	OK	18.6341	64.8793	1.79982	-5.41483	6.13458e-08	1.00556e-06	yes
PIGX	PIGX	PIGX	chr3:196439244-196462876	control_total	treatment_total	OK	18.6021	10.3013	-0.852644	2.543	0.0109905	0.0374135	yes
EFTUD1	EFTUD1	EFTUD1	chr15:82422560-82555104	control_total	treatment_total	OK	18.5991	40.5772	1.12544	-3.86879	0.000109375	0.00079077	yes
PI4KA	PI4KA	PI4KA	chr22:21061978-21213070	control_total	treatment_total	OK	18.5304	52.6391	1.50624	-3.40508	0.00066144	0.00368353	yes
TMEM171	TMEM171	TMEM171	chr5:72416387-72427644	control_total	treatment_total	OK	18.5039	3.79891	-2.28417	6.33715	2.34053e-10	6.05386e-09	yes
ARMC8	ARMC8	ARMC8	chr3:137906147-138048728	control_total	treatment_total	OK	18.4524	29.0994	0.657184	-3.20229	0.00136339	0.00676129	yes
LOC92659	LOC92659	LOC92659	chr17:79885704-79888629	control_total	treatment_total	OK	18.4091	2.58269	-2.83347	6.71284	1.90867e-11	5.89961e-10	yes
C20orf108	C20orf108	C20orf108	chr20:54933982-54943718	control_total	treatment_total	OK	18.3677	5.25624	-1.80507	4.69587	2.65471e-06	3.02416e-05	yes
MTHFSD	MTHFSD	MTHFSD	chr16:86563781-86588841	control_total	treatment_total	OK	18.3583	11.9727	-0.616685	5.12344	3.00006e-07	4.26519e-06	yes
FAM193A	FAM193A	FAM193A	chr4:2627158-2734302	control_total	treatment_total	OK	18.3577	40.1348	1.12847	-2.8361	0.00456674	0.0183868	yes
GCLM	GCLM	GCLM	chr1:94352589-94375012	control_total	treatment_total	OK	18.3404	8.92449	-1.03918	2.74324	0.00608361	0.0232334	yes
CAV2	CAV2	CAV2	chr7:116139654-116148595	control_total	treatment_total	OK	18.3226	34.3473	0.906574	-2.49452	0.0126129	0.0417535	yes
GIGYF1	GIGYF1	GIGYF1	chr7:100277129-100286870	control_total	treatment_total	OK	18.2874	44.6347	1.28732	-3.20347	0.00135782	0.00673976	yes
RAB23	RAB23	RAB23	chr6:57053581-57087078	control_total	treatment_total	OK	18.2551	24.9889	0.452985	-2.54525	0.0109199	0.0372179	yes
CDH13	CDH13	CDH13	chr16:82660398-83830215	control_total	treatment_total	OK	18.2546	24.9769	0.452331	-2.56881	0.0102049	0.035254	yes
HOXB13	HOXB13	HOXB13	chr17:46802126-46806111	control_total	treatment_total	OK	18.2363	4.52439	-2.01102	5.12445	2.98401e-07	4.24363e-06	yes
AVEN	AVEN	AVEN	chr15:34158427-34357287	control_total	treatment_total	OK	18.2067	9.2895	-0.970797	2.45315	0.0141611	0.045803	yes
CHD8	CHD8	CHD8	chr14:21853352-21905457	control_total	treatment_total	OK	18.2004	33.6096	0.884904	-4.96913	6.72549e-07	8.8285e-06	yes
FGFR1OP	FGFR1OP	FGFR1OP	chr6:167412815-167454066	control_total	treatment_total	OK	18.1864	41.9883	1.20713	-4.74448	2.09047e-06	2.44365e-05	yes
PRR5-ARHGAP8	PRR5-ARHGAP8	PRR5-ARHGAP8	chr22:45064426-45258664	control_total	treatment_total	OK	18.1664	0	-1.79769e+308	-1.79769e+308	3.11552e-08	5.43194e-07	yes
PDIA5	PDIA5	PDIA5	chr3:122785855-122880953	control_total	treatment_total	OK	18.0997	40.5746	1.16461	-3.34091	0.000835028	0.00449063	yes
SORT1	SORT1	SORT1	chr1:109852187-109940563	control_total	treatment_total	OK	18.0885	38.3033	1.0824	-3.11769	0.00182274	0.00861273	yes
KIAA1543	KIAA1543	KIAA1543	chr19:7660787-7683196	control_total	treatment_total	OK	18.0765	48.4607	1.4227	-3.87018	0.000108756	0.000786979	yes
LEPR	LEPR	LEPR	chr1:65886130-66103176	control_total	treatment_total	OK	18.0534	22.1312	0.293814	-2.74197	0.00610718	0.0233091	yes
H1F0	H1F0	H1F0	chr22:38201113-38203443	control_total	treatment_total	OK	18.0305	97.7835	2.43915	-5.76839	8.00326e-09	1.57008e-07	yes
KIAA0195	KIAA0195	KIAA0195	chr17:73452663-73511627	control_total	treatment_total	OK	18.0089	44.1888	1.29497	-3.26482	0.00109533	0.0056356	yes
DUSP4	DUSP4	DUSP4	chr8:29190578-29208267	control_total	treatment_total	OK	17.9302	9.26764	-0.952121	2.4554	0.0140728	0.0455772	yes
RNF31	RNF31	RNF31	chr14:24616658-24629870	control_total	treatment_total	OK	17.8981	39.8635	1.15527	-3.01154	0.00259928	0.0115491	yes
ARRB1	ARRB1	ARRB1	chr11:74971165-75062875	control_total	treatment_total	OK	17.7501	10.068	-0.818057	2.41513	0.0157296	0.0497871	yes
LRRC34	LRRC34	LRRC34	chr3:169511215-169530574	control_total	treatment_total	OK	17.7341	7.81984	-1.18132	3.82619	0.000130142	0.000918687	yes
GAB2	GAB2	GAB2	chr11:77926335-78128868	control_total	treatment_total	OK	17.6066	60.1262	1.77188	-5.15638	2.51766e-07	3.63638e-06	yes
WT1	WT1	WT1	chr11:32409321-32457081	control_total	treatment_total	OK	17.5994	7.77752	-1.17814	5.52976	3.20677e-08	5.57839e-07	yes
WHSC1L1	WHSC1L1	WHSC1L1	chr8:38132560-38239790	control_total	treatment_total	OK	17.5676	28.0639	0.675799	-3.16096	0.00157251	0.0076189	yes
ZNF524	ZNF524	ZNF524	chr19:56111729-56114504	control_total	treatment_total	OK	17.5604	8.3914	-1.06534	2.57928	0.00990054	0.0344036	yes
DDX11	DDX11	DDX11	chr12:31173696-31257725	control_total	treatment_total	OK	17.49	39.4395	1.17311	-13.2025	0	0	yes
LARP1B	LARP1B	LARP1B	chr4:128982502-129132289	control_total	treatment_total	OK	17.4546	33.413	0.936804	-4.833	1.34494e-06	1.64382e-05	yes
PAQR8	PAQR8	PAQR8	chr6:52226925-52272575	control_total	treatment_total	OK	17.44	5.51804	-1.66017	4.11157	3.92978e-05	0.000325462	yes
SIK3	SIK3	SIK3	chr11:116714117-116968993	control_total	treatment_total	OK	17.4345	35.4511	1.02388	-2.47292	0.0134014	0.0438244	yes
FNBP1L	FNBP1L	FNBP1L	chr1:93913687-94020218	control_total	treatment_total	OK	17.3461	33.6273	0.95502	-3.26881	0.00107999	0.0055683	yes
ZNF92	ZNF92	ZNF92	chr7:64838767-64865998	control_total	treatment_total	OK	17.2958	39.0766	1.17588	-2.74449	0.00606059	0.023163	yes
RSRC1	RSRC1	RSRC1	chr3:157827891-158262576	control_total	treatment_total	OK	17.2377	34.7743	1.01245	-2.63451	0.00842597	0.0302038	yes
DNAJC21	DNAJC21	DNAJC21	chr5:34929697-34959069	control_total	treatment_total	OK	17.2205	27.1205	0.655257	-3.35291	0.000799671	0.00433028	yes
AARSD1	AARSD1	AARSD1	chr17:41102542-41132545	control_total	treatment_total	OK	17.1769	79.8674	2.21714	-4.90852	9.1765e-07	1.16544e-05	yes
RNF38	RNF38	RNF38	chr9:36336398-36401195	control_total	treatment_total	OK	17.1361	41.9426	1.29138	-4.67668	2.91551e-06	3.28505e-05	yes
MKX	MKX	MKX	chr10:27961802-28034778	control_total	treatment_total	OK	17.1216	8.52883	-1.0054	2.61593	0.00889839	0.0315793	yes
C20orf29	C20orf29	C20orf29	chr20:3801170-3805954	control_total	treatment_total	OK	17.0038	7.78925	-1.1263	3.51733	0.000435905	0.00259356	yes
DMPK	DMPK	DMPK	chr19:46272975-46285815	control_total	treatment_total	OK	17.0032	45.1301	1.40828	-7.02963	2.07079e-12	7.36856e-11	yes
ZNF74	ZNF74	ZNF74	chr22:20748479-20762752	control_total	treatment_total	OK	16.9989	10.7891	-0.655859	2.81767	0.00483733	0.0192756	yes
HOXC5	HOXC5	HOXC5	chr12:54410641-54449814	control_total	treatment_total	OK	16.9003	9.83059	-0.781703	2.5408	0.0110599	0.0376057	yes
RANBP6	RANBP6	RANBP6	chr9:6011018-6015640	control_total	treatment_total	OK	16.8909	33.1459	0.972586	-3.00827	0.00262738	0.0116546	yes
MOCS1	MOCS1	MOCS1	chr6:39760158-39902290	control_total	treatment_total	OK	16.8761	9.60331	-0.813378	4.01829	5.86227e-05	0.000461646	yes
STAT3	STAT3	STAT3	chr17:40465342-40540513	control_total	treatment_total	OK	16.8475	28.4242	0.754582	-6.62972	3.36333e-11	9.99573e-10	yes
GPRC5B	GPRC5B	GPRC5B	chr16:19870292-19896151	control_total	treatment_total	OK	16.7919	8.40017	-0.999275	2.59309	0.00951166	0.0333125	yes
PHTF2	PHTF2	PHTF2	chr7:77428108-77586821	control_total	treatment_total	OK	16.7203	24.9901	0.579759	-2.47086	0.0134788	0.0440197	yes
CHST7	CHST7	CHST7	chrX:46433191-46457838	control_total	treatment_total	OK	16.7157	7.53736	-1.14907	3.07832	0.00208171	0.00962445	yes
CRAMP1L	CRAMP1L	CRAMP1L	chr16:1664640-1727909	control_total	treatment_total	OK	16.7135	35.3863	1.08218	-2.47982	0.0131449	0.0431602	yes
CNNM2	CNNM2	CNNM2	chr10:104678113-104838240	control_total	treatment_total	OK	16.6868	10.443	-0.676178	4.07951	4.51301e-05	0.000367076	yes
TOX2	TOX2	TOX2	chr20:42543491-42698254	control_total	treatment_total	OK	16.6864	9.30822	-0.842093	3.22264	0.00127014	0.00637362	yes
ARHGAP33	ARHGAP33	ARHGAP33	chr19:36266416-36279724	control_total	treatment_total	OK	16.6487	29.2488	0.812972	-3.248	0.00116221	0.00591887	yes
ACAD11	ACAD11	ACAD11	chr3:132276981-132593050	control_total	treatment_total	OK	16.6268	8.41224	-0.982948	2.42894	0.015143	0.0482908	yes
NFKB2	NFKB2	NFKB2	chr10:104154228-104162281	control_total	treatment_total	OK	16.6266	37.4565	1.17172	-3.2883	0.00100793	0.00525738	yes
C9orf169	C9orf169	C9orf169	chr9:140119643-140120763	control_total	treatment_total	OK	16.6251	4.9109	-1.75931	3.78569	0.000153281	0.00105822	yes
PDGFC	PDGFC	PDGFC	chr4:157682762-157892546	control_total	treatment_total	OK	16.6225	28.8617	0.796018	-4.18581	2.84156e-05	0.00024485	yes
GIT2	GIT2	GIT2	chr12:110367606-110434194	control_total	treatment_total	OK	16.588	25.733	0.633479	-4.92337	8.50684e-07	1.08953e-05	yes
PILRB	PILRB	PILRB	chr7:99905324-99965454	control_total	treatment_total	OK	16.5775	45.9929	1.47219	-8.84401	0	0	yes
BTN3A2	BTN3A2	BTN3A2	chr6:26365397-26378548	control_total	treatment_total	OK	16.5716	12.2215	-0.439294	2.78237	0.00539631	0.0210831	yes
ORC2	ORC2	ORC2	chr2:201774893-201828424	control_total	treatment_total	OK	16.5625	10.3162	-0.683014	2.52123	0.0116947	0.0393184	yes
SCML2	SCML2	SCML2	chrX:18257432-18372844	control_total	treatment_total	OK	16.5584	30.8866	0.899414	-5.58544	2.3311e-08	4.16592e-07	yes
CHKB	CHKB,CHKB-CPT1B	CHKB,CHKB-CPT1B	chr22:51007289-51021428	control_total	treatment_total	OK	16.5468	58.645	1.82546	-4.6359	3.55385e-06	3.91168e-05	yes
ABCD1	ABCD1	ABCD1	chrX:152990322-153010216	control_total	treatment_total	OK	16.5254	5.4336	-1.6047	4.29636	1.73624e-05	0.000159235	yes
SLC37A3	SLC37A3	SLC37A3	chr7:140033551-140098311	control_total	treatment_total	OK	16.488	29.9872	0.862929	-2.93944	0.00328801	0.014033	yes
SEC24A	SEC24A	SEC24A	chr5:133984478-134063601	control_total	treatment_total	OK	16.3785	37.1973	1.18339	-2.78366	0.00537492	0.0210145	yes
ARHGEF2	ARHGEF2	ARHGEF2	chr1:155916629-155948336	control_total	treatment_total	OK	16.3371	36.7917	1.17123	-4.52184	6.13033e-06	6.35055e-05	yes
TCF20	TCF20	TCF20	chr22:42556018-42611445	control_total	treatment_total	OK	16.3336	45.2015	1.46853	-4.02602	5.6729e-05	0.000448469	yes
CLK2	CLK2	CLK2	chr1:155232658-155243281	control_total	treatment_total	OK	16.3276	34.6501	1.08554	-2.77792	0.00547087	0.0213159	yes
TWIST2	TWIST2	TWIST2	chr2:239756672-239795893	control_total	treatment_total	OK	16.3157	6.46444	-1.33567	3.18032	0.00147111	0.00720444	yes
EPB41L5	EPB41L5	EPB41L5	chr2:120770603-120936697	control_total	treatment_total	OK	16.3092	32.2097	0.981807	-3.40099	0.000671424	0.00372984	yes
ANKMY2	ANKMY2	ANKMY2	chr7:16639400-16685442	control_total	treatment_total	OK	16.3089	47.728	1.54918	-3.66432	0.000247995	0.0015977	yes
PAOX	PAOX	PAOX	chr10:135192740-135205198	control_total	treatment_total	OK	16.2687	9.55897	-0.767171	3.50057	0.000464259	0.0027356	yes
TBX3	TBX3	TBX3	chr12:115108058-115121969	control_total	treatment_total	OK	16.2579	9.09896	-0.837364	2.95267	0.00315038	0.013548	yes
PECR	PECR	PECR	chr2:216903110-216946539	control_total	treatment_total	OK	16.1717	5.72292	-1.49865	3.76431	0.000167011	0.00113959	yes
RPS6KA1	RPS6KA1	RPS6KA1	chr1:26856248-26901520	control_total	treatment_total	OK	16.1596	32.7067	1.01719	-3.13017	0.00174705	0.0083166	yes
TJP1	TJP1	TJP1	chr15:29992356-30114706	control_total	treatment_total	OK	16.0898	32.4824	1.01351	-4.23688	2.26645e-05	0.00020095	yes
ASCC3	ASCC3	ASCC3	chr6:100956607-101329224	control_total	treatment_total	OK	16.0481	32.7942	1.03104	-3.50891	0.000449953	0.00266502	yes
PHYH	PHYH	PHYH	chr10:13319795-13342130	control_total	treatment_total	OK	16.048	6.32768	-1.34265	3.48383	0.000494299	0.00288362	yes
IRAK1BP1	IRAK1BP1	IRAK1BP1	chr6:79577188-79608320	control_total	treatment_total	OK	15.9887	5.58587	-1.5172	3.38378	0.00071496	0.00393755	yes
TMEM209	TMEM209	TMEM209	chr7:129804554-129845338	control_total	treatment_total	OK	15.9751	38.3098	1.26189	-3.32373	0.000888225	0.00472975	yes
GATAD2B	GATAD2B	GATAD2B	chr1:153777202-153895451	control_total	treatment_total	OK	15.9598	31.5978	0.985381	-2.47736	0.0132358	0.043394	yes
PITPNC1	PITPNC1	PITPNC1	chr17:65373923-65689647	control_total	treatment_total	OK	15.9293	7.83651	-1.0234	2.8405	0.00450429	0.0181787	yes
UHMK1	UHMK1	UHMK1	chr1:162466963-162499419	control_total	treatment_total	OK	15.9137	30.0582	0.91749	-3.37542	0.000737041	0.00403984	yes
IQGAP3	IQGAP3	IQGAP3	chr1:156495196-156542396	control_total	treatment_total	OK	15.8277	63.45	2.00317	-4.50499	6.63762e-06	6.80602e-05	yes
LBX1	LBX1	LBX1	chr10:102986732-102988717	control_total	treatment_total	OK	15.8189	5.70103	-1.47236	3.68187	0.000231531	0.0015076	yes
PCF11	PCF11	PCF11	chr11:82868136-82896835	control_total	treatment_total	OK	15.7789	41.8355	1.40673	-3.09741	0.00195217	0.00912163	yes
HIPK3	HIPK3	HIPK3	chr11:33279167-33375939	control_total	treatment_total	OK	15.7722	29.271	0.892089	-3.00897	0.00262139	0.0116328	yes
FBXO11	FBXO11	FBXO11	chr2:48010220-48132932	control_total	treatment_total	OK	15.7721	21.7799	0.465624	-3.65789	0.000254295	0.0016325	yes
PPP1R3F	PPP1R3F	PPP1R3F	chrX:49126305-49144555	control_total	treatment_total	OK	15.7464	5.00099	-1.65474	6.64791	2.97276e-11	8.89684e-10	yes
MYOF	MYOF	MYOF	chr10:95066185-95242074	control_total	treatment_total	OK	15.7418	28.7459	0.868758	-5.55962	2.70364e-08	4.77313e-07	yes
VGLL4	VGLL4	VGLL4	chr3:11314009-11762220	control_total	treatment_total	OK	15.7355	23.2339	0.562207	-4.32809	1.50405e-05	0.000140385	yes
FGF11	FGF11	FGF11	chr17:7342688-7348251	control_total	treatment_total	OK	15.7329	4.11041	-1.93643	5.00221	5.66774e-07	7.55871e-06	yes
P4HA2	P4HA2	P4HA2	chr5:131528303-131563556	control_total	treatment_total	OK	15.7183	44.8814	1.51368	-4.65056	3.31031e-06	3.67952e-05	yes
LOH12CR1	LOH12CR1	LOH12CR1	chr12:12510019-12619838	control_total	treatment_total	OK	15.6533	4.40724	-1.82852	4.50143	6.74973e-06	6.90514e-05	yes
NSMAF	NSMAF	NSMAF	chr8:59496063-59572404	control_total	treatment_total	OK	15.6282	36.5785	1.22684	-7.78932	6.66134e-15	3.37467e-13	yes
LOC100190939	LOC100190939	LOC100190939	chr13:45915479-45965618	control_total	treatment_total	OK	15.6145	6.50504	-1.26325	3.28433	0.00102226	0.00531771	yes
FDXR	FDXR	FDXR	chr17:72858618-72869156	control_total	treatment_total	OK	15.5859	32.8211	1.07438	-4.25158	2.12266e-05	0.000189486	yes
SCAMP5	SCAMP5	SCAMP5	chr15:75287875-75313836	control_total	treatment_total	OK	15.5833	28.7695	0.88454	-2.68394	0.00727609	0.0268206	yes
SYP	SYP	SYP	chrX:49044264-49056661	control_total	treatment_total	OK	15.5602	64.4274	2.04981	-5.38784	7.13099e-08	1.15257e-06	yes
PTGR2	PTGR2	PTGR2	chr14:74318533-74352168	control_total	treatment_total	OK	15.5498	9.34927	-0.73397	3.89021	0.000100158	0.000732645	yes
LRTOMT	LRTOMT	LRTOMT	chr11:71709957-71823822	control_total	treatment_total	OK	15.544	4.45499	-1.80286	5.55083	2.84309e-08	4.99774e-07	yes
PDE3B	PDE3B	PDE3B	chr11:14665268-14893604	control_total	treatment_total	OK	15.5371	4.79332	-1.69662	4.31405	1.60292e-05	0.000148409	yes
FLJ46906	FLJ46906	FLJ46906	chr6:139012804-139018425	control_total	treatment_total	OK	15.5162	7.34564	-1.07882	2.50411	0.0122761	0.0408697	yes
DNAJB9	DNAJB9	DNAJB9	chr7:108210188-108215294	control_total	treatment_total	OK	15.5121	33.8748	1.12682	-2.88454	0.00391988	0.0162227	yes
RNF123	RNF123	RNF123	chr3:49726989-49761384	control_total	treatment_total	OK	15.4899	39.3408	1.3447	-3.39201	0.000693824	0.00383722	yes
C2orf43	C2orf43	C2orf43	chr2:20884817-21022827	control_total	treatment_total	OK	15.4865	6.69924	-1.20895	3.08415	0.00204134	0.00946991	yes
SLC30A6	SLC30A6	SLC30A6	chr2:32390909-32449181	control_total	treatment_total	OK	15.4693	6.10061	-1.34238	4.49074	7.09761e-06	7.22336e-05	yes
ST5	ST5	ST5	chr11:8714898-8932498	control_total	treatment_total	OK	15.4628	21.6133	0.483119	-3.4621	0.000535977	0.00308759	yes
MYO1D	MYO1D	MYO1D	chr17:30819627-31203902	control_total	treatment_total	OK	15.4495	4.45841	-1.79296	4.77474	1.7994e-06	2.13258e-05	yes
HSD17B6	HSD17B6	HSD17B6	chr12:57157107-57181574	control_total	treatment_total	OK	15.4348	7.20248	-1.09962	2.75429	0.00588197	0.0226066	yes
PCK2	PCK2	PCK2	chr14:24563482-24573339	control_total	treatment_total	OK	15.3147	5.95221	-1.36342	3.4261	0.000612307	0.00345393	yes
SP3	SP3	SP3	chr2:174771186-174830430	control_total	treatment_total	OK	15.3074	27.5899	0.849906	-2.55374	0.0106572	0.0365005	yes
TESK1	TESK1	TESK1	chr9:35605280-35618424	control_total	treatment_total	OK	15.233	36.4152	1.25734	-3.40954	0.000650715	0.0036338	yes
C5orf13	C5orf13	C5orf13	chr5:110834021-111312628	control_total	treatment_total	OK	15.2042	8.22143	-0.887005	2.75094	0.0059425	0.0227973	yes
SYBU	SYBU	SYBU	chr8:110586404-110704020	control_total	treatment_total	OK	15.1528	22.7437	0.585881	-3.80477	0.000141936	0.000989637	yes
NR3C1	NR3C1	NR3C1	chr5:142657495-142815077	control_total	treatment_total	OK	15.1447	32.4694	1.10026	-3.80557	0.000141479	0.000986913	yes
UBE2Q2	UBE2Q2	UBE2Q2	chr15:76135621-76193388	control_total	treatment_total	OK	15.1289	31.9985	1.0807	-2.7575	0.00582445	0.0224312	yes
PAX3	PAX3	PAX3	chr2:223064605-223169936	control_total	treatment_total	OK	15.1212	26.2987	0.798425	-6.36733	1.92344e-10	5.04357e-09	yes
FBXO38	FBXO38	FBXO38	chr5:147763545-147822399	control_total	treatment_total	OK	15.1131	44.9872	1.57371	-5.86767	4.41963e-09	9.10918e-08	yes
MAST2	MAST2	MAST2	chr1:46269284-46501796	control_total	treatment_total	OK	15.0948	29.5841	0.970769	-2.41381	0.0157868	0.0499265	yes
CDH23	CDH23	CDH23	chr10:73156690-73575704	control_total	treatment_total	OK	15.0944	5.91422	-1.35176	5.06196	4.14965e-07	5.71653e-06	yes
ARMCX5	ARMCX5	ARMCX5	chrX:101854095-101972661	control_total	treatment_total	OK	15.075	26.3992	0.808339	-3.22356	0.00126606	0.00635633	yes
FAM101B	FAM101B	FAM101B	chr17:289770-295731	control_total	treatment_total	OK	15.0617	6.63053	-1.18369	3.22181	0.00127382	0.00638979	yes
LUZP1	LUZP1	LUZP1	chr1:23410515-23495351	control_total	treatment_total	OK	15.0596	36.803	1.28914	-5.60408	2.09364e-08	3.77454e-07	yes
ZNF507	ZNF507	ZNF507	chr19:32836513-32878573	control_total	treatment_total	OK	15.0353	35.4472	1.23731	-3.8965	9.7592e-05	0.000716108	yes
MAP3K13	MAP3K13	MAP3K13	chr3:185000728-185206882	control_total	treatment_total	OK	14.9946	29.5173	0.977121	-2.71313	0.006665	0.0249932	yes
KCNAB2	KCNAB2	KCNAB2	chr1:5922869-6161253	control_total	treatment_total	OK	14.9588	3.78909	-1.98107	6.98453	2.85816e-12	9.94212e-11	yes
BTN2A2	BTN2A2	BTN2A2	chr6:26383323-26395100	control_total	treatment_total	OK	14.8734	21.3863	0.523956	-4.22198	2.4217e-05	0.000213074	yes
THAP8	THAP8	THAP8	chr19:36525886-36545664	control_total	treatment_total	OK	14.8382	7.14901	-1.0535	2.58664	0.00969157	0.0338242	yes
FMR1	FMR1	FMR1	chrX:146990948-147032647	control_total	treatment_total	OK	14.8252	27.1755	0.874249	-3.41185	0.000645242	0.0036084	yes
RBM15	RBM15	RBM15	chr1:110881944-110889303	control_total	treatment_total	OK	14.8083	86.5199	2.54663	-7.3849	1.52545e-13	6.39228e-12	yes
PAWR	PAWR	PAWR	chr12:79985744-80084790	control_total	treatment_total	OK	14.798	37.0588	1.32441	-3.3666	0.000761019	0.00414832	yes
TROVE2	TROVE2	TROVE2	chr1:192981495-193060906	control_total	treatment_total	OK	14.7957	31.9878	1.11234	-9.42835	0	0	yes
MATN2	MATN2	MATN2	chr8:98881310-99048946	control_total	treatment_total	OK	14.7739	45.9667	1.63754	-8.43869	0	0	yes
ADCK4	ADCK4	ADCK4	chr19:41197433-41222790	control_total	treatment_total	OK	14.7576	26.3686	0.837362	-3.97931	6.91163e-05	0.000531886	yes
PVT1	PVT1	PVT1	chr8:128806778-129113499	control_total	treatment_total	OK	14.754	28.206	0.934899	-2.43296	0.0149758	0.0478703	yes
FLJ39582	FLJ39582	FLJ39582	chr22:21354060-21368576	control_total	treatment_total	OK	14.741	2.61297	-2.49607	5.62259	1.88115e-08	3.4216e-07	yes
C17orf48	C17orf48	C17orf48	chr17:10600926-10614875	control_total	treatment_total	OK	14.7246	29.2867	0.992014	-2.43755	0.0147872	0.0474013	yes
KIAA1731	KIAA1731	KIAA1731	chr11:93394815-93463522	control_total	treatment_total	OK	14.7037	47.1273	1.68038	-3.60091	0.0003171	0.00197399	yes
ABCD4	ABCD4	ABCD4	chr14:74751979-74769767	control_total	treatment_total	OK	14.6914	19.1478	0.382203	-2.6852	0.0072486	0.0267377	yes
CYTH3	CYTH3	CYTH3	chr7:6201411-6312242	control_total	treatment_total	OK	14.6748	40.6832	1.47109	-3.51431	0.000440898	0.00261897	yes
SRGAP2	SRGAP2	SRGAP2	chr1:206516199-206637783	control_total	treatment_total	OK	14.6605	18.6191	0.344845	-2.76515	0.00568968	0.0220123	yes
AP1S2	AP1S2	AP1S2	chrX:15843928-15873100	control_total	treatment_total	OK	14.6414	7.48076	-0.968798	2.59149	0.00955625	0.0334378	yes
ANKZF1	ANKZF1	ANKZF1	chr2:220094478-220101391	control_total	treatment_total	OK	14.6157	35.8093	1.29282	-7.8914	2.88658e-15	1.54029e-13	yes
ETV4	ETV4	ETV4	chr17:41605210-41623762	control_total	treatment_total	OK	14.6039	1.13012	-3.69181	7.36805	1.73195e-13	7.20111e-12	yes
PDE4DIP	PDE4DIP	PDE4DIP	chr1:144851423-145076186	control_total	treatment_total	OK	14.5605	27.9445	0.940499	-3.54959	0.000385838	0.00233726	yes
MBNL1	MBNL1	MBNL1	chr3:151980404-152183569	control_total	treatment_total	OK	14.5584	19.8056	0.444059	-3.45544	0.000549402	0.00315274	yes
SGK1	SGK1	SGK1	chr6:134490383-134639196	control_total	treatment_total	OK	14.5521	32.38	1.15388	-3.24664	0.00116776	0.00594225	yes
EYA4	EYA4	EYA4	chr6:133562494-133853258	control_total	treatment_total	OK	14.5487	9.67795	-0.58812	3.18604	0.00144237	0.00708712	yes
NAA35	NAA35	NAA35	chr9:88556056-88637217	control_total	treatment_total	OK	14.5393	33.6911	1.21241	-2.99848	0.00271328	0.0119636	yes
ZNF266	ZNF266	ZNF266	chr19:9523270-9546234	control_total	treatment_total	OK	14.5222	28.7963	0.987625	-4.52362	6.07922e-06	6.3027e-05	yes
SBF1	SBF1	SBF1	chr22:50781745-50913464	control_total	treatment_total	OK	14.5144	43.521	1.58422	-3.80989	0.000139029	0.00097261	yes
ZNF267	ZNF267	ZNF267	chr16:31885078-31928627	control_total	treatment_total	OK	14.4737	41.8977	1.53344	-3.60616	0.000310756	0.00193983	yes
NEK7	NEK7	NEK7	chr1:198126107-198291548	control_total	treatment_total	OK	14.4702	32.2875	1.15789	-2.71529	0.00662176	0.0248634	yes
LOC645166	LOC645166	LOC645166	chr1:148928285-148953054	control_total	treatment_total	OK	14.4693	4.35368	-1.73268	3.00582	0.00264864	0.0117302	yes
KRIT1	KRIT1	KRIT1	chr7:91828282-91875414	control_total	treatment_total	OK	14.4583	8.78538	-0.718717	2.8415	0.00449023	0.0181346	yes
IFI27L2	IFI27L2	IFI27L2	chr14:94594117-94595957	control_total	treatment_total	OK	14.4498	67.3154	2.21989	-5.00959	5.45466e-07	7.31002e-06	yes
TONSL	TONSL	TONSL	chr8:145654162-145669812	control_total	treatment_total	OK	14.4214	57.9406	2.00636	-5.139	2.76211e-07	3.95999e-06	yes
ELF1	ELF1	ELF1	chr13:41506054-41593508	control_total	treatment_total	OK	14.4146	22.4389	0.638471	-2.45787	0.0139764	0.0453099	yes
ACBD5	ACBD5	ACBD5	chr10:27484142-27531068	control_total	treatment_total	OK	14.3766	28.3514	0.979696	-3.02268	0.0025055	0.0112078	yes
NKX2-2	NKX2-2	NKX2-2	chr20:21491659-21494664	control_total	treatment_total	OK	14.3739	4.92788	-1.54442	4.04412	5.2521e-05	0.000419089	yes
ABTB2	ABTB2	ABTB2	chr11:34172533-34379555	control_total	treatment_total	OK	14.3519	7.51948	-0.932541	2.52644	0.0115225	0.0388606	yes
CHD3	CHD3	CHD3	chr17:7788122-7816075	control_total	treatment_total	OK	14.3356	24.7419	0.787358	-5.52222	3.34742e-08	5.79749e-07	yes
MAFG	MAFG	MAFG	chr17:79876144-79885587	control_total	treatment_total	OK	14.3321	24.9952	0.802402	-3.80841	0.000139864	0.000977492	yes
P4HTM	P4HTM	P4HTM	chr3:49027340-49044581	control_total	treatment_total	OK	14.3063	45.478	1.66852	-4.6026	4.17258e-06	4.51592e-05	yes
NTF3	NTF3	NTF3	chr12:5541279-5604465	control_total	treatment_total	OK	14.302	35.9852	1.33119	-3.39332	0.000690511	0.00382156	yes
LOC440288	LOC440288	LOC440288	chr15:74753605-74773633	control_total	treatment_total	OK	14.2894	4.30802	-1.72985	4.66821	3.03834e-06	3.40548e-05	yes
LOC100499227	LOC100499227	LOC100499227	chr11:119252487-119369944	control_total	treatment_total	OK	14.2796	5.59605	-1.35148	3.26697	0.00108706	0.00559845	yes
GPR160	GPR160	GPR160	chr3:169755734-169803183	control_total	treatment_total	OK	14.2785	3.33425	-2.09841	5.114	3.15409e-07	4.46635e-06	yes
LOC100499177	LOC100499177	LOC100499177	chr4:83814604-83841284	control_total	treatment_total	OK	14.2753	24.6865	0.790203	-3.0687	0.0021499	0.0098796	yes
DLG1	DLG1	DLG1	chr3:196769430-197030621	control_total	treatment_total	OK	14.2663	22.6388	0.666188	-6.48221	9.03873e-11	2.5065e-09	yes
PBRM1	PBRM1	PBRM1	chr3:52579367-52719866	control_total	treatment_total	OK	14.2592	21.8817	0.617836	-4.58354	4.57175e-06	4.90021e-05	yes
APCDD1	APCDD1	APCDD1	chr18:10454624-10488698	control_total	treatment_total	OK	14.1972	4.087	-1.79649	4.60102	4.20437e-06	4.54571e-05	yes
RSG1	RSG1	RSG1	chr1:16558181-16563659	control_total	treatment_total	OK	14.192	6.38175	-1.15305	2.94334	0.00324694	0.0138885	yes
CASK	CASK	CASK	chrX:41374188-41782287	control_total	treatment_total	OK	14.1918	20.016	0.496094	-4.66296	3.11701e-06	3.48553e-05	yes
LTBP1	LTBP1	LTBP1	chr2:33172368-33624575	control_total	treatment_total	OK	14.1895	19.9719	0.49314	-3.59189	0.000328289	0.00203324	yes
SOBP	SOBP	SOBP	chr6:107811316-107982513	control_total	treatment_total	OK	14.1839	5.9678	-1.24898	3.38162	0.000720608	0.00396382	yes
C7orf13	C7orf13	C7orf13	chr7:156431059-156433348	control_total	treatment_total	OK	14.1136	6.94287	-1.02348	2.65597	0.0079081	0.0286752	yes
CCDC84	CCDC84	CCDC84	chr11:118868851-118889057	control_total	treatment_total	OK	14.0982	71.911	2.3507	-5.7594	8.44127e-09	1.64744e-07	yes
CALML4	CALML4	CALML4	chr15:68483042-68498448	control_total	treatment_total	OK	14.0906	3.52103	-2.00066	5.0937	3.51141e-07	4.91442e-06	yes
GOSR1	GOSR1	GOSR1	chr17:28804425-28853832	control_total	treatment_total	OK	14.0881	19.5378	0.471785	-4.45889	8.23849e-06	8.23536e-05	yes
TNRC6A	TNRC6A	TNRC6A	chr16:24741048-24837547	control_total	treatment_total	OK	14.0702	34.5361	1.29546	-3.02841	0.00245842	0.0110326	yes
AFTPH	AFTPH	AFTPH	chr2:64751438-64820138	control_total	treatment_total	OK	14.0589	24.5352	0.803373	-6.38299	1.73664e-10	4.57999e-09	yes
MAN2B1	MAN2B1	MAN2B1	chr19:12757321-12777591	control_total	treatment_total	OK	14.0492	50.8563	1.85594	-4.61596	3.91282e-06	4.26431e-05	yes
CTDSPL2	CTDSPL2	CTDSPL2	chr15:44719578-44819429	control_total	treatment_total	OK	14.0418	29.6844	1.07998	-2.49929	0.0124443	0.0413258	yes
OXSR1	OXSR1	OXSR1	chr3:38207025-38296979	control_total	treatment_total	OK	14.0193	28.5851	1.02785	-2.61167	0.00901014	0.031907	yes
ZEB1-AS1	ZEB1-AS1	ZEB1-AS1	chr10:31605456-31608024	control_total	treatment_total	OK	13.995	35.0996	1.32654	-3.52084	0.000430187	0.0025655	yes
TUBA4A	TUBA4A	TUBA4A	chr2:220110191-220136910	control_total	treatment_total	OK	13.9873	5.46541	-1.35572	3.2871	0.00101224	0.00527447	yes
STRN3	STRN3	STRN3	chr14:31363004-31562638	control_total	treatment_total	OK	13.9785	21.5686	0.625718	-3.89428	9.84909e-05	0.00072196	yes
CASP8	CASP8	CASP8	chr2:202098165-202152434	control_total	treatment_total	OK	13.9115	19.3525	0.476244	-2.41317	0.0158146	0.0499928	yes
RASA1	RASA1	RASA1	chr5:86564150-86687733	control_total	treatment_total	OK	13.8973	24.5272	0.819572	-3.22312	0.00126802	0.00636488	yes
ELMOD3	ELMOD3	ELMOD3	chr2:85581842-85618875	control_total	treatment_total	OK	13.8527	19.3393	0.481368	-3.39972	0.000674549	0.00374363	yes
KDM1B	KDM1B	KDM1B	chr6:18155618-18224084	control_total	treatment_total	OK	13.8472	6.06677	-1.1906	3.06735	0.00215966	0.00991808	yes
PRTFDC1	PRTFDC1	PRTFDC1	chr10:25137553-25241533	control_total	treatment_total	OK	13.8321	5.96051	-1.21452	3.10919	0.00187604	0.00881906	yes
LATS1	LATS1	LATS1	chr6:149982050-150039392	control_total	treatment_total	OK	13.8133	28.6597	1.05296	-2.54013	0.011081	0.0376602	yes
BCAP29	BCAP29	BCAP29	chr7:107220421-107263762	control_total	treatment_total	OK	13.8107	9.51758	-0.537114	2.42856	0.015159	0.048333	yes
PCDHGA11	PCDHGA11	PCDHGA11	chr5:140710251-140892548	control_total	treatment_total	OK	13.7876	4.99973	-1.46345	4.51065	6.46285e-06	6.65058e-05	yes
ZNF254	ZNF254	ZNF254	chr19:24269975-24312654	control_total	treatment_total	OK	13.7601	27.9927	1.02456	-2.45643	0.0140325	0.0454611	yes
NCRNA00087	NCRNA00087	NCRNA00087	chrX:134229014-134232733	control_total	treatment_total	OK	13.7546	3.03503	-2.18013	5.62636	1.84054e-08	3.35251e-07	yes
PCOTH	PCOTH	PCOTH	chr13:24304327-24471125	control_total	treatment_total	OK	13.7533	1.82965	-2.91013	4.51672	6.28044e-06	6.4837e-05	yes
GAS8	GAS8	GAS8	chr16:90089007-90114191	control_total	treatment_total	OK	13.7157	19.5888	0.514194	-2.68006	0.00736099	0.0270734	yes
LOC644538	LOC644538	LOC644538	chrX:134124967-134126503	control_total	treatment_total	OK	13.6851	63.007	2.20291	-5.5756	2.46675e-08	4.38754e-07	yes
TUBG2	TUBG2	TUBG2	chr17:40811265-40819024	control_total	treatment_total	OK	13.6801	29.8521	1.12575	-3.01535	0.0025668	0.0114296	yes
KIAA1432	KIAA1432	KIAA1432	chr9:5629118-5776556	control_total	treatment_total	OK	13.6716	45.1211	1.72262	-8.52787	0	0	yes
SLC7A8	SLC7A8	SLC7A8	chr14:23594503-23652849	control_total	treatment_total	OK	13.6454	8.96758	-0.605621	2.6501	0.00804685	0.0290911	yes
SPIRE2	SPIRE2	SPIRE2	chr16:89894906-89937727	control_total	treatment_total	OK	13.6165	29.5468	1.11765	-2.83755	0.00454613	0.0183184	yes
SUSD1	SUSD1	SUSD1	chr9:114758831-115112545	control_total	treatment_total	OK	13.6022	30.9957	1.18822	-3.09806	0.00194789	0.0091045	yes
PIGN	PIGN	PIGN	chr18:59711457-59854289	control_total	treatment_total	OK	13.562	6.3025	-1.10558	4.85931	1.17797e-06	1.4581e-05	yes
MTMR3	MTMR3	MTMR3	chr22:30279157-30426857	control_total	treatment_total	OK	13.5491	29.3015	1.11278	-4.5749	4.76456e-06	5.07969e-05	yes
TMEM116	TMEM116	TMEM116	chr12:112369086-112451023	control_total	treatment_total	OK	13.5412	21.1159	0.640976	-3.26003	0.001114	0.00571711	yes
C19orf26	C19orf26	C19orf26	chr19:1229946-1237990	control_total	treatment_total	OK	13.5031	6.67761	-1.01589	2.72559	0.00641875	0.0242519	yes
GSTCD	GSTCD	GSTCD	chr4:106629940-106768882	control_total	treatment_total	OK	13.5006	8.69797	-0.634276	2.58887	0.00962923	0.0336457	yes
PPP2R2C	PPP2R2C	PPP2R2C	chr4:6322304-6565327	control_total	treatment_total	OK	13.4853	5.05749	-1.41489	3.66544	0.00024691	0.00159222	yes
ATP5S	ATP5S	ATP5S	chr14:50779046-50792946	control_total	treatment_total	OK	13.479	6.49061	-1.05429	3.30612	0.000945959	0.0049843	yes
FAAH	FAAH	FAAH	chr1:46859938-46879520	control_total	treatment_total	OK	13.4689	38.7608	1.52497	-4.02415	5.71806e-05	0.000451603	yes
ZNF692	ZNF692	ZNF692	chr1:249144202-249153315	control_total	treatment_total	OK	13.4581	20.4835	0.605982	-3.16326	0.0015601	0.00757063	yes
AKAP10	AKAP10	AKAP10	chr17:19808749-19881129	control_total	treatment_total	OK	13.4169	26.9182	1.00453	-2.42535	0.0152936	0.0486748	yes
SLX1B	SLX1B	SLX1B	chr16:30204255-30218248	control_total	treatment_total	OK	13.4153	26.4192	0.977703	-3.07917	0.00207578	0.00960144	yes
GSPT2	GSPT2	GSPT2	chrX:51486480-51489326	control_total	treatment_total	OK	13.4119	28.1523	1.06974	-2.61863	0.00882849	0.0313776	yes
JAZF1	JAZF1	JAZF1	chr7:27870192-28280996	control_total	treatment_total	OK	13.3908	33.828	1.33697	-3.45954	0.000541107	0.00311209	yes
NSD1	NSD1	NSD1	chr5:176560079-176727214	control_total	treatment_total	OK	13.3898	36.2479	1.43676	-4.49116	7.08347e-06	7.21049e-05	yes
EME2	EME2	EME2	chr16:1823228-1826239	control_total	treatment_total	OK	13.3327	6.25957	-1.09084	2.78707	0.00531872	0.0208342	yes
LOC100131193	LOC100131193	LOC100131193	chr9:139690789-139735639	control_total	treatment_total	OK	13.3204	4.25556	-1.64622	4.24892	2.14799e-05	0.000191538	yes
REEP3	REEP3	REEP3	chr10:65281122-65384883	control_total	treatment_total	OK	13.2129	26.7927	1.0199	-2.42991	0.0151025	0.0481959	yes
GRIPAP1	GRIPAP1	GRIPAP1	chrX:48830133-48858675	control_total	treatment_total	OK	13.2099	28.8689	1.1279	-3.13691	0.00170741	0.00815882	yes
BARX2	BARX2	BARX2	chr11:129245880-129322174	control_total	treatment_total	OK	13.2084	3.89492	-1.76179	4.36763	1.256e-05	0.000119637	yes
OSGEPL1	OSGEPL1	OSGEPL1	chr2:190611385-190627924	control_total	treatment_total	OK	13.2081	6.32191	-1.06299	2.77368	0.00554263	0.0215514	yes
FLI1	FLI1	FLI1	chr11:128561566-128683162	control_total	treatment_total	OK	13.1955	4.09707	-1.68739	4.16444	3.12121e-05	0.000265988	yes
LLGL1	LLGL1	LLGL1	chr17:18128935-18162055	control_total	treatment_total	OK	13.1781	42.0585	1.67426	-4.23242	2.31191e-05	0.000204584	yes
KIF20B	KIF20B	KIF20B	chr10:91461366-91534700	control_total	treatment_total	OK	13.1642	28.4024	1.10939	-2.67319	0.00751339	0.0275149	yes
FLJ37453	FLJ37453	FLJ37453	chr1:16160709-16266950	control_total	treatment_total	OK	13.1501	5.95519	-1.14286	3.1013	0.00192675	0.00901686	yes
PPP1R12A	PPP1R12A	PPP1R12A	chr12:80167342-80329235	control_total	treatment_total	OK	13.1394	23.2163	0.821238	-4.45123	8.53788e-06	8.50589e-05	yes
FBXL6	FBXL6	FBXL6	chr8:145579090-145582132	control_total	treatment_total	OK	13.1373	29.5616	1.17006	-4.13981	3.47598e-05	0.000292308	yes
GNA13	GNA13	GNA13	chr17:63005406-63052920	control_total	treatment_total	OK	13.1359	28.8446	1.13479	-2.80201	0.00507847	0.0200549	yes
SLC38A6	SLC38A6	SLC38A6	chr14:61447831-61550451	control_total	treatment_total	OK	13.1334	4.27446	-1.61943	5.27869	1.30113e-07	1.99531e-06	yes
ENOX1	ENOX1	ENOX1	chr13:43787665-44361116	control_total	treatment_total	OK	13.1024	20.2547	0.62842	-2.42506	0.015306	0.0487093	yes
CHAC1	CHAC1	CHAC1	chr15:41245635-41248717	control_total	treatment_total	OK	13.1003	1.7497	-2.90443	5.82332	5.76903e-09	1.16323e-07	yes
SETD2	SETD2	SETD2	chr3:47057897-47205467	control_total	treatment_total	OK	13.0779	30.6346	1.22803	-2.82982	0.00465742	0.0186799	yes
CDK14	CDK14	CDK14	chr7:90338711-90839904	control_total	treatment_total	OK	13.0584	25.8361	0.984415	-2.41967	0.0155346	0.0493038	yes
LOC729970	LOC729970	LOC729970	chr1:95393583-95428826	control_total	treatment_total	OK	13.0116	5.99795	-1.11726	2.66673	0.00765939	0.0279462	yes
RRAGB	RRAGB	RRAGB	chrX:55744109-55785207	control_total	treatment_total	OK	13.011	22.1362	0.766672	-3.12396	0.00178436	0.00846109	yes
HIPK1	HIPK1	HIPK1	chr1:114471995-114520491	control_total	treatment_total	OK	13.0073	31.288	1.26629	-12.2224	0	0	yes
KIAA0913	KIAA0913	KIAA0913	chr10:75545381-75561556	control_total	treatment_total	OK	13.004	26.0202	1.00068	-7.41272	1.23679e-13	5.24788e-12	yes
SNHG4	SNHG4	SNHG4	chr5:138609440-138667366	control_total	treatment_total	OK	12.9871	38.7926	1.57871	-3.86456	0.000111288	0.000802429	yes
FLJ42875	FLJ42875	FLJ42875	chr1:2976180-2984289	control_total	treatment_total	OK	12.9456	1.63053	-2.98905	3.23512	0.00121593	0.00614688	yes
STX17	STX17	STX17	chr9:102668914-102736818	control_total	treatment_total	OK	12.9347	6.64821	-0.96021	2.51406	0.0119349	0.0399647	yes
ZNF202	ZNF202	ZNF202	chr11:123594996-123612363	control_total	treatment_total	OK	12.9182	27.1814	1.07322	-2.61419	0.00894389	0.0317063	yes
PDGFB	PDGFB	PDGFB	chr22:39619684-39640957	control_total	treatment_total	OK	12.9081	5.1734	-1.31909	3.55103	0.000383725	0.00232659	yes
MAP4K2	MAP4K2	MAP4K2	chr11:64556608-64570713	control_total	treatment_total	OK	12.8851	37.3939	1.53709	-3.9725	7.11214e-05	0.000545004	yes
MTERFD3	MTERFD3	MTERFD3	chr12:107371068-107380929	control_total	treatment_total	OK	12.8396	5.00285	-1.35978	4.2035	2.62822e-05	0.000228712	yes
BBX	BBX	BBX	chr3:107241782-107530049	control_total	treatment_total	OK	12.8022	24.6488	0.945127	-5.84725	4.99752e-09	1.0204e-07	yes
TTC23	TTC23	TTC23	chr15:99676527-99789815	control_total	treatment_total	OK	12.7797	16.5398	0.372085	-3.15918	0.00158216	0.00765796	yes
SLC6A9	SLC6A9	SLC6A9	chr1:44457279-44497134	control_total	treatment_total	OK	12.7778	4.09359	-1.6422	4.32052	1.55661e-05	0.000144637	yes
SLC12A4	SLC12A4	SLC12A4	chr16:67973786-68002597	control_total	treatment_total	OK	12.7377	47.9651	1.91289	-10.7089	0	0	yes
PHOSPHO2-KLHL23	PHOSPHO2-KLHL23	PHOSPHO2-KLHL23	chr2:170550963-170608396	control_total	treatment_total	OK	12.7204	5.20968	-1.28788	3.03605	0.00239703	0.0108094	yes
2008-03-02	2008-03-02	2008-03-02	chr5:126203405-126366440	control_total	treatment_total	OK	12.7036	4.256	-1.57766	3.86759	0.000109916	0.000793995	yes
ATG2A	ATG2A	ATG2A	chr11:64662003-64684722	control_total	treatment_total	OK	12.6953	37.6821	1.56958	-3.97129	7.1486e-05	0.000547361	yes
AGRN	AGRN	AGRN	chr1:955502-991492	control_total	treatment_total	OK	12.6745	53.0104	2.06435	-5.0838	3.69951e-07	5.14993e-06	yes
ARFGEF2	ARFGEF2	ARFGEF2	chr20:47538274-47653230	control_total	treatment_total	OK	12.6413	35.1366	1.47484	-3.14479	0.00166204	0.00797931	yes
PRKAB2	PRKAB2	PRKAB2	chr1:146626684-146644129	control_total	treatment_total	OK	12.6398	27.8662	1.14055	-2.79311	0.00522043	0.020519	yes
ZNF75A	ZNF75A	ZNF75A	chr16:3348807-3368576	control_total	treatment_total	OK	12.6321	34.6784	1.45694	-3.69163	0.000222818	0.00145917	yes
KCTD1	KCTD1	KCTD1	chr18:24034874-24220308	control_total	treatment_total	OK	12.6128	5.07434	-1.3136	4.25079	2.13023e-05	0.000190091	yes
C1orf63	C1orf63	C1orf63	chr1:25568739-25573985	control_total	treatment_total	OK	12.6097	38.5231	1.61119	-4.08646	4.37997e-05	0.000357298	yes
MYO9B	MYO9B	MYO9B	chr19:17186590-17324104	control_total	treatment_total	OK	12.5861	27.0806	1.10543	-4.06142	4.87757e-05	0.000392987	yes
MFSD11	MFSD11	MFSD11	chr17:74730196-74775336	control_total	treatment_total	OK	12.5735	7.98393	-0.655221	3.19045	0.00142052	0.0069989	yes
RBL1	RBL1	RBL1	chr20:35626177-35724410	control_total	treatment_total	OK	12.5679	23.3891	0.896088	-3.08347	0.00204601	0.00948762	yes
RBM12B	RBM12B	RBM12B	chr8:94743730-94753224	control_total	treatment_total	OK	12.5595	33.281	1.40592	-3.25114	0.00114945	0.00586367	yes
MSTO1	MSTO1	MSTO1	chr1:155580006-155584758	control_total	treatment_total	OK	12.5576	26.5269	1.07889	-2.73971	0.0061494	0.0234278	yes
SMURF2	SMURF2	SMURF2	chr17:62540734-62658386	control_total	treatment_total	OK	12.5027	26.529	1.08533	-2.66094	0.00779218	0.0283409	yes
FN1	FN1	FN1	chr2:216225178-216300791	control_total	treatment_total	OK	12.4602	20.3176	0.705405	-2.55104	0.0107401	0.036725	yes
PRDM2	PRDM2	PRDM2	chr1:14026734-14151574	control_total	treatment_total	OK	12.4436	33.781	1.44081	-4.25599	2.08128e-05	0.000186216	yes
CHRNA5	CHRNA5	CHRNA5	chr15:78857861-78913637	control_total	treatment_total	OK	12.4277	6.47271	-0.94112	2.50445	0.0122643	0.0408377	yes
ZNF823	ZNF823	ZNF823	chr19:11832079-11849760	control_total	treatment_total	OK	12.4228	26.2427	1.07892	-2.67987	0.00736514	0.0270844	yes
IL17RC	IL17RC	IL17RC	chr3:9958757-9975305	control_total	treatment_total	OK	12.4072	8.83515	-0.48985	2.69271	0.00708749	0.026267	yes
FANCE	FANCE	FANCE	chr6:35420137-35434881	control_total	treatment_total	OK	12.3807	36.736	1.5691	-4.05372	5.04087e-05	0.000404585	yes
RLF	RLF	RLF	chr1:40627040-40706593	control_total	treatment_total	OK	12.3484	44.9417	1.86373	-4.20135	2.65324e-05	0.000230618	yes
SIPA1	SIPA1	SIPA1	chr11:65405577-65418391	control_total	treatment_total	OK	12.3425	20.6899	0.745297	-3.10635	0.0018941	0.00889155	yes
LOC100144603	LOC100144603	LOC100144603	chr22:51021454-51022355	control_total	treatment_total	OK	12.3372	4.24192	-1.54023	2.73892	0.00616421	0.0234769	yes
MCM3AP	MCM3AP	MCM3AP	chr21:47649157-47705236	control_total	treatment_total	OK	12.2978	27.7285	1.17296	-2.84767	0.00440411	0.0178441	yes
MARS2	MARS2	MARS2	chr2:198570027-198573114	control_total	treatment_total	OK	12.2905	5.38922	-1.18939	3.05541	0.00224753	0.0102572	yes
GPR137B	GPR137B	GPR137B	chr1:236305831-236372209	control_total	treatment_total	OK	12.287	4.75954	-1.36824	3.52444	0.000424384	0.00253549	yes
TCEANC2	TCEANC2	TCEANC2	chr1:54519273-54565416	control_total	treatment_total	OK	12.2638	5.35341	-1.19588	3.11234	0.00185613	0.00874259	yes
SUSD3	SUSD3	SUSD3	chr9:95820988-95847415	control_total	treatment_total	OK	12.2434	3.76754	-1.70032	3.70284	0.000213196	0.00140597	yes
HTRA3	HTRA3	HTRA3	chr4:8271488-8308838	control_total	treatment_total	OK	12.238	4.50184	-1.44278	3.81292	0.000137333	0.000962444	yes
FLJ42709	FLJ42709	FLJ42709	chr5:92745064-92917003	control_total	treatment_total	OK	12.2146	28.8732	1.24113	-3.46516	0.000529915	0.0030578	yes
TEX19	TEX19	TEX19	chr17:80317122-80321652	control_total	treatment_total	OK	12.2124	5.82917	-1.06698	2.55722	0.0105513	0.0361956	yes
CRY2	CRY2	CRY2	chr11:45868668-45904799	control_total	treatment_total	OK	12.198	58.0594	2.25088	-9.5058	0	0	yes
KAT6A	KAT6A	KAT6A	chr8:41786996-41909505	control_total	treatment_total	OK	12.1967	43.9034	1.84784	-6.04813	1.46536e-09	3.3082e-08	yes
PDPK1	PDPK1	PDPK1	chr16:2587969-2653189	control_total	treatment_total	OK	12.182	21.2036	0.799553	-5.68736	1.29017e-08	2.42658e-07	yes
GALNTL1	GALNTL1	GALNTL1	chr14:69726680-69821190	control_total	treatment_total	OK	12.1446	3.14003	-1.95146	7.39306	1.43441e-13	6.03182e-12	yes
TMEM136	TMEM136	TMEM136	chr11:120195837-120204388	control_total	treatment_total	OK	12.143	21.4838	0.823125	-5.99842	1.99251e-09	4.385e-08	yes
EGLN3	EGLN3	EGLN3	chr14:34393420-34420284	control_total	treatment_total	OK	12.1308	5.19482	-1.22352	3.17169	0.00151557	0.00739072	yes
RTEL1	RTEL1,RTEL1-TNFRSF6B	RTEL1,RTEL1-TNFRSF6B	chr20:62289162-62367494	control_total	treatment_total	OK	12.0825	30.1013	1.31691	-3.87002	0.000108825	0.000787356	yes
SGOL2	SGOL2	SGOL2	chr2:201390864-201448818	control_total	treatment_total	OK	12.0684	25.1817	1.06114	-6.92575	4.33653e-12	1.4712e-10	yes
BCL11A	BCL11A	BCL11A	chr2:60678301-60780633	control_total	treatment_total	OK	12.0447	19.9113	0.725193	-2.64805	0.00809579	0.0292361	yes
OPN3	OPN3	OPN3	chr1:241695679-241803701	control_total	treatment_total	OK	12.0407	4.14949	-1.53691	3.69653	0.000218571	0.00143517	yes
RNF19A	RNF19A	RNF19A	chr8:101269287-101322327	control_total	treatment_total	OK	12.0057	22.1348	0.882598	-3.36378	0.000768825	0.00418563	yes
TRIM23	TRIM23	TRIM23	chr5:64885506-64920187	control_total	treatment_total	OK	12.0027	19.3606	0.68977	-3.36206	0.000773638	0.00420816	yes
NQO1	NQO1	NQO1	chr16:69743303-69760533	control_total	treatment_total	OK	11.9768	4.25637	-1.49255	3.80499	0.000141809	0.000988857	yes
LOC100507567	LOC100507567	LOC100507567	chr19:8439259-8469317	control_total	treatment_total	OK	11.962	5.62032	-1.08973	2.61358	0.00896003	0.0317564	yes
REV1	REV1	REV1	chr2:100016937-100106480	control_total	treatment_total	OK	11.9603	29.0048	1.27804	-5.25962	1.4435e-07	2.19368e-06	yes
SLC43A2	SLC43A2	SLC43A2	chr17:1477695-1532130	control_total	treatment_total	OK	11.9544	3.77514	-1.66294	4.30086	1.70139e-05	0.000156523	yes
PPAPDC3	PPAPDC3	PPAPDC3	chr9:134165080-134184649	control_total	treatment_total	OK	11.9446	2.63996	-2.17777	5.3162	1.05959e-07	1.65702e-06	yes
DPYSL4	DPYSL4	DPYSL4	chr10:134000413-134019280	control_total	treatment_total	OK	11.8957	24.7962	1.05967	-2.90288	0.00369748	0.015459	yes
C4orf10	C4orf10	C4orf10	chr4:2937277-2965118	control_total	treatment_total	OK	11.8872	3.1812	-1.90176	4.99735	5.81234e-07	7.72795e-06	yes
CLIP1	CLIP1	CLIP1	chr12:122755980-122907116	control_total	treatment_total	OK	11.8848	25.6932	1.11227	-3.03707	0.00238893	0.0107802	yes
CTNS	CTNS	CTNS	chr17:3539761-3599698	control_total	treatment_total	OK	11.8528	6.31993	-0.907246	5.37033	7.85932e-08	1.26159e-06	yes
AGAP1	AGAP1	AGAP1	chr2:236402735-237034120	control_total	treatment_total	OK	11.8213	18.9822	0.683253	-4.0016	6.29156e-05	0.000490688	yes
HSPA12A	HSPA12A	HSPA12A	chr10:118430702-118502085	control_total	treatment_total	OK	11.8203	6.14999	-0.942609	2.42548	0.0152883	0.0486637	yes
ENDOD1	ENDOD1	ENDOD1	chr11:94822973-94865815	control_total	treatment_total	OK	11.8069	5.12844	-1.20303	3.10168	0.00192427	0.00900812	yes
STOX1	STOX1	STOX1	chr10:70587293-70655209	control_total	treatment_total	OK	11.8055	2.48062	-2.25068	5.18645	2.14335e-07	3.13794e-06	yes
AACS	AACS	AACS	chr12:125549924-125627871	control_total	treatment_total	OK	11.774	25.0909	1.09155	-2.96791	0.0029983	0.0130067	yes
RBP4	RBP4	RBP4	chr10:95351592-95360993	control_total	treatment_total	OK	11.7558	4.50179	-1.38481	2.97943	0.00288783	0.0126097	yes
WDR76	WDR76	WDR76	chr15:44119111-44160617	control_total	treatment_total	OK	11.7499	18.0841	0.622077	-2.76838	0.00563359	0.0218428	yes
NUAK1	NUAK1	NUAK1	chr12:106457124-106533811	control_total	treatment_total	OK	11.7438	36.3216	1.62893	-3.84663	0.000119753	0.000855109	yes
VWA1	VWA1	VWA1	chr1:1370902-1378262	control_total	treatment_total	OK	11.7207	7.95717	-0.558732	2.96771	0.00300031	0.0130134	yes
MTUS1	MTUS1	MTUS1	chr8:17501302-17658426	control_total	treatment_total	OK	11.715	16.7386	0.514824	-3.13159	0.00173864	0.0082815	yes
ZNF529	ZNF529	ZNF529	chr19:37034516-37096178	control_total	treatment_total	OK	11.6948	18.069	0.62765	-3.15375	0.00161185	0.00777836	yes
GPR64	GPR64	GPR64	chrX:19007424-19140755	control_total	treatment_total	OK	11.6809	4.79147	-1.28561	7.91245	2.44249e-15	1.31243e-13	yes
LSR	LSR	LSR	chr19:35739558-35758867	control_total	treatment_total	OK	11.6529	24.4043	1.06645	-5.08461	3.68389e-07	5.13153e-06	yes
SMOX	SMOX	SMOX	chr20:4129449-4168369	control_total	treatment_total	OK	11.6397	17.8935	0.620385	-2.68425	0.00726937	0.0267989	yes
TMEM130	TMEM130	TMEM130	chr7:98444110-98467673	control_total	treatment_total	OK	11.6393	7.03882	-0.725599	3.1668	0.00154127	0.00749723	yes
NME5	NME5	NME5	chr5:137450860-137475132	control_total	treatment_total	OK	11.6352	4.71862	-1.30206	2.94795	0.00319887	0.013721	yes
SBNO1	SBNO1	SBNO1	chr12:123773655-123834988	control_total	treatment_total	OK	11.6251	25.0199	1.10583	-2.78854	0.0052946	0.0207579	yes
FAM120C	FAM120C	FAM120C	chrX:54094756-54209714	control_total	treatment_total	OK	11.6165	22.7544	0.969972	-2.98914	0.0027976	0.0122757	yes
CCDC91	CCDC91	CCDC91	chr12:28410132-28703099	control_total	treatment_total	OK	11.6058	31.5969	1.44494	-3.57213	0.000354093	0.00217117	yes
CCDC93	CCDC93	CCDC93	chr2:118673053-118771739	control_total	treatment_total	OK	11.5904	24.4857	1.07901	-2.47489	0.0133277	0.0436308	yes
CCDC132	CCDC132	CCDC132	chr7:92861652-92988338	control_total	treatment_total	OK	11.573	22.8092	0.978856	-2.97966	0.00288573	0.012602	yes
P2RX5	P2RX5,P2RX5-TAX1BP3	P2RX5,P2RX5-TAX1BP3	chr17:3539761-3599698	control_total	treatment_total	OK	11.545	16.4656	0.512188	-2.91038	0.00360989	0.01516	yes
PLCB3	PLCB3	PLCB3	chr11:64018994-64036924	control_total	treatment_total	OK	11.5282	35.6012	1.62675	-7.76278	8.21565e-15	4.11225e-13	yes
YJEFN3	YJEFN3	YJEFN3	chr19:19639669-19648393	control_total	treatment_total	OK	11.5273	24.8926	1.11066	-3.30228	0.000959035	0.00504132	yes
CRLF1	CRLF1	CRLF1	chr19:18704034-18717660	control_total	treatment_total	OK	11.497	3.66633	-1.64885	3.95364	7.6971e-05	0.000583273	yes
HDAC10	HDAC10	HDAC10	chr22:50683612-50689834	control_total	treatment_total	OK	11.4959	31.3476	1.44724	-5.96939	2.38136e-09	5.16509e-08	yes
AKIRIN2-AS1	AKIRIN2-AS1	AKIRIN2-AS1	chr6:88384577-88411985	control_total	treatment_total	OK	11.4767	37.8809	1.72276	-4.49474	6.96558e-06	7.09989e-05	yes
IQCG	IQCG	IQCG	chr3:197615945-197686886	control_total	treatment_total	OK	11.4309	6.05045	-0.917822	2.94775	0.00320096	0.0137282	yes
PIGM	PIGM	PIGM	chr1:159997461-160001783	control_total	treatment_total	OK	11.4122	6.00173	-0.927124	2.55067	0.0107516	0.0367583	yes
CBR3	CBR3	CBR3	chr21:37504064-37528606	control_total	treatment_total	OK	11.4107	3.55604	-1.68204	3.6147	0.000300698	0.0018863	yes
GBX2	GBX2	GBX2	chr2:237074306-237076652	control_total	treatment_total	OK	11.4081	5.6274	-1.01952	2.44002	0.0146865	0.0471413	yes
GPRIN1	GPRIN1	GPRIN1	chr5:176022802-176037131	control_total	treatment_total	OK	11.4029	23.4561	1.04056	-2.64502	0.00816849	0.0294546	yes
IL32	IL32	IL32	chr16:3115312-3119668	control_total	treatment_total	OK	11.3963	30.1595	1.40404	-5.51028	3.58256e-08	6.17401e-07	yes
NPL	NPL	NPL	chr1:182758583-182799519	control_total	treatment_total	OK	11.38	5.88275	-0.951939	3.74137	0.000183022	0.00123322	yes
C11orf61	C11orf61	C11orf61	chr11:124636393-124670299	control_total	treatment_total	OK	11.3778	5.45117	-1.06158	2.7639	0.00571156	0.0220787	yes
RTN4R	RTN4R	RTN4R	chr22:20228937-20255816	control_total	treatment_total	OK	11.3457	23.5399	1.05296	-2.77531	0.00551485	0.0214603	yes
SPSB2	SPSB2	SPSB2	chr12:6976583-6982521	control_total	treatment_total	OK	11.3388	5.27194	-1.10486	3.14401	0.00166647	0.00799718	yes
ERAP1	ERAP1	ERAP1	chr5:95997740-96149848	control_total	treatment_total	OK	11.3349	4.50459	-1.33131	6.15007	7.74506e-10	1.83357e-08	yes
ELK3	ELK3	ELK3	chr12:96588206-96661606	control_total	treatment_total	OK	11.3344	4.80069	-1.23939	3.04302	0.00234214	0.0106101	yes
CASP8AP2	CASP8AP2	CASP8AP2	chr6:90539618-90584155	control_total	treatment_total	OK	11.3296	38.8606	1.77821	-5.76712	8.06354e-09	1.5811e-07	yes
LOC100505738	LOC100505738	LOC100505738	chr5:8457799-8463209	control_total	treatment_total	OK	11.3012	27.7774	1.29743	-3.2354	0.0012147	0.00614162	yes
AQR	AQR	AQR	chr15:35148551-35261995	control_total	treatment_total	OK	11.2858	29.0443	1.36374	-3.31773	0.000907529	0.00481733	yes
DOCK7	DOCK7	DOCK7	chr1:62920396-63153969	control_total	treatment_total	OK	11.2782	24.2175	1.10251	-2.56004	0.010466	0.0359698	yes
ZNF607	ZNF607	ZNF607	chr19:38187263-38210691	control_total	treatment_total	OK	11.2739	16.1734	0.520645	-2.81983	0.00480496	0.0191732	yes
CNTFR	CNTFR	CNTFR	chr9:34551429-34590138	control_total	treatment_total	OK	11.246	5.00166	-1.16894	3.0926	0.0019841	0.00924746	yes
LRRC1	LRRC1	LRRC1	chr6:53659777-53788919	control_total	treatment_total	OK	11.242	24.1786	1.10484	-2.94871	0.003191	0.0136937	yes
WIPF1	WIPF1	WIPF1	chr2:175424301-175547627	control_total	treatment_total	OK	11.1783	5.14657	-1.11902	4.11639	3.84857e-05	0.000319507	yes
ZNF559	ZNF559	ZNF559	chr19:9434447-9493293	control_total	treatment_total	OK	11.1687	18.6521	0.739875	-2.83661	0.00455958	0.0183618	yes
RNFT2	RNFT2	RNFT2	chr12:117176095-117291436	control_total	treatment_total	OK	11.151	5.68699	-0.971431	3.82484	0.000130857	0.000922864	yes
MDM1	MDM1	MDM1	chr12:68688345-68726161	control_total	treatment_total	OK	11.1503	16.2249	0.541119	-3.44212	0.00057718	0.00328869	yes
WDR44	WDR44	WDR44	chrX:117480035-117583923	control_total	treatment_total	OK	11.1165	19.3584	0.80026	-3.70332	0.000212795	0.00140367	yes
CLSPN	CLSPN	CLSPN	chr1:36197712-36235551	control_total	treatment_total	OK	11.1074	22.7138	1.03204	-2.6056	0.00917133	0.0323616	yes
KIAA0922	KIAA0922	KIAA0922	chr4:154387497-154557862	control_total	treatment_total	OK	11.1067	21.3334	0.941682	-2.6021	0.00926541	0.0326205	yes
FAM76A	FAM76A	FAM76A	chr1:28052489-28089423	control_total	treatment_total	OK	11.0892	19.5788	0.820139	-3.55818	0.000373431	0.00227314	yes
C15orf27	C15orf27	C15orf27	chr15:76352298-76497304	control_total	treatment_total	OK	10.9996	2.12395	-2.37263	5.70162	1.18672e-08	2.25005e-07	yes
MTR	MTR	MTR	chr1:236958580-237067281	control_total	treatment_total	OK	10.997	5.05928	-1.1201	2.7676	0.00564712	0.0218869	yes
ZNF12	ZNF12	ZNF12	chr7:6728063-6746566	control_total	treatment_total	OK	10.9948	26.498	1.26906	-4.25326	2.10677e-05	0.000188207	yes
APBB3	APBB3	APBB3	chr5:139937852-139944189	control_total	treatment_total	OK	10.9618	20.1229	0.876351	-4.33916	1.43031e-05	0.000134324	yes
MKL2	MKL2	MKL2	chr16:14165195-14360630	control_total	treatment_total	OK	10.9299	24.5324	1.16641	-2.63238	0.00847902	0.0303538	yes
EFNB3	EFNB3	EFNB3	chr17:7608519-7614693	control_total	treatment_total	OK	10.9018	2.92519	-1.89796	4.71685	2.39524e-06	2.76014e-05	yes
RECQL5	RECQL5	RECQL5	chr17:73584138-73663269	control_total	treatment_total	OK	10.8944	28.1106	1.36753	-3.75177	0.000175593	0.00118974	yes
TNS3	TNS3	TNS3	chr7:47314751-47621742	control_total	treatment_total	OK	10.889	26.3425	1.27452	-3.0357	0.00239982	0.0108194	yes
LIMS2	LIMS2	LIMS2	chr2:128395995-128439360	control_total	treatment_total	OK	10.8874	21.6525	0.991866	-3.34117	0.000834257	0.00448686	yes
APITD1-CORT	APITD1-CORT	APITD1-CORT	chr1:10490158-10512060	control_total	treatment_total	OK	10.8717	3.94157	-1.46374	2.81762	0.00483808	0.0192774	yes
HBA1	HBA1	HBA1	chr16:226678-227520	control_total	treatment_total	OK	10.8593	36.4137	1.74555	-4.19358	2.7459e-05	0.00023763	yes
UBAC2-AS1	UBAC2-AS1	UBAC2-AS1	chr13:99848627-100058554	control_total	treatment_total	OK	10.8398	4.58577	-1.2411	4.09179	4.28061e-05	0.000350367	yes
ABTB1	ABTB1	ABTB1	chr3:127391780-127399769	control_total	treatment_total	OK	10.832	21.1512	0.965433	-6.02669	1.67356e-09	3.73654e-08	yes
RRM2B	RRM2B	RRM2B	chr8:103216728-103251346	control_total	treatment_total	OK	10.8294	18.8625	0.80056	-2.62173	0.0087484	0.0311528	yes
FAM200B	FAM200B	FAM200B	chr4:15683351-15692070	control_total	treatment_total	OK	10.8266	21.3393	0.978928	-2.42272	0.0154046	0.0489706	yes
UHRF1BP1L	UHRF1BP1L	UHRF1BP1L	chr12:100430862-100536642	control_total	treatment_total	OK	10.8091	19.6456	0.861957	-2.41935	0.0155482	0.0493381	yes
HS3ST3A1	HS3ST3A1	HS3ST3A1	chr17:13399005-13505244	control_total	treatment_total	OK	10.7962	3.13675	-1.78319	4.50823	6.5371e-06	6.71835e-05	yes
CSPP1	CSPP1	CSPP1	chr8:67976602-68108849	control_total	treatment_total	OK	10.7835	23.6908	1.13551	-2.87672	0.0040183	0.0165587	yes
CARD10	CARD10	CARD10	chr22:37886399-37915210	control_total	treatment_total	OK	10.7828	27.8687	1.36991	-3.46611	0.00052804	0.00304864	yes
RPL17-C18ORF32	RPL17-C18ORF32	RPL17-C18ORF32	chr18:47007547-47018935	control_total	treatment_total	OK	10.763	36.2255	1.75092	-3.86063	0.000113097	0.000813758	yes
CHFR	CHFR	CHFR	chr12:133416937-133464204	control_total	treatment_total	OK	10.7178	33.7231	1.65373	-12.2795	0	0	yes
ACSS2	ACSS2	ACSS2	chr20:33462765-33515769	control_total	treatment_total	OK	10.7094	25.8151	1.26933	-4.7542	1.99231e-06	2.33957e-05	yes
NUPR1	NUPR1	NUPR1	chr16:28548661-28550495	control_total	treatment_total	OK	10.7084	5.23875	-1.03146	2.43326	0.0149635	0.0478398	yes
PLXND1	PLXND1	PLXND1	chr3:129274055-129325582	control_total	treatment_total	OK	10.6914	20.7005	0.95322	-2.4792	0.0131677	0.0432157	yes
GPR153	GPR153	GPR153	chr1:6307405-6321035	control_total	treatment_total	OK	10.666	5.63731	-0.919936	2.51593	0.011872	0.0397913	yes
NUDT18	NUDT18	NUDT18	chr8:21964382-21966932	control_total	treatment_total	OK	10.6611	2.80755	-1.92497	4.23315	2.30445e-05	0.000204037	yes
ZNF518B	ZNF518B	ZNF518B	chr4:10441503-10459032	control_total	treatment_total	OK	10.6529	24.1789	1.1825	-2.75414	0.00588464	0.0226151	yes
C14orf118	C14orf118	C14orf118	chr14:76618258-76669134	control_total	treatment_total	OK	10.6501	22.2311	1.06172	-2.52131	0.0116918	0.0393107	yes
MMP2	MMP2	MMP2	chr16:55513080-55540586	control_total	treatment_total	OK	10.6441	5.97929	-0.832004	3.73403	0.000188437	0.00126478	yes
FRAT1	FRAT1	FRAT1	chr10:99079021-99081672	control_total	treatment_total	OK	10.6324	4.12921	-1.36453	3.53489	0.000407951	0.00245228	yes
FAM178A	FAM178A	FAM178A	chr10:102672325-102724891	control_total	treatment_total	OK	10.5907	28.391	1.42264	-5.07029	3.97213e-07	5.49522e-06	yes
EZH1	EZH1	EZH1	chr17:40852292-40897071	control_total	treatment_total	OK	10.5647	24.4308	1.20945	-2.92832	0.00340801	0.0144544	yes
FAM40A	FAM40A	FAM40A	chr1:110577240-110597263	control_total	treatment_total	OK	10.5178	32.3173	1.61947	-4.16908	3.05837e-05	0.000261214	yes
CA12	CA12	CA12	chr15:63615729-63674075	control_total	treatment_total	OK	10.5123	2.80722	-1.90486	4.91976	8.66494e-07	1.1075e-05	yes
GLTSCR1	GLTSCR1	GLTSCR1	chr19:48111452-48206534	control_total	treatment_total	OK	10.5096	23.98	1.19012	-3.08893	0.0020088	0.0093433	yes
BPTF	BPTF	BPTF	chr17:65821779-65980494	control_total	treatment_total	OK	10.4917	15.8949	0.599319	-4.801	1.57872e-06	1.89617e-05	yes
NPNT	NPNT	NPNT	chr4:106816596-106892828	control_total	treatment_total	OK	10.489	24.0038	1.19439	-3.01686	0.00255404	0.0113849	yes
SMURF1	SMURF1	SMURF1	chr7:98625057-98741743	control_total	treatment_total	OK	10.4783	34.3587	1.71327	-5.17853	2.23642e-07	3.26277e-06	yes
C11orf96	C11orf96	C11orf96	chr11:43964105-43965433	control_total	treatment_total	OK	10.4726	4.74858	-1.14106	2.76987	0.00560792	0.0217582	yes
MED13	MED13	MED13	chr17:60019965-60142643	control_total	treatment_total	OK	10.4523	31.4533	1.58939	-3.48956	0.000483812	0.00283068	yes
DYRK1A	DYRK1A	DYRK1A	chr21:38739858-38887679	control_total	treatment_total	OK	10.3988	27.0825	1.38094	-12.5322	0	0	yes
APLP1	APLP1	APLP1	chr19:36359400-36370699	control_total	treatment_total	OK	10.3962	23.626	1.18431	-3.26724	0.00108603	0.00559374	yes
SNX33	SNX33	SNX33	chr15:75941347-75950968	control_total	treatment_total	OK	10.3772	5.46931	-0.923987	2.51914	0.0117643	0.0395056	yes
ZNF542	ZNF542	ZNF542	chr19:56879467-56891196	control_total	treatment_total	OK	10.366	15.6644	0.595627	-2.87537	0.00403548	0.0166194	yes
PANK1	PANK1	PANK1	chr10:91339253-91405329	control_total	treatment_total	OK	10.3547	7.83761	-0.401804	2.79327	0.00521784	0.0205134	yes
USP8	USP8	USP8	chr15:50716578-50838902	control_total	treatment_total	OK	10.3387	13.52	0.387031	-2.7409	0.0061271	0.0233643	yes
RB1CC1	RB1CC1	RB1CC1	chr8:53535017-53627026	control_total	treatment_total	OK	10.3173	20.0544	0.958859	-4.29718	1.72986e-05	0.000158718	yes
MYH14	MYH14	MYH14	chr19:50706884-50813801	control_total	treatment_total	OK	10.3069	4.2976	-1.26201	4.23624	2.27295e-05	0.000201471	yes
ARHGEF9	ARHGEF9	ARHGEF9	chrX:62854847-63005426	control_total	treatment_total	OK	10.2711	17.2897	0.75132	-6.01934	1.75131e-09	3.89656e-08	yes
SIPA1L1	SIPA1L1	SIPA1L1	chr14:71996041-72206120	control_total	treatment_total	OK	10.2476	20.8474	1.02458	-2.61314	0.00897154	0.0317915	yes
BACH1	BACH1	BACH1	chr21:30671219-30734217	control_total	treatment_total	OK	10.2452	19.2131	0.907146	-2.55103	0.0107404	0.0367253	yes
FEM1C	FEM1C	FEM1C	chr5:114856607-114880591	control_total	treatment_total	OK	10.2245	21.3343	1.06114	-2.69619	0.00701375	0.0260518	yes
ENTPD4	ENTPD4	ENTPD4	chr8:23289571-23315244	control_total	treatment_total	OK	10.2026	14.9034	0.54671	-3.15377	0.00161177	0.00777834	yes
FBXW7	FBXW7	FBXW7	chr4:153242409-153456172	control_total	treatment_total	OK	10.1647	21.7153	1.09514	-5.52614	3.27362e-08	5.68389e-07	yes
RASSF8	RASSF8	RASSF8	chr12:26107587-26232825	control_total	treatment_total	OK	10.1623	17.1151	0.752045	-3.5494	0.000386103	0.00233865	yes
SMYD3	SMYD3	SMYD3	chr1:245912641-246670644	control_total	treatment_total	OK	10.1562	17.8512	0.813657	-2.69459	0.00704755	0.0261546	yes
WNT10B	WNT10B	WNT10B	chr12:49359122-49365641	control_total	treatment_total	OK	10.1526	3.31931	-1.61289	3.87811	0.000105269	0.000764735	yes
OSR1	OSR1	OSR1	chr2:19551245-19558372	control_total	treatment_total	OK	10.1438	4.84708	-1.06541	2.6646	0.00770798	0.028091	yes
DLC1	DLC1	DLC1	chr8:12940871-13372429	control_total	treatment_total	OK	10.1228	15.2954	0.595494	-3.32532	0.000883186	0.004708	yes
CREB3L2	CREB3L2	CREB3L2	chr7:137559724-137686846	control_total	treatment_total	OK	10.0904	31.8712	1.65927	-4.04952	5.13228e-05	0.000410807	yes
PPM1A	PPM1A	PPM1A	chr14:60712469-60765805	control_total	treatment_total	OK	10.077	15.3618	0.608286	-2.41643	0.0156737	0.0496578	yes
SYNDIG1	SYNDIG1	SYNDIG1	chr20:24449834-24647167	control_total	treatment_total	OK	10.035	1.15992	-3.11294	6.62056	3.57843e-11	1.05989e-09	yes
FOXJ3	FOXJ3	FOXJ3	chr1:42642209-42801548	control_total	treatment_total	OK	10.0311	23.6217	1.23564	-5.75657	8.58425e-09	1.6728e-07	yes
LRRC45	LRRC45	LRRC45	chr17:79981279-79989027	control_total	treatment_total	OK	10.0202	28.2226	1.49394	-3.76495	0.000166583	0.00113703	yes
SP100	SP100	SP100	chr2:231280870-231410317	control_total	treatment_total	OK	10.0201	32.301	1.68868	-5.36347	8.16369e-08	1.3062e-06	yes
IMPACT	IMPACT	IMPACT	chr18:22006608-22033494	control_total	treatment_total	OK	10.0193	24.8607	1.31108	-3.2332	0.00122411	0.0061825	yes
NRTN	NRTN	NRTN	chr19:5823817-5828335	control_total	treatment_total	OK	9.98132	3.75238	-1.41143	3.07283	0.0021204	0.00976765	yes
TGFBR3	TGFBR3	TGFBR3	chr1:92145899-92371559	control_total	treatment_total	OK	9.95944	16.2676	0.707862	-5.51417	3.50437e-08	6.05173e-07	yes
ZNF646	ZNF646	ZNF646	chr16:31085742-31100130	control_total	treatment_total	OK	9.94186	22.4485	1.17503	-3.04493	0.00232738	0.0105593	yes
TEF	TEF	TEF	chr22:41763391-41795330	control_total	treatment_total	OK	9.93362	13.5973	0.45293	-2.7561	0.00584945	0.0225077	yes
NCRNA00245	NCRNA00245	NCRNA00245	chr10:77157602-77168740	control_total	treatment_total	OK	9.92616	2.97931	-1.73626	5.7409	9.41749e-09	1.82206e-07	yes
C14orf128	C14orf128	C14orf128	chr14:32544624-32545905	control_total	treatment_total	OK	9.92431	4.78757	-1.05167	2.4458	0.0144531	0.0465446	yes
WIPI1	WIPI1	WIPI1	chr17:66417421-66453653	control_total	treatment_total	OK	9.91174	22.3809	1.17506	-2.8582	0.00426047	0.0173613	yes
MAGEH1	MAGEH1	MAGEH1	chrX:55478537-55479999	control_total	treatment_total	OK	9.89031	28.9808	1.55101	-3.58452	0.000337701	0.00208382	yes
OSBPL3	OSBPL3	OSBPL3	chr7:24836163-25019760	control_total	treatment_total	OK	9.88803	17.931	0.8587	-2.56958	0.0101821	0.0351912	yes
NEIL2	NEIL2	NEIL2	chr8:11627171-11644854	control_total	treatment_total	OK	9.88042	5.19974	-0.926132	3.30502	0.00094968	0.00500076	yes
DLX4	DLX4	DLX4	chr17:48046561-48052323	control_total	treatment_total	OK	9.87407	4.5417	-1.12041	3.61224	0.000303564	0.00190143	yes
ATHL1	ATHL1	ATHL1	chr11:289137-295688	control_total	treatment_total	OK	9.86192	3.42001	-1.52787	3.92391	8.71224e-05	0.000649145	yes
FAM38A	FAM38A	FAM38A	chr16:88772890-88851372	control_total	treatment_total	OK	9.8537	28.4174	1.52804	-3.73963	0.000184295	0.00124075	yes
HECA	HECA	HECA	chr6:139456248-139501946	control_total	treatment_total	OK	9.85135	19.2778	0.968545	-2.53546	0.0112301	0.0380751	yes
ERC1	ERC1	ERC1	chr12:1100403-1605099	control_total	treatment_total	OK	9.83029	20.8173	1.08248	-5.21642	1.82419e-07	2.70655e-06	yes
GOLGA4	GOLGA4	GOLGA4	chr3:37284681-37408370	control_total	treatment_total	OK	9.82305	17.9126	0.866731	-5.59523	2.20331e-08	3.95408e-07	yes
C14orf126	C14orf126	C14orf126	chr14:31915242-31926680	control_total	treatment_total	OK	9.81481	4.84321	-1.01899	2.72376	0.00645435	0.0243585	yes
FOXD2	FOXD2	FOXD2	chr1:47901688-47906363	control_total	treatment_total	OK	9.77206	2.56186	-1.93147	5.07642	3.84606e-07	5.33578e-06	yes
ATG10	ATG10	ATG10	chr5:81267843-81551216	control_total	treatment_total	OK	9.76264	5.02818	-0.957236	3.53526	0.000407374	0.00244928	yes
PCDH9	PCDH9	PCDH9	chr13:66876965-67804468	control_total	treatment_total	OK	9.75841	4.07318	-1.26049	3.31539	0.000915148	0.00485134	yes
TGFBR2	TGFBR2	TGFBR2	chr3:30647993-30735633	control_total	treatment_total	OK	9.74538	18.8937	0.955117	-4.3445	1.39594e-05	0.000131455	yes
DALRD3	DALRD3	DALRD3	chr3:49044636-49060926	control_total	treatment_total	OK	9.74017	29.1854	1.58323	-4.55753	5.17594e-06	5.46824e-05	yes
SPIN4	SPIN4	SPIN4	chrX:62567106-62571218	control_total	treatment_total	OK	9.73709	28.4031	1.54449	-3.93379	8.36159e-05	0.000626637	yes
CDK5RAP3	CDK5RAP3	CDK5RAP3	chr17:46048428-46059147	control_total	treatment_total	OK	9.72893	25.6327	1.39763	-3.4798	0.000501788	0.00292066	yes
EGFR	EGFR	EGFR	chr7:55086724-55275031	control_total	treatment_total	OK	9.71394	20.6484	1.0879	-2.55297	0.0106809	0.0365608	yes
ATOH8	ATOH8	ATOH8	chr2:85980908-86018506	control_total	treatment_total	OK	9.70828	1.9894	-2.28688	5.88127	4.07121e-09	8.45177e-08	yes
HIBCH	HIBCH	HIBCH	chr2:191069359-191184771	control_total	treatment_total	OK	9.7041	4.34924	-1.15783	2.83202	0.00462547	0.0185777	yes
NOG	NOG	NOG	chr17:54671059-54672951	control_total	treatment_total	OK	9.68496	4.40594	-1.1363	2.90396	0.00368478	0.015415	yes
ETV3	ETV3	ETV3	chr1:157094458-157108383	control_total	treatment_total	OK	9.6759	23.056	1.25268	-3.29286	0.000991752	0.00518523	yes
ZFR2	ZFR2	ZFR2	chr19:3804021-3869027	control_total	treatment_total	OK	9.66872	20.688	1.09739	-3.45753	0.000545156	0.00313221	yes
TP73	TP73	TP73	chr1:3569128-3663937	control_total	treatment_total	OK	9.66198	22.3406	1.20928	-9.11141	0	0	yes
C12orf76	C12orf76	C12orf76	chr12:110478982-110505500	control_total	treatment_total	OK	9.65179	28.6019	1.56724	-3.79705	0.000146431	0.00101754	yes
EFCAB2	EFCAB2	EFCAB2	chr1:245133170-245288530	control_total	treatment_total	OK	9.64929	4.56282	-1.0805	2.89143	0.00383492	0.0159276	yes
PRR14L	PRR14L	PRR14L	chr22:32077333-32146120	control_total	treatment_total	OK	9.62521	26.2353	1.44662	-3.36463	0.000766468	0.00417459	yes
TTC28	TTC28	TTC28	chr22:28315363-29075853	control_total	treatment_total	OK	9.62356	19.0068	0.981873	-2.44777	0.0143743	0.0463411	yes
PTER	PTER	PTER	chr10:16478966-16555736	control_total	treatment_total	OK	9.61259	5.85382	-0.715547	3.2745	0.00105848	0.00547601	yes
NKTR	NKTR	NKTR	chr3:42589458-42690233	control_total	treatment_total	OK	9.57586	39.66	2.05021	-4.86251	1.15909e-06	1.43797e-05	yes
LNP1	LNP1	LNP1	chr3:100082306-100175170	control_total	treatment_total	OK	9.5597	3.73903	-1.3543	3.36771	0.000757956	0.00413432	yes
TUBGCP6	TUBGCP6	TUBGCP6	chr22:50656117-50683400	control_total	treatment_total	OK	9.55214	27.6311	1.5324	-3.72112	0.000198341	0.00132147	yes
RIF1	RIF1	RIF1	chr2:152266396-152333860	control_total	treatment_total	OK	9.54836	23.3492	1.29005	-5.55593	2.7614e-08	4.86437e-07	yes
KIAA1609	KIAA1609	KIAA1609	chr16:84509965-84538288	control_total	treatment_total	OK	9.54595	4.10253	-1.21837	3.21596	0.0013001	0.00649822	yes
NPHP1	NPHP1	NPHP1	chr2:110880913-110962639	control_total	treatment_total	OK	9.5332	4.48214	-1.08877	2.92595	0.00343405	0.0145448	yes
2008-09-04	2008-09-04	2008-09-04	chr22:19701986-19712297	control_total	treatment_total	OK	9.51335	33.9655	1.83605	-5.38957	7.06274e-08	1.14288e-06	yes
PHIP	PHIP	PHIP	chr6:79644135-79788011	control_total	treatment_total	OK	9.51279	23.5682	1.3089	-2.99184	0.00277299	0.0121849	yes
KIAA2026	KIAA2026	KIAA2026	chr9:5919007-6008003	control_total	treatment_total	OK	9.48133	21.6804	1.19323	-3.09423	0.00197326	0.00920359	yes
LYPD6	LYPD6	LYPD6	chr2:150186498-150330659	control_total	treatment_total	OK	9.45213	20.1094	1.08916	-2.64664	0.00812969	0.0293398	yes
FNDC3B	FNDC3B	FNDC3B	chr3:171757417-172118492	control_total	treatment_total	OK	9.44849	24.3669	1.36677	-13.4056	0	0	yes
ZNF211	ZNF211	ZNF211	chr19:58144534-58154147	control_total	treatment_total	OK	9.42639	22.208	1.2363	-5.87586	4.20662e-09	8.70844e-08	yes
ACAP3	ACAP3	ACAP3	chr1:1227763-1243269	control_total	treatment_total	OK	9.42278	21.8702	1.21474	-3.28742	0.0010111	0.00526961	yes
ZNF197	ZNF197	ZNF197	chr3:44666510-44689963	control_total	treatment_total	OK	9.40939	20.5407	1.12631	-4.39164	1.12497e-05	0.000108527	yes
MED12	MED12	MED12	chrX:70338405-70362304	control_total	treatment_total	OK	9.40139	37.1569	1.98268	-4.85558	1.20037e-06	1.48287e-05	yes
B4GALNT1	B4GALNT1	B4GALNT1	chr12:58013692-58026985	control_total	treatment_total	OK	9.39636	1.80728	-2.37828	5.83064	5.52153e-09	1.1166e-07	yes
FAM160B1	FAM160B1	FAM160B1	chr10:116581502-116659586	control_total	treatment_total	OK	9.39174	28.4183	1.59736	-5.07378	3.89985e-07	5.403e-06	yes
BROX	BROX	BROX	chr1:222885905-222906106	control_total	treatment_total	OK	9.38921	19.0204	1.01847	-2.78725	0.00531575	0.0208255	yes
GPR162	GPR162	GPR162	chr12:6930962-6936583	control_total	treatment_total	OK	9.38243	4.78886	-0.970279	3.01204	0.00259499	0.0115332	yes
PRICKLE1	PRICKLE1	PRICKLE1	chr12:42852139-42983572	control_total	treatment_total	OK	9.38009	20.142	1.10253	-4.47822	7.52671e-06	7.60491e-05	yes
ZMYM5	ZMYM5	ZMYM5	chr13:20397623-20437776	control_total	treatment_total	OK	9.36069	22.3906	1.25821	-4.29481	1.74845e-05	0.000160186	yes
TAF3	TAF3	TAF3	chr10:7860672-8056714	control_total	treatment_total	OK	9.35941	18.0673	0.948892	-2.57931	0.00989982	0.0344017	yes
PPFIA3	PPFIA3	PPFIA3	chr19:49622662-49654280	control_total	treatment_total	OK	9.34909	18.2397	0.964181	-2.57126	0.0101331	0.0350551	yes
FAM20C	FAM20C	FAM20C	chr7:192968-300711	control_total	treatment_total	OK	9.34142	3.31755	-1.49352	3.81793	0.000134577	0.000945459	yes
PLD2	PLD2	PLD2	chr17:4710395-4726727	control_total	treatment_total	OK	9.34095	20.3593	1.12405	-2.96904	0.00298734	0.0129682	yes
LENG9	LENG9	LENG9	chr19:54960064-54974894	control_total	treatment_total	OK	9.3298	1.11427	-3.06575	5.82303	5.77901e-09	1.16499e-07	yes
PALB2	PALB2	PALB2	chr16:23614482-23652678	control_total	treatment_total	OK	9.32848	22.0174	1.23893	-3.05155	0.00227663	0.0103668	yes
LRP6	LRP6	LRP6	chr12:12268960-12419811	control_total	treatment_total	OK	9.32013	23.8546	1.35585	-2.94067	0.00327501	0.0139871	yes
CCDC61	CCDC61	CCDC61	chr19:46498338-46521874	control_total	treatment_total	OK	9.30588	21.2186	1.18911	-2.95295	0.00314756	0.0135375	yes
ZNF189	ZNF189	ZNF189	chr9:104161162-104172942	control_total	treatment_total	OK	9.30437	15.1872	0.706877	-2.5528	0.0106862	0.036575	yes
ZBTB17	ZBTB17	ZBTB17	chr1:16268363-16302627	control_total	treatment_total	OK	9.27729	29.5801	1.67285	-5.5703	2.54299e-08	4.51271e-07	yes
ZBTB5	ZBTB5	ZBTB5	chr9:37438099-37465407	control_total	treatment_total	OK	9.26767	19.0208	1.0373	-2.62664	0.00862329	0.0307814	yes
NF1	NF1	NF1	chr17:29421944-29704695	control_total	treatment_total	OK	9.24559	14.6579	0.664836	-2.6896	0.00715369	0.0264612	yes
PITPNM1	PITPNM1	PITPNM1	chr11:67259238-67272843	control_total	treatment_total	OK	9.24089	35.2104	1.9299	-6.94913	3.67528e-12	1.25864e-10	yes
ST6GALNAC3	ST6GALNAC3	ST6GALNAC3	chr1:76540388-77096669	control_total	treatment_total	OK	9.24071	4.13593	-1.15979	3.27234	0.00106663	0.00551033	yes
LRRN2	LRRN2	LRRN2	chr1:204586302-204654597	control_total	treatment_total	OK	9.22432	4.23428	-1.12332	2.96792	0.00299826	0.0130067	yes
SEC24D	SEC24D	SEC24D	chr4:119643977-119757326	control_total	treatment_total	OK	9.19641	26.7533	1.54057	-3.76294	0.000167927	0.00114501	yes
RGS20	RGS20	RGS20	chr8:54764367-54871863	control_total	treatment_total	OK	9.19513	1.74776	-2.39536	4.96279	6.94862e-07	9.09161e-06	yes
GON4L	GON4L	GON4L	chr1:155715608-155826972	control_total	treatment_total	OK	9.19307	19.2201	1.06399	-5.59779	2.17098e-08	3.9008e-07	yes
CASKIN2	CASKIN2	CASKIN2	chr17:73452663-73511627	control_total	treatment_total	OK	9.18648	31.6259	1.78352	-4.71583	2.40726e-06	2.77249e-05	yes
MPND	MPND	MPND	chr19:4343523-4360083	control_total	treatment_total	OK	9.18234	15.794	0.78244	-3.08734	0.00201955	0.0093856	yes
KIFC3	KIFC3	KIFC3	chr16:57792128-57836439	control_total	treatment_total	OK	9.18044	17.4599	0.927409	-3.61338	0.000302231	0.00189431	yes
C15orf58	C15orf58	C15orf58	chr15:90777486-90785312	control_total	treatment_total	OK	9.16429	3.91574	-1.22674	2.94601	0.00321906	0.013791	yes
ZNF184	ZNF184	ZNF184	chr6:27418520-27440897	control_total	treatment_total	OK	9.15454	29.658	1.69586	-4.01609	5.91721e-05	0.000465229	yes
SETMAR	SETMAR	SETMAR	chr3:4344987-4358949	control_total	treatment_total	OK	9.1455	14.6708	0.681813	-2.89058	0.00384529	0.0159641	yes
ABCA2	ABCA2	ABCA2	chr9:139901685-139931234	control_total	treatment_total	OK	9.13462	23.4238	1.35856	-3.52498	0.000423521	0.00253116	yes
CLASP1	CLASP1	CLASP1	chr2:122095351-122407052	control_total	treatment_total	OK	9.13313	18.7772	1.0398	-4.09538	4.2147e-05	0.000345576	yes
CAPN5	CAPN5	CAPN5	chr11:76777991-76837198	control_total	treatment_total	OK	9.12791	3.04354	-1.58453	4.21453	2.50299e-05	0.000219243	yes
LOC148189	LOC148189	LOC148189	chr19:28281400-28284848	control_total	treatment_total	OK	9.12262	4.47499	-1.02756	2.58164	0.00983331	0.0342201	yes
C12orf66	C12orf66	C12orf66	chr12:64586418-64616076	control_total	treatment_total	OK	9.10819	3.63333	-1.32587	3.34244	0.000830454	0.00446903	yes
FAM175A	FAM175A	FAM175A	chr4:84377117-84406290	control_total	treatment_total	OK	9.08865	3.59318	-1.33881	3.34593	0.000820061	0.00442177	yes
MYNN	MYNN	MYNN	chr3:169490852-169507504	control_total	treatment_total	OK	9.08499	12.5744	0.46893	-2.7854	0.00534619	0.0209234	yes
RLN2	RLN2	RLN2	chr9:5299867-5304580	control_total	treatment_total	OK	9.071	21.0223	1.21259	-3.77517	0.000159901	0.00109754	yes
FUT10	FUT10	FUT10	chr8:33228343-33330664	control_total	treatment_total	OK	9.06245	3.73585	-1.27846	3.27047	0.0010737	0.00554164	yes
CCP110	CCP110	CCP110	chr16:19535178-19564728	control_total	treatment_total	OK	9.04508	17.1294	0.92127	-3.73625	0.000186785	0.00125509	yes
PHLDB1	PHLDB1	PHLDB1	chr11:118477212-118528741	control_total	treatment_total	OK	9.03523	20.4818	1.18071	-3.05798	0.00222836	0.0101805	yes
MAGIX	MAGIX	MAGIX	chrX:49019180-49023836	control_total	treatment_total	OK	9.01855	3.20293	-1.4935	4.96228	6.96705e-07	9.11201e-06	yes
VAX1	VAX1	VAX1	chr10:118888031-118897812	control_total	treatment_total	OK	8.99734	4.40023	-1.03192	3.07438	0.00210941	0.00972678	yes
EHD3	EHD3	EHD3	chr2:31456879-31491260	control_total	treatment_total	OK	8.98297	3.32406	-1.43425	3.80603	0.000141214	0.000985387	yes
ENO2	ENO2	ENO2	chr12:7023613-7032859	control_total	treatment_total	OK	8.96622	19.1422	1.09419	-3.02692	0.00247063	0.0110778	yes
ZNRF3	ZNRF3	ZNRF3	chr22:29279754-29453476	control_total	treatment_total	OK	8.95063	12.5652	0.489377	-2.52524	0.011562	0.0389591	yes
C14orf79	C14orf79	C14orf79	chr14:105452615-105461855	control_total	treatment_total	OK	8.94479	4.38009	-1.03009	2.50699	0.0121763	0.0406138	yes
BHLHE41	BHLHE41	BHLHE41	chr12:26272958-26278003	control_total	treatment_total	OK	8.94237	4.27354	-1.06523	2.81089	0.00494049	0.0196212	yes
TMEM2	TMEM2	TMEM2	chr9:74298281-74383800	control_total	treatment_total	OK	8.92196	18.8746	1.08102	-2.94039	0.00327796	0.0139969	yes
IL11RA	IL11RA	IL11RA	chr9:34652181-34661884	control_total	treatment_total	OK	8.89722	16.8357	0.920101	-3.35409	0.00079626	0.004314	yes
DEPDC5	DEPDC5	DEPDC5	chr22:32149936-32303020	control_total	treatment_total	OK	8.89614	17.1165	0.944136	-6.17533	6.60261e-10	1.58161e-08	yes
GTF2E1	GTF2E1	GTF2E1	chr3:120461557-120501916	control_total	treatment_total	OK	8.85673	17.335	0.968845	-2.55383	0.0106546	0.0364935	yes
KLF15	KLF15	KLF15	chr3:126061477-126076236	control_total	treatment_total	OK	8.84675	3.35944	-1.39692	3.52913	0.00041693	0.00249829	yes
APC	APC	APC	chr5:112043201-112181936	control_total	treatment_total	OK	8.81368	21.4657	1.28421	-3.93661	8.26414e-05	0.000620292	yes
TWSG1	TWSG1	TWSG1	chr18:9334764-9402418	control_total	treatment_total	OK	8.80099	20.5229	1.22149	-3.20377	0.0013564	0.00673375	yes
ZNF551	ZNF551	ZNF551	chr19:58193356-58201169	control_total	treatment_total	OK	8.79914	20.0564	1.18863	-2.6912	0.00711957	0.0263637	yes
PAN2	PAN2	PAN2	chr12:56704212-56727837	control_total	treatment_total	OK	8.79879	13.5511	0.62303	-2.61873	0.00882566	0.0313691	yes
CHD2	CHD2	CHD2	chr15:93443550-93571237	control_total	treatment_total	OK	8.79283	29.5329	1.74792	-4.51301	6.3915e-06	6.58668e-05	yes
RASGEF1A	RASGEF1A	RASGEF1A	chr10:43689983-43762367	control_total	treatment_total	OK	8.79271	19.8771	1.17672	-2.89553	0.00378524	0.0157611	yes
ZDHHC14	ZDHHC14	ZDHHC14	chr6:157802556-158094977	control_total	treatment_total	OK	8.78929	1.73544	-2.34045	5.71481	1.09826e-08	2.09805e-07	yes
ARL5B	ARL5B	ARL5B	chr10:18948312-18966940	control_total	treatment_total	OK	8.7827	17.4435	0.989955	-2.47406	0.0133586	0.0437112	yes
GAA	GAA	GAA	chr17:78075354-78093679	control_total	treatment_total	OK	8.76689	19.719	1.16945	-3.49916	0.000466729	0.00274804	yes
SAMD4A	SAMD4A	SAMD4A	chr14:55034329-55260033	control_total	treatment_total	OK	8.7376	30.624	1.80935	-5.48131	4.22193e-08	7.16602e-07	yes
STK3	STK3	STK3	chr8:99466860-99837909	control_total	treatment_total	OK	8.71879	28.5394	1.71075	-4.37436	1.2179e-05	0.000116405	yes
RNPEPL1	RNPEPL1	RNPEPL1	chr2:241508003-241518149	control_total	treatment_total	OK	8.70443	16.0342	0.88133	-2.43731	0.014797	0.0474247	yes
EFHC1	EFHC1	EFHC1	chr6:52284993-52360583	control_total	treatment_total	OK	8.69758	5.47212	-0.668515	3.02455	0.00249002	0.0111505	yes
DICER1	DICER1	DICER1	chr14:95552564-95623759	control_total	treatment_total	OK	8.69618	23.7857	1.45164	-4.62323	3.77815e-06	4.1323e-05	yes
NCOA1	NCOA1	NCOA1	chr2:24807345-24993570	control_total	treatment_total	OK	8.69292	14.7278	0.760632	-3.09361	0.00197736	0.0092205	yes
PCYT1B	PCYT1B	PCYT1B	chrX:24576203-24690979	control_total	treatment_total	OK	8.68932	2.81468	-1.62627	4.32569	1.52057e-05	0.000141658	yes
CUL7	CUL7	CUL7	chr6:43005354-43021683	control_total	treatment_total	OK	8.6836	21.992	1.34061	-3.93738	8.23744e-05	0.000618683	yes
ATP11B	ATP11B	ATP11B	chr3:182511290-182639421	control_total	treatment_total	OK	8.66793	26.2357	1.59777	-3.74219	0.000182424	0.00122987	yes
UBR2	UBR2	UBR2	chr6:42531759-42661243	control_total	treatment_total	OK	8.65038	26.0999	1.59321	-3.75707	0.000171917	0.00116867	yes
RARG	RARG	RARG	chr12:53604352-53626036	control_total	treatment_total	OK	8.63073	5.03971	-0.776142	3.27027	0.00107445	0.00554505	yes
C1orf54	C1orf54	C1orf54	chr1:150245182-150253335	control_total	treatment_total	OK	8.591	20.6665	1.26639	-2.44698	0.0144057	0.0464208	yes
UPF2	UPF2	UPF2	chr10:11962020-12085023	control_total	treatment_total	OK	8.58887	14.8963	0.794413	-2.66987	0.00758817	0.0277348	yes
NME1-NME2	NME1-NME2	NME1-NME2	chr17:49230896-49249105	control_total	treatment_total	OK	8.58713	23.3514	1.44326	-2.76092	0.00576386	0.0222425	yes
MAP3K4	MAP3K4	MAP3K4	chr6:161412821-161538417	control_total	treatment_total	OK	8.5821	14.1672	0.723147	-3.04129	0.00235564	0.0106592	yes
SLC16A13	SLC16A13	SLC16A13	chr17:6939393-6943440	control_total	treatment_total	OK	8.57924	4.26618	-1.00791	2.53225	0.0113333	0.0383528	yes
GRAMD4	GRAMD4	GRAMD4	chr22:47022657-47075688	control_total	treatment_total	OK	8.57873	16.9898	0.985833	-2.59587	0.00943514	0.033098	yes
GPR146	GPR146	GPR146	chr7:1036622-1177893	control_total	treatment_total	OK	8.57178	1.78913	-2.26034	4.69392	2.6802e-06	3.05012e-05	yes
ZNF136	ZNF136	ZNF136	chr19:12273871-12300064	control_total	treatment_total	OK	8.55496	16.7049	0.965437	-2.49659	0.0125393	0.0415592	yes
PANX2	PANX2	PANX2	chr22:50609159-50618724	control_total	treatment_total	OK	8.55284	1.16468	-2.87647	7.42686	1.11244e-13	4.75701e-12	yes
ZNF510	ZNF510	ZNF510	chr9:99518146-99540328	control_total	treatment_total	OK	8.54617	18.1996	1.09056	-2.64934	0.00806489	0.0291459	yes
MYCL1	MYCL1	MYCL1	chr1:40361095-40367687	control_total	treatment_total	OK	8.53258	4.19592	-1.024	3.134	0.00172443	0.00822562	yes
ZFP62	ZFP62	ZFP62	chr5:180274610-180288286	control_total	treatment_total	OK	8.52429	21.7683	1.35258	-3.88671	0.000101612	0.000741699	yes
AKAP11	AKAP11	AKAP11	chr13:42846288-42897403	control_total	treatment_total	OK	8.52156	18.2767	1.10082	-2.52418	0.011597	0.0390542	yes
LOC100505549	LOC100505549	LOC100505549	chr18:55297533-55470327	control_total	treatment_total	OK	8.51645	1.95198	-2.12532	4.71692	2.39439e-06	2.75932e-05	yes
ZNF608	ZNF608	ZNF608	chr5:123972609-124080805	control_total	treatment_total	OK	8.51602	32.2193	1.91967	-4.36655	1.26227e-05	0.000120198	yes
FRS2	FRS2	FRS2	chr12:69864128-69973562	control_total	treatment_total	OK	8.5134	22.3279	1.39104	-5.3648	8.10377e-08	1.29747e-06	yes
KIAA0232	KIAA0232	KIAA0232	chr4:6784458-6885899	control_total	treatment_total	OK	8.44781	25.8098	1.61127	-3.78025	0.000156672	0.0010783	yes
ZMYM2	ZMYM2	ZMYM2	chr13:20532809-20665968	control_total	treatment_total	OK	8.43906	16.9379	1.0051	-3.90128	9.56846e-05	0.000704084	yes
AZI1	AZI1	AZI1	chr17:79163392-79196751	control_total	treatment_total	OK	8.42325	19.8158	1.2342	-4.69229	2.70163e-06	3.07061e-05	yes
CDK11B	CDK11B	CDK11B	chr1:1571099-1655791	control_total	treatment_total	OK	8.42088	22.8049	1.4373	-4.78403	1.71814e-06	2.04586e-05	yes
ROPN1L	ROPN1L	ROPN1L	chr5:10441973-10465138	control_total	treatment_total	OK	8.41994	2.14983	-1.96959	3.4353	0.000591889	0.00335837	yes
MTX3	MTX3	MTX3	chr5:79272538-79287088	control_total	treatment_total	OK	8.40026	12.9494	0.624376	-2.64448	0.00818163	0.0294937	yes
PDS5B	PDS5B	PDS5B	chr13:33160563-33352158	control_total	treatment_total	OK	8.3782	20.1946	1.26926	-3.03827	0.0023794	0.0107465	yes
FAM135A	FAM135A	FAM135A	chr6:71123106-71270877	control_total	treatment_total	OK	8.35891	10.9495	0.389479	-2.71019	0.00672455	0.0251722	yes
ETV5	ETV5	ETV5	chr3:185764105-185826901	control_total	treatment_total	OK	8.35575	2.05676	-2.02239	5.24855	1.53305e-07	2.31313e-06	yes
EPHA8	EPHA8	EPHA8	chr1:22890003-22930087	control_total	treatment_total	OK	8.3435	1.42954	-2.5451	5.07937	3.7869e-07	5.26054e-06	yes
ZNF628	ZNF628	ZNF628	chr19:55987698-55995854	control_total	treatment_total	OK	8.34073	15.8668	0.927765	-2.42945	0.0151216	0.0482415	yes
SMC5	SMC5	SMC5	chr9:72873877-72969789	control_total	treatment_total	OK	8.31953	18.7523	1.17249	-2.87031	0.00410074	0.0168348	yes
CLASP2	CLASP2	CLASP2	chr3:33537738-33759705	control_total	treatment_total	OK	8.315	19.6495	1.2407	-3.95656	7.60362e-05	0.000577464	yes
RICTOR	RICTOR	RICTOR	chr5:38938021-39074501	control_total	treatment_total	OK	8.30973	38.7726	2.22216	-4.67547	2.93288e-06	3.30307e-05	yes
ELFN1	ELFN1	ELFN1	chr7:1748797-1787590	control_total	treatment_total	OK	8.3069	1.54231	-2.42922	6.08406	1.17173e-09	2.68855e-08	yes
STX2	STX2	STX2	chr12:131274146-131323811	control_total	treatment_total	OK	8.28507	17.5872	1.08594	-4.08972	4.319e-05	0.000352969	yes
SLC26A11	SLC26A11	SLC26A11	chr17:78194199-78227308	control_total	treatment_total	OK	8.27767	27.1278	1.71248	-8.46776	0	0	yes
KIF17	KIF17	KIF17	chr1:20990506-21044317	control_total	treatment_total	OK	8.27159	4.75002	-0.800232	2.54594	0.0108985	0.0371575	yes
ZNF562	ZNF562	ZNF562	chr19:9759337-9785776	control_total	treatment_total	OK	8.26187	10.9616	0.407922	-2.85593	0.0042911	0.0174694	yes
KLHL36	KLHL36	KLHL36	chr16:84682130-84695916	control_total	treatment_total	OK	8.25885	16.6031	1.00744	-2.56723	0.0102515	0.0353821	yes
YOD1	YOD1	YOD1	chr1:207217193-207224422	control_total	treatment_total	OK	8.1474	17.882	1.1341	-2.64053	0.00827762	0.0297686	yes
PDE1B	PDE1B	PDE1B	chr12:54943176-54973023	control_total	treatment_total	OK	8.14687	2.14219	-1.92716	6.56028	5.37075e-11	1.54114e-09	yes
MESP2	MESP2	MESP2	chr15:90319588-90321982	control_total	treatment_total	OK	8.13932	0.916967	-3.14997	4.95027	7.41094e-07	9.63292e-06	yes
MIB1	MIB1	MIB1	chr18:19321544-19450912	control_total	treatment_total	OK	8.12299	18.4216	1.18132	-2.68538	0.00724485	0.0267264	yes
C17orf97	C17orf97	C17orf97	chr17:260117-264457	control_total	treatment_total	OK	8.11383	0.958651	-3.0813	5.37927	7.47872e-08	1.20462e-06	yes
C12orf35	C12orf35	C12orf35	chr12:32112352-32146043	control_total	treatment_total	OK	8.10721	25.2901	1.6413	-3.79627	0.00014689	0.00102029	yes
CLCN6	CLCN6	CLCN6	chr1:11866206-11907840	control_total	treatment_total	OK	8.1058	26.3541	1.701	-4.64199	3.45071e-06	3.81255e-05	yes
PCSK7	PCSK7	PCSK7	chr11:117075787-117102811	control_total	treatment_total	OK	8.0836	16.4216	1.02252	-2.75405	0.00588633	0.0226206	yes
LOC100506190	LOC100506190	LOC100506190	chr9:132250938-132275965	control_total	treatment_total	OK	8.07348	2.04935	-1.97803	4.72641	2.28521e-06	2.64731e-05	yes
TGFB1I1	TGFB1I1	TGFB1I1	chr16:31483475-31489281	control_total	treatment_total	OK	8.07265	37.0673	2.19903	-7.80276	5.9952e-15	3.05654e-13	yes
SLC35E4	SLC35E4	SLC35E4	chr22:31031792-31043862	control_total	treatment_total	OK	8.06799	3.40044	-1.24649	3.20385	0.00135603	0.00673243	yes
HIP1R	HIP1R	HIP1R	chr12:123320038-123347507	control_total	treatment_total	OK	8.05893	20.8793	1.37341	-3.59337	0.000326426	0.00202333	yes
BTBD11	BTBD11	BTBD11	chr12:107712196-108053419	control_total	treatment_total	OK	8.0537	4.44331	-0.858018	3.43819	0.000585607	0.00332822	yes
HOOK2	HOOK2	HOOK2	chr19:12873816-12886434	control_total	treatment_total	OK	8.04766	21.9993	1.45082	-3.66901	0.000243492	0.00157344	yes
LOC284385	LOC284385	LOC284385	chr19:9732157-9745538	control_total	treatment_total	OK	8.03736	3.06239	-1.39206	3.10437	0.00190684	0.00894047	yes
SAMD8	SAMD8	SAMD8	chr10:76871392-76941881	control_total	treatment_total	OK	8.02257	19.7217	1.29765	-3.224	0.00126412	0.00634876	yes
MCM9	MCM9	MCM9	chr6:119134611-119256327	control_total	treatment_total	OK	8.02122	17.6949	1.14144	-4.3625	1.28583e-05	0.000122187	yes
LIME1	LIME1	LIME1	chr20:62367977-62370460	control_total	treatment_total	OK	8.017	15.3655	0.938557	-2.4243	0.015338	0.0487983	yes
HSD11B1L	HSD11B1L	HSD11B1L	chr19:5681034-5688533	control_total	treatment_total	OK	8.00528	18.3143	1.19394	-4.72281	2.32605e-06	2.68878e-05	yes
OAZ3	OAZ3	OAZ3	chr1:151732122-151743806	control_total	treatment_total	OK	7.97644	1.04148	-2.93711	3.68466	0.000229006	0.00149369	yes
INTS2	INTS2	INTS2	chr17:59942727-60005377	control_total	treatment_total	OK	7.97474	12.0718	0.598127	-4.12901	3.64327e-05	0.000304833	yes
HELZ	HELZ	HELZ	chr17:65066553-65241319	control_total	treatment_total	OK	7.95977	19.4935	1.29219	-3.03055	0.00244107	0.0109699	yes
ZNF182	ZNF182	ZNF182	chrX:47834249-47863394	control_total	treatment_total	OK	7.94807	16.3752	1.04283	-4.16889	3.06081e-05	0.000261388	yes
ZNF776	ZNF776	ZNF776	chr19:58258163-58269527	control_total	treatment_total	OK	7.93897	21.5717	1.44211	-3.64853	0.000263746	0.00168603	yes
HEG1	HEG1	HEG1	chr3:124684553-124774802	control_total	treatment_total	OK	7.92855	31.5015	1.99029	-4.65917	3.17484e-06	3.54319e-05	yes
C20orf141	C20orf141	C20orf141	chr20:2795656-2796476	control_total	treatment_total	OK	7.91216	0	-1.79769e+308	-1.79769e+308	1.97273e-06	2.31857e-05	yes
ZNF614	ZNF614	ZNF614	chr19:52516576-52531680	control_total	treatment_total	OK	7.90989	17.6021	1.15401	-2.92553	0.00343872	0.0145608	yes
ARMC4	ARMC4	ARMC4	chr10:28101096-28287977	control_total	treatment_total	OK	7.90241	3.5865	-1.13971	2.81361	0.00489888	0.0194805	yes
SSTR5	SSTR5	SSTR5	chr16:1114081-1131454	control_total	treatment_total	OK	7.89466	2.15632	-1.8723	4.53149	5.85696e-06	6.09494e-05	yes
ASH1L	ASH1L	ASH1L	chr1:155305051-155533735	control_total	treatment_total	OK	7.89317	18.3074	1.21375	-2.74068	0.00613128	0.0233752	yes
ANKRD16	ANKRD16	ANKRD16	chr10:5903688-5931860	control_total	treatment_total	OK	7.87338	13.1008	0.734595	-2.8186	0.0048234	0.0192305	yes
CPT1C	CPT1C	CPT1C	chr19:50194364-50216988	control_total	treatment_total	OK	7.87037	3.22695	-1.28626	3.34878	0.000811682	0.00438359	yes
KDM5A	KDM5A	KDM5A	chr12:389222-551806	control_total	treatment_total	OK	7.8448	18.1743	1.21209	-2.75156	0.00593125	0.0227646	yes
CXorf38	CXorf38	CXorf38	chrX:40486172-40506819	control_total	treatment_total	OK	7.83055	24.3908	1.63915	-4.12822	3.65574e-05	0.00030569	yes
ZNF280C	ZNF280C	ZNF280C	chrX:129336672-129402922	control_total	treatment_total	OK	7.82577	15.9095	1.02359	-2.64197	0.00824242	0.0296676	yes
SMG1	SMG1	SMG1	chr16:18816174-18937726	control_total	treatment_total	OK	7.82457	18.374	1.23158	-2.55399	0.0106497	0.0364781	yes
KIAA0415	KIAA0415	KIAA0415	chr7:4815261-4834026	control_total	treatment_total	OK	7.81812	14.9184	0.932198	-2.48052	0.013119	0.0430963	yes
LRRC4	LRRC4	LRRC4	chr7:127292201-127732659	control_total	treatment_total	OK	7.81413	3.02324	-1.36999	3.52084	0.000430177	0.0025655	yes
ALDH16A1	ALDH16A1	ALDH16A1	chr19:49956472-49974305	control_total	treatment_total	OK	7.80365	17.1514	1.13611	-3.37497	0.000738241	0.00404457	yes
ZDHHC17	ZDHHC17	ZDHHC17	chr12:77157853-77247474	control_total	treatment_total	OK	7.80076	17.5587	1.1705	-2.77654	0.00549414	0.0213914	yes
ADPRHL1	ADPRHL1	ADPRHL1	chr13:114076259-114107839	control_total	treatment_total	OK	7.79834	3.46393	-1.17076	3.59181	0.00032839	0.0020337	yes
LIMS1	LIMS1	LIMS1	chr2:109150810-109303702	control_total	treatment_total	OK	7.78603	11.2631	0.532645	-2.73143	0.00630592	0.0239182	yes
TAOK1	TAOK1	TAOK1	chr17:27717942-27878921	control_total	treatment_total	OK	7.77985	25.6219	1.71956	-3.69496	0.000219922	0.00144242	yes
C8orf83	C8orf83	C8orf83	chr8:93895757-93978372	control_total	treatment_total	OK	7.77857	16.1316	1.05231	-6.17774	6.50265e-10	1.5598e-08	yes
EIF2C1	EIF2C1	EIF2C1	chr1:36348809-36389899	control_total	treatment_total	OK	7.73866	16.7956	1.11793	-2.87101	0.00409161	0.0168028	yes
HECTD2	HECTD2	HECTD2	chr10:93066718-93371217	control_total	treatment_total	OK	7.73645	15.5258	1.00492	-3.28646	0.00101456	0.00528435	yes
CCDC126	CCDC126	CCDC126	chr7:23636997-23684327	control_total	treatment_total	OK	7.7106	15.6397	1.0203	-2.53729	0.0111714	0.0379052	yes
F11R	F11R	F11R	chr1:160965000-160991133	control_total	treatment_total	OK	7.70303	19.042	1.30569	-3.40796	0.000654506	0.00365105	yes
ZNF268	ZNF268	ZNF268	chr12:133757994-133783697	control_total	treatment_total	OK	7.68491	14.728	0.938464	-7.4871	7.03881e-14	3.08611e-12	yes
LOC728613	LOC728613	LOC728613	chr5:1597671-1634120	control_total	treatment_total	OK	7.67599	2.97104	-1.36939	3.45197	0.000556504	0.00318855	yes
LOC100128252	LOC100128252	LOC100128252	chr19:56989242-57006805	control_total	treatment_total	OK	7.66993	23.0095	1.58494	-6.41901	1.37166e-10	3.68723e-09	yes
BDNF	BDNF	BDNF	chr11:27528398-27743605	control_total	treatment_total	OK	7.65462	22.3652	1.54685	-11.9906	0	0	yes
TMC6	TMC6	TMC6	chr17:76108998-76139049	control_total	treatment_total	OK	7.62879	14.4941	0.925943	-3.22449	0.00126199	0.00633971	yes
RPS6KL1	RPS6KL1	RPS6KL1	chr14:75370656-75389145	control_total	treatment_total	OK	7.61038	3.46443	-1.13535	3.07432	0.00210984	0.00972798	yes
SGMS2	SGMS2	SGMS2	chr4:108745720-108836204	control_total	treatment_total	OK	7.60623	14.1357	0.894087	-3.47608	0.000508804	0.00295559	yes
KIAA1324L	KIAA1324L	KIAA1324L	chr7:86506222-86689014	control_total	treatment_total	OK	7.58978	15.126	0.994901	-2.7943	0.00520121	0.0204631	yes
SALL3	SALL3	SALL3	chr18:76740274-76758193	control_total	treatment_total	OK	7.57482	14.8759	0.97369	-2.65408	0.00795238	0.0288092	yes
ZNF224	ZNF224	ZNF224	chr19:44598481-44617336	control_total	treatment_total	OK	7.5619	17.546	1.21432	-2.96243	0.00305217	0.0132025	yes
BOC	BOC	BOC	chr3:112931374-113160361	control_total	treatment_total	OK	7.55872	3.5139	-1.10507	2.84596	0.00442777	0.0179215	yes
RPGRIP1L	RPGRIP1L	RPGRIP1L	chr16:53633817-53737771	control_total	treatment_total	OK	7.51276	4.08526	-0.878915	3.88693	0.000101521	0.00074115	yes
CAPRIN2	CAPRIN2	CAPRIN2	chr12:30862485-30907448	control_total	treatment_total	OK	7.50726	11.9644	0.672392	-4.17848	2.9347e-05	0.000251871	yes
USH1C	USH1C	USH1C	chr11:17515441-17565963	control_total	treatment_total	OK	7.49931	3.34484	-1.16482	2.93777	0.00330581	0.014097	yes
TBL1XR1	TBL1XR1	TBL1XR1	chr3:176738541-176915048	control_total	treatment_total	OK	7.4838	14.439	0.948126	-2.4565	0.0140297	0.045453	yes
FLT1	FLT1	FLT1	chr13:28874482-29069265	control_total	treatment_total	OK	7.48224	11.5176	0.622298	-2.8092	0.00496649	0.0197049	yes
NHLRC3	NHLRC3	NHLRC3	chr13:39612454-39624246	control_total	treatment_total	OK	7.46303	14.1879	0.92683	-2.47253	0.0134161	0.0438634	yes
SLC25A45	SLC25A45	SLC25A45	chr11:65142662-65150142	control_total	treatment_total	OK	7.45789	3.3616	-1.14962	3.65775	0.000254437	0.00163319	yes
JMJD1C	JMJD1C	JMJD1C	chr10:64926987-65226322	control_total	treatment_total	OK	7.44655	18.0378	1.27638	-5.96417	2.4588e-09	5.31567e-08	yes
ARHGEF10L	ARHGEF10L	ARHGEF10L	chr1:17866329-18024370	control_total	treatment_total	OK	7.42509	20.6923	1.47861	-4.53475	5.76726e-06	6.01266e-05	yes
DTX3	DTX3	DTX3	chr12:57998603-58003583	control_total	treatment_total	OK	7.40172	15.3746	1.05461	-2.80287	0.00506506	0.020013	yes
ZNF436	ZNF436	ZNF436	chr1:23685940-23698330	control_total	treatment_total	OK	7.40034	14.429	0.963309	-2.8563	0.00428613	0.0174529	yes
CCDC69	CCDC69	CCDC69	chr5:150560612-150603654	control_total	treatment_total	OK	7.38711	3.63467	-1.02319	2.63425	0.00843243	0.0302236	yes
TBC1D12	TBC1D12	TBC1D12	chr10:96162185-96296089	control_total	treatment_total	OK	7.3756	16.0923	1.12554	-2.78606	0.00533535	0.0208903	yes
FCHO2	FCHO2	FCHO2	chr5:72251807-72386349	control_total	treatment_total	OK	7.37205	13.7307	0.897267	-5.10731	3.26777e-07	4.61102e-06	yes
CDK5R1	CDK5R1	CDK5R1	chr17:30814104-30818271	control_total	treatment_total	OK	7.35369	15.0668	1.03484	-2.6115	0.00901459	0.0319189	yes
NCRNA00201	NCRNA00201	NCRNA00201	chr1:244998638-245010243	control_total	treatment_total	OK	7.35256	19.6603	1.41896	-3.73907	0.000184704	0.00124293	yes
SYNGR3	SYNGR3	SYNGR3	chr16:2039945-2044276	control_total	treatment_total	OK	7.35186	15.3147	1.05874	-2.87494	0.00404103	0.016637	yes
C10orf114	C10orf114	C10orf114	chr10:21783420-21786213	control_total	treatment_total	OK	7.33954	2.02465	-1.85801	4.25954	2.04846e-05	0.000183698	yes
GMCL1	GMCL1	GMCL1	chr2:70056817-70106727	control_total	treatment_total	OK	7.33527	16.1458	1.13824	-2.94764	0.00320214	0.0137326	yes
GORAB	GORAB	GORAB	chr1:170501262-170522974	control_total	treatment_total	OK	7.32979	12.263	0.742474	-3.11805	0.00182053	0.0086042	yes
DUSP18	DUSP18	DUSP18	chr22:31058038-31063872	control_total	treatment_total	OK	7.32572	3.4243	-1.09716	2.81545	0.00487095	0.0193887	yes
AGXT2L2	AGXT2L2	AGXT2L2	chr5:177631507-177659803	control_total	treatment_total	OK	7.30414	18.8725	1.3695	-3.65846	0.000253732	0.00162931	yes
GDAP1	GDAP1	GDAP1	chr8:75262617-75279335	control_total	treatment_total	OK	7.30285	17.7244	1.27921	-7.56539	3.86358e-14	1.75852e-12	yes
REST	REST	REST	chr4:57774041-57802010	control_total	treatment_total	OK	7.29515	19.9377	1.45049	-5.31281	1.07947e-07	1.6855e-06	yes
ZNF605	ZNF605	ZNF605	chr12:133498018-133532892	control_total	treatment_total	OK	7.28059	12.5913	0.790301	-6.2226	4.88976e-10	1.19574e-08	yes
TLK1	TLK1	TLK1	chr2:171847332-172087824	control_total	treatment_total	OK	7.27974	14.8164	1.02524	-2.76999	0.00560577	0.0217525	yes
ARID4B	ARID4B	ARID4B	chr1:235330209-235491532	control_total	treatment_total	OK	7.25373	15.7782	1.12114	-5.16155	2.44915e-07	3.54514e-06	yes
ZNF331	ZNF331	ZNF331	chr19:54024176-54083523	control_total	treatment_total	OK	7.24878	13.0181	0.844709	-5.17389	2.29265e-07	3.33771e-06	yes
LOC730101	LOC730101	LOC730101	chr6:52529198-52533951	control_total	treatment_total	OK	7.23379	10.8992	0.591402	-2.48035	0.0131252	0.0431116	yes
ITPRIPL2	ITPRIPL2	ITPRIPL2	chr16:19125253-19132952	control_total	treatment_total	OK	7.22021	9.94165	0.461443	-2.85412	0.00431568	0.017551	yes
PDZRN3	PDZRN3	PDZRN3	chr3:73431651-73674072	control_total	treatment_total	OK	7.21034	3.3475	-1.10698	2.79421	0.00520269	0.0204678	yes
CYB5RL	CYB5RL	CYB5RL	chr1:54638026-54665746	control_total	treatment_total	OK	7.20989	3.45224	-1.06244	2.80441	0.00504094	0.0199386	yes
ID2B	ID2B	ID2B	chr3:61547242-62304622	control_total	treatment_total	OK	7.19225	1.86539	-1.94697	3.662	0.000250255	0.00161016	yes
BRAF	BRAF	BRAF	chr7:140433812-140624564	control_total	treatment_total	OK	7.18606	14.657	1.02831	-2.62066	0.00877594	0.0312341	yes
EDA	EDA	EDA	chrX:68835910-69259321	control_total	treatment_total	OK	7.18464	13.1084	0.867501	-2.94268	0.00325385	0.0139129	yes
ZBTB34	ZBTB34	ZBTB34	chr9:129622943-129648156	control_total	treatment_total	OK	7.17339	21.135	1.55891	-3.7654	0.00016628	0.00113524	yes
CCDC66	CCDC66	CCDC66	chr3:56591183-56717135	control_total	treatment_total	OK	7.13995	16.684	1.22448	-4.24509	2.18503e-05	0.000194521	yes
FAM86C2P	FAM86C2P	FAM86C2P	chr11:67559237-67572807	control_total	treatment_total	OK	7.12734	2.75192	-1.37293	3.06486	0.00217772	0.00998456	yes
DNMT3A	DNMT3A	DNMT3A	chr2:25455844-25565459	control_total	treatment_total	OK	7.11784	12.299	0.789028	-3.15863	0.00158513	0.00766902	yes
MYL5	MYL5	MYL5	chr4:671710-682973	control_total	treatment_total	OK	7.11567	20.6769	1.53895	-3.33235	0.000861145	0.0046075	yes
ZNF180	ZNF180	ZNF180	chr19:44979858-45004574	control_total	treatment_total	OK	7.09704	19.985	1.49363	-3.74929	0.000177338	0.00119996	yes
WDR47	WDR47	WDR47	chr1:109512837-109584850	control_total	treatment_total	OK	7.0799	14.2327	1.00741	-4.05939	4.92009e-05	0.000396065	yes
CCBE1	CCBE1	CCBE1	chr18:57098170-57364644	control_total	treatment_total	OK	7.06736	15.378	1.12162	-2.81145	0.00493183	0.0195921	yes
CIT	CIT	CIT	chr12:120123594-120315095	control_total	treatment_total	OK	7.06134	17.0343	1.27043	-3.82685	0.000129792	0.000916631	yes
ZNF767	ZNF767	ZNF767	chr7:149244244-149321881	control_total	treatment_total	OK	7.04303	18.9431	1.42741	-5.66567	1.46449e-08	2.72274e-07	yes
TNNC1	TNNC1	TNNC1	chr3:52485106-52488057	control_total	treatment_total	OK	7.03442	23.664	1.75019	-3.73168	0.000190206	0.00127474	yes
SREBF1	SREBF1	SREBF1	chr17:17584786-17740325	control_total	treatment_total	OK	7.03376	17.584	1.32189	-5.75534	8.64678e-09	1.68379e-07	yes
LRSAM1	LRSAM1	LRSAM1	chr9:130213764-130265780	control_total	treatment_total	OK	7.03123	14.1143	1.00531	-5.06459	4.0929e-07	5.64361e-06	yes
HOXA13	HOXA13	HOXA13	chr7:27236498-27239725	control_total	treatment_total	OK	7.02996	2.34419	-1.58443	3.75658	0.00017225	0.00117043	yes
LPXN	LPXN	LPXN	chr11:58294343-58345639	control_total	treatment_total	OK	7.02817	13.9996	0.994159	-3.21918	0.00128557	0.00643947	yes
IL18BP	IL18BP	IL18BP	chr11:71709957-71823822	control_total	treatment_total	OK	7.02745	34.0798	2.27784	-7.62102	2.5091e-14	1.17371e-12	yes
SULT4A1	SULT4A1	SULT4A1	chr22:44220386-44258378	control_total	treatment_total	OK	7.02208	21.2619	1.5983	-4.2947	1.74926e-05	0.000160246	yes
HNRNPA1L2	HNRNPA1L2	HNRNPA1L2	chr13:53191604-53217919	control_total	treatment_total	OK	7.02166	11.7097	0.737815	-3.17386	0.00150427	0.00734286	yes
ZNF700	ZNF700	ZNF700	chr19:12035899-12061578	control_total	treatment_total	OK	7.02098	15.1242	1.10711	-2.68176	0.00732365	0.0269617	yes
ARID5B	ARID5B	ARID5B	chr10:63661012-63856707	control_total	treatment_total	OK	7.00873	16.4986	1.23512	-3.10517	0.0019017	0.00892136	yes
L1CAM	L1CAM	L1CAM	chrX:153126970-153141399	control_total	treatment_total	OK	7.00672	33.0098	2.23608	-5.77872	7.5271e-09	1.48628e-07	yes
CADPS2	CADPS2	CADPS2	chr7:121958477-122526813	control_total	treatment_total	OK	7.00569	3.28578	-1.09229	3.71635	0.000202121	0.00134294	yes
MYO1C	MYO1C	MYO1C	chr17:1367479-1396001	control_total	treatment_total	OK	7.00424	24.5699	1.81059	-4.72174	2.33839e-06	2.70175e-05	yes
LOC400027	LOC400027	LOC400027	chr12:46119502-46121704	control_total	treatment_total	OK	6.98404	15.2255	1.12435	-2.8475	0.0044064	0.0178523	yes
OLIG2	OLIG2	OLIG2	chr21:34398238-34401500	control_total	treatment_total	OK	6.97821	1.23112	-2.50288	5.44513	5.17664e-08	8.61609e-07	yes
TPPP	TPPP	TPPP	chr5:659976-693510	control_total	treatment_total	OK	6.97493	15.1873	1.12262	-3.02042	0.00252425	0.0112775	yes
ZNF675	ZNF675	ZNF675	chr19:23835707-23870017	control_total	treatment_total	OK	6.9723	16.5166	1.24421	-3.08431	0.00204025	0.00946596	yes
FANCD2	FANCD2	FANCD2	chr3:10068112-10149915	control_total	treatment_total	OK	6.96568	16.0508	1.20431	-3.38938	0.000700509	0.00386883	yes
PRR11	PRR11	PRR11	chr17:57232859-57284070	control_total	treatment_total	OK	6.96227	15.4737	1.15219	-3.10338	0.00191324	0.00896471	yes
UAP1L1	UAP1L1	UAP1L1	chr9:139971952-139978990	control_total	treatment_total	OK	6.94064	19.7467	1.50848	-4.11087	3.94167e-05	0.000326252	yes
MMP15	MMP15	MMP15	chr16:58059281-58080804	control_total	treatment_total	OK	6.93441	2.08626	-1.73286	4.55803	5.16366e-06	5.45707e-05	yes
TCIRG1	TCIRG1	TCIRG1	chr11:67806461-67818366	control_total	treatment_total	OK	6.93273	28.9615	2.06264	-6.25156	4.06367e-10	1.00822e-08	yes
LINS	LINS	LINS	chr15:101109427-101142445	control_total	treatment_total	OK	6.92304	17.5703	1.34366	-3.43524	0.00059202	0.00335871	yes
LOC100505761	LOC100505761	LOC100505761	chr10:104209573-104216050	control_total	treatment_total	OK	6.89604	15.8554	1.20114	-4.19156	2.77037e-05	0.000239521	yes
GEM	GEM	GEM	chr8:95261484-95274547	control_total	treatment_total	OK	6.89227	4.11655	-0.743542	2.43602	0.01485	0.0475527	yes
SYT17	SYT17	SYT17	chr16:19179637-19278554	control_total	treatment_total	OK	6.8912	1.51119	-2.18908	4.6693	3.02234e-06	3.39071e-05	yes
NAPB	NAPB	NAPB	chr20:23355155-23402156	control_total	treatment_total	OK	6.86943	14.8293	1.11019	-2.80339	0.00505683	0.0199873	yes
JRKL	JRKL	JRKL	chr11:96123157-96126727	control_total	treatment_total	OK	6.86902	17.9298	1.38418	-3.38062	0.000723224	0.00397623	yes
SMTNL2	SMTNL2	SMTNL2	chr17:4487275-4511614	control_total	treatment_total	OK	6.84995	1.93247	-1.82565	4.35298	1.343e-05	0.000127023	yes
ZNF79	ZNF79	ZNF79	chr9:130186652-130207651	control_total	treatment_total	OK	6.8398	13.4123	0.971534	-2.44298	0.0145667	0.0468358	yes
RABL2B	RABL2B	RABL2B	chr22:51195513-51238065	control_total	treatment_total	OK	6.78393	3.37411	-1.00761	3.27657	0.00105078	0.00544057	yes
SH3BP2	SH3BP2	SH3BP2	chr4:2794749-2842823	control_total	treatment_total	OK	6.78318	15.9581	1.23426	-6.68685	2.28026e-11	6.94986e-10	yes
ENPP2	ENPP2	ENPP2	chr8:120569318-120651106	control_total	treatment_total	OK	6.77222	2.95968	-1.19419	3.02387	0.00249565	0.0111718	yes
INTS6	INTS6	INTS6	chr13:51915167-52027275	control_total	treatment_total	OK	6.77142	13.1681	0.959516	-2.83577	0.0045715	0.0184037	yes
PDPR	PDPR	PDPR	chr16:70147528-70195184	control_total	treatment_total	OK	6.75232	19.8692	1.55708	-3.86811	0.000109683	0.000792576	yes
KRT17	KRT17	KRT17	chr17:39775691-39780882	control_total	treatment_total	OK	6.72645	179.724	4.7398	-10.1387	0	0	yes
TBC1D2B	TBC1D2B	TBC1D2B	chr15:78287326-78369994	control_total	treatment_total	OK	6.70281	15.5016	1.20958	-3.00084	0.00269237	0.0118915	yes
MAGED4B	MAGED4B	MAGED4B	chrX:51804922-51812368	control_total	treatment_total	OK	6.6822	14.0012	1.06716	-2.9572	0.0031045	0.013385	yes
SPATA20	SPATA20	SPATA20	chr17:48624561-48633213	control_total	treatment_total	OK	6.68182	18.5694	1.47461	-3.92931	8.5191e-05	0.000636877	yes
ERBB2	ERBB2	ERBB2	chr17:37844392-37884915	control_total	treatment_total	OK	6.68179	27.0151	2.01546	-7.82955	4.88498e-15	2.52059e-13	yes
MIB2	MIB2	MIB2	chr1:1550794-1565990	control_total	treatment_total	OK	6.66691	13.6213	1.03078	-3.72935	0.000191972	0.0012851	yes
CHML	CHML	CHML	chr1:241695679-241803701	control_total	treatment_total	OK	6.664	26.9904	2.01798	-4.5203	6.17513e-06	6.38938e-05	yes
RHBDL3	RHBDL3	RHBDL3	chr17:30593194-30651680	control_total	treatment_total	OK	6.64161	2.38685	-1.47642	3.90355	9.47929e-05	0.000698421	yes
ZNF462	ZNF462	ZNF462	chr9:109625377-109848716	control_total	treatment_total	OK	6.63694	23.1957	1.80527	-4.45939	8.21914e-06	8.21901e-05	yes
DIXDC1	DIXDC1	DIXDC1	chr11:111807926-111893307	control_total	treatment_total	OK	6.63226	3.9143	-0.760747	2.44812	0.0143605	0.0463045	yes
SNHG10	SNHG10	SNHG10	chr14:95999248-96001209	control_total	treatment_total	OK	6.60631	22.6961	1.78053	-5.3466	8.96237e-08	1.42203e-06	yes
FOXN3	FOXN3	FOXN3	chr14:89622515-90085494	control_total	treatment_total	OK	6.59867	15.075	1.19191	-5.59588	2.195e-08	3.94066e-07	yes
PLCB1	PLCB1	PLCB1	chr20:8113295-8865547	control_total	treatment_total	OK	6.58997	11.8848	0.85078	-3.33358	0.000857375	0.00459143	yes
RBAK	RBAK	RBAK	chr7:5085451-5112854	control_total	treatment_total	OK	6.58815	22.7592	1.78851	-4.64588	3.3863e-06	3.75174e-05	yes
SGK223	SGK223	SGK223	chr8:8175257-8239257	control_total	treatment_total	OK	6.57476	13.1265	0.997475	-2.74692	0.00601578	0.0230251	yes
SHF	SHF	SHF	chr15:45459411-45493373	control_total	treatment_total	OK	6.57114	3.26679	-1.00827	2.54352	0.010974	0.0373697	yes
ABCC10	ABCC10	ABCC10	chr6:43395291-43423786	control_total	treatment_total	OK	6.54333	12.0707	0.883409	-2.66034	0.00780612	0.028383	yes
C17orf28	C17orf28	C17orf28	chr17:72946838-72968900	control_total	treatment_total	OK	6.54172	13.7209	1.06863	-2.88599	0.00390182	0.0161611	yes
ALG10	ALG10	ALG10	chr12:34175215-34181236	control_total	treatment_total	OK	6.53689	3.13967	-1.05799	2.63649	0.00837675	0.0300571	yes
NAV2	NAV2	NAV2	chr11:19372270-20143147	control_total	treatment_total	OK	6.53055	8.6784	0.410223	-2.82107	0.00478639	0.0191095	yes
ZFYVE1	ZFYVE1	ZFYVE1	chr14:73436158-73493920	control_total	treatment_total	OK	6.5149	12.8208	0.976676	-2.45938	0.0139175	0.0451702	yes
HOOK1	HOOK1	HOOK1	chr1:60280532-60342050	control_total	treatment_total	OK	6.51005	18.4946	1.50636	-3.76638	0.000165635	0.00113156	yes
APLN	APLN	APLN	chrX:128779235-128788933	control_total	treatment_total	OK	6.50705	1.02217	-2.67037	6.10058	1.05682e-09	2.44246e-08	yes
PPM1M	PPM1M	PPM1M	chr3:52279808-52284615	control_total	treatment_total	OK	6.50071	13.7932	1.08529	-3.42608	0.000612365	0.00345416	yes
LOC648987	LOC648987	LOC648987	chr5:43014830-43018913	control_total	treatment_total	OK	6.46775	3.42064	-0.918999	2.85541	0.00429815	0.0174933	yes
TRIM13	TRIM13	TRIM13	chr13:50556687-50699677	control_total	treatment_total	OK	6.46746	11.3968	0.817359	-4.78488	1.71087e-06	2.03884e-05	yes
FAM63A	FAM63A	FAM63A	chr1:150969300-150980854	control_total	treatment_total	OK	6.46348	3.12639	-1.04782	3.48288	0.000496055	0.00289176	yes
ZNF747	ZNF747	ZNF747	chr16:30542778-30546194	control_total	treatment_total	OK	6.45672	2.25262	-1.5192	3.70105	0.000214711	0.00141432	yes
LOC645212	LOC645212	LOC645212	chr15:44826702-44829121	control_total	treatment_total	OK	6.45574	3.16752	-1.02723	2.51554	0.011885	0.0398274	yes
LMBRD2	LMBRD2	LMBRD2	chr5:36103413-36152015	control_total	treatment_total	OK	6.44689	23.3447	1.85642	-4.30989	1.63338e-05	0.000150954	yes
LOC374443	LOC374443	LOC374443	chr12:9800642-9811008	control_total	treatment_total	OK	6.44231	13.8302	1.10218	-2.80668	0.00500547	0.0198297	yes
PDX1	PDX1	PDX1	chr13:28494167-28500451	control_total	treatment_total	OK	6.41999	2.75913	-1.21836	2.97655	0.0029151	0.012707	yes
C7orf29	C7orf29	C7orf29	chr7:149944300-150035245	control_total	treatment_total	OK	6.41655	14.6595	1.19197	-3.16143	0.00156997	0.00760833	yes
EXOC6B	EXOC6B	EXOC6B	chr2:72406443-73053177	control_total	treatment_total	OK	6.39386	14.7953	1.21038	-2.78154	0.00541009	0.021124	yes
SNRK	SNRK	SNRK	chr3:43328003-43392634	control_total	treatment_total	OK	6.37507	10.3279	0.696031	-2.94471	0.00323253	0.0138381	yes
CCDC122	CCDC122	CCDC122	chr13:44410488-44468068	control_total	treatment_total	OK	6.35641	2.87121	-1.14655	2.6609	0.00779318	0.0283434	yes
THBS4	THBS4	THBS4	chr5:79331169-79379107	control_total	treatment_total	OK	6.34083	2.11743	-1.58236	3.79104	0.000150018	0.00103864	yes
EPHA4	EPHA4	EPHA4	chr2:222282746-222437010	control_total	treatment_total	OK	6.3407	16.1792	1.35143	-3.27982	0.00103874	0.00538959	yes
C7orf60	C7orf60	C7orf60	chr7:112459201-112579932	control_total	treatment_total	OK	6.3399	12.7816	1.01153	-2.6148	0.00892798	0.0316639	yes
NKX2-3	NKX2-3	NKX2-3	chr10:101292689-101296280	control_total	treatment_total	OK	6.33608	2.17193	-1.54461	3.64004	0.000272593	0.0017345	yes
COL4A5	COL4A5	COL4A5	chrX:107683153-107940775	control_total	treatment_total	OK	6.32733	2.7659	-1.19385	3.10794	0.00188398	0.00884991	yes
ADCY6	ADCY6	ADCY6	chr12:49159974-49182820	control_total	treatment_total	OK	6.32418	12.4868	0.981455	-3.82976	0.000128271	0.000907254	yes
JMY	JMY	JMY	chr5:78531924-78623038	control_total	treatment_total	OK	6.30363	14.7093	1.22248	-3.08836	0.00201261	0.00935946	yes
LOC440944	LOC440944	LOC440944	chr3:9430536-9439174	control_total	treatment_total	OK	6.30024	36.7956	2.54606	-6.53145	6.51375e-11	1.84707e-09	yes
KIF16B	KIF16B	KIF16B	chr20:16252748-16554079	control_total	treatment_total	OK	6.27551	10.785	0.781225	-2.53219	0.0113352	0.0383578	yes
LOC100287482	LOC100287482	LOC100287482	chr7:129142319-129152773	control_total	treatment_total	OK	6.27217	2.1849	-1.5214	2.72199	0.00648896	0.0244627	yes
ANKRD6	ANKRD6	ANKRD6	chr6:90142896-90348474	control_total	treatment_total	OK	6.27087	8.9698	0.516411	-2.56853	0.010213	0.0352776	yes
PTPN4	PTPN4	PTPN4	chr2:120517206-120735037	control_total	treatment_total	OK	6.26975	24.3344	1.95652	-4.79667	1.61329e-06	1.93334e-05	yes
ZNF419	ZNF419	ZNF419	chr19:57999078-58006048	control_total	treatment_total	OK	6.26774	11.2512	0.844062	-4.12701	3.67518e-05	0.000307061	yes
CEP350	CEP350	CEP350	chr1:179923907-180084015	control_total	treatment_total	OK	6.25924	16.1629	1.36862	-2.97845	0.00289706	0.0126417	yes
TMEM25	TMEM25	TMEM25	chr11:118401802-118436791	control_total	treatment_total	OK	6.24981	11.5829	0.890115	-3.9269	8.60492e-05	0.000642164	yes
ZFP112	ZFP112	ZFP112	chr19:44830705-44860856	control_total	treatment_total	OK	6.24657	22.8084	1.86843	-6.11782	9.48669e-10	2.2097e-08	yes
BDP1	BDP1	BDP1	chr5:70751441-70863649	control_total	treatment_total	OK	6.24596	16.7439	1.42264	-3.13516	0.00171761	0.00819757	yes
CEP97	CEP97	CEP97	chr3:101443493-101486181	control_total	treatment_total	OK	6.24264	18.5339	1.56994	-3.78522	0.000153573	0.00106001	yes
AP1G2	AP1G2	AP1G2	chr14:24025197-24048009	control_total	treatment_total	OK	6.24214	32.5316	2.38173	-5.99391	2.04857e-09	4.49552e-08	yes
NCRNA00086	NCRNA00086	NCRNA00086	chrX:134555867-134560225	control_total	treatment_total	OK	6.24174	0.575075	-3.44013	6.47838	9.27123e-11	2.56506e-09	yes
INO80	INO80	INO80	chr15:41271078-41408340	control_total	treatment_total	OK	6.23626	15.9267	1.3527	-3.39285	0.000691683	0.00382699	yes
ZNF77	ZNF77	ZNF77	chr19:2933215-2944969	control_total	treatment_total	OK	6.23516	13.4416	1.10821	-2.79829	0.0051374	0.0202476	yes
MTL5	MTL5	MTL5	chr11:68474907-68518988	control_total	treatment_total	OK	6.2351	2.67662	-1.22	4.10487	4.04543e-05	0.000333689	yes
MGC23284	MGC23284	MGC23284	chr16:88729780-88753594	control_total	treatment_total	OK	6.23487	2.32677	-1.42203	2.98217	0.00286216	0.0125164	yes
AK8	AK8	AK8	chr9:135600964-135754198	control_total	treatment_total	OK	6.23151	2.53168	-1.29949	3.17477	0.00149956	0.00732324	yes
GEN1	GEN1	GEN1	chr2:17935176-17966632	control_total	treatment_total	OK	6.19988	9.77129	0.656309	-3.84136	0.000122356	0.000870898	yes
ATRX	ATRX	ATRX	chrX:76760355-77041719	control_total	treatment_total	OK	6.19878	10.7961	0.800453	-3.43062	0.0006022	0.00340755	yes
PABPC4L	PABPC4L	PABPC4L	chr4:135117488-135122903	control_total	treatment_total	OK	6.19358	13.3116	1.10384	-2.86505	0.00416945	0.0170645	yes
NDNF	NDNF	NDNF	chr4:121956781-121993673	control_total	treatment_total	OK	6.18908	1.05971	-2.54606	5.47028	4.49327e-08	7.57841e-07	yes
WDR66	WDR66	WDR66	chr12:122356462-122441832	control_total	treatment_total	OK	6.18639	11.6146	0.908765	-2.58486	0.00974189	0.0339659	yes
SH3RF3	SH3RF3	SH3RF3	chr2:109743783-110262207	control_total	treatment_total	OK	6.18512	3.31791	-0.898526	2.43505	0.0148897	0.0476513	yes
RP1-177G6.2	RP1-177G6.2	RP1-177G6.2	chrX:139791923-139796996	control_total	treatment_total	OK	6.17743	17.5691	1.50797	-4.05128	5.09376e-05	0.000408251	yes
PTAR1	PTAR1	PTAR1	chr9:72324437-72374876	control_total	treatment_total	OK	6.1755	18.8795	1.61219	-3.60788	0.000308704	0.00192859	yes
KLHL11	KLHL11	KLHL11	chr17:40009798-40021629	control_total	treatment_total	OK	6.17409	12.9174	1.06501	-2.60958	0.00906533	0.0320652	yes
MEF2C	MEF2C	MEF2C	chr5:88014057-88199922	control_total	treatment_total	OK	6.16718	3.37813	-0.868387	4.22265	2.41449e-05	0.000212508	yes
RALGPS1	RALGPS1	RALGPS1	chr9:129677052-129985445	control_total	treatment_total	OK	6.13101	10.8011	0.816976	-2.96596	0.00301742	0.0130758	yes
LOC100499467	LOC100499467	LOC100499467	chr17:70399462-70588943	control_total	treatment_total	OK	6.12171	2.48497	-1.30071	3.02349	0.00249875	0.0111818	yes
SHISA3	SHISA3	SHISA3	chr4:42399855-42404504	control_total	treatment_total	OK	6.11637	2.13978	-1.51521	3.40102	0.000671353	0.00372977	yes
AHR	AHR	AHR	chr7:17338275-17385775	control_total	treatment_total	OK	6.09871	18.1404	1.57263	-3.83765	0.000124215	0.00088227	yes
MAP3K2	MAP3K2	MAP3K2	chr2:128056244-128100805	control_total	treatment_total	OK	6.09576	12.7766	1.06762	-2.55984	0.0104719	0.0359842	yes
GNG7	GNG7	GNG7	chr19:2511217-2702746	control_total	treatment_total	OK	6.0956	2.45792	-1.31033	3.45889	0.000542399	0.00311833	yes
ERCC6	ERCC6	ERCC6	chr10:50664490-50747147	control_total	treatment_total	OK	6.0853	12.5692	1.04649	-2.52597	0.0115378	0.0388997	yes
DCAF17	DCAF17	DCAF17	chr2:172173912-172341562	control_total	treatment_total	OK	6.0793	10.0588	0.726476	-4.3852	1.15878e-05	0.000111387	yes
PPP4R1L	PPP4R1L	PPP4R1L	chr20:56807832-56884495	control_total	treatment_total	OK	6.07781	14.7128	1.27545	-3.16079	0.00157341	0.00762176	yes
CYP2E1	CYP2E1	CYP2E1	chr10:135340866-135352620	control_total	treatment_total	OK	6.07696	2.16464	-1.48922	3.38248	0.000718342	0.00395358	yes
ZNFX1	ZNFX1	ZNFX1	chr20:47862438-47905795	control_total	treatment_total	OK	6.04553	22.5943	1.90202	-4.44935	8.61297e-06	8.57137e-05	yes
LOXL4	LOXL4	LOXL4	chr10:100007442-100028007	control_total	treatment_total	OK	6.04071	12.2633	1.02156	-2.73619	0.0062155	0.0236306	yes
KCTD12	KCTD12	KCTD12	chr13:77454303-77460540	control_total	treatment_total	OK	6.03671	3.17817	-0.925568	2.45499	0.0140888	0.0456229	yes
PCNT	PCNT	PCNT	chr21:47744035-47865682	control_total	treatment_total	OK	6.03438	15.8486	1.39308	-3.39306	0.000691172	0.00382473	yes
RILP	RILP	RILP	chr17:1549444-1553392	control_total	treatment_total	OK	6.02204	2.11527	-1.50941	3.03176	0.00243135	0.0109346	yes
FAM190B	FAM190B	FAM190B	chr10:86088409-86278276	control_total	treatment_total	OK	6.02009	11.4781	0.931032	-2.45654	0.0140281	0.0454486	yes
ZKSCAN2	ZKSCAN2	ZKSCAN2	chr16:25247321-25268855	control_total	treatment_total	OK	5.98649	19.8688	1.73072	-4.26083	2.0367e-05	0.000182755	yes
ZNF800	ZNF800	ZNF800	chr7:127010353-127032767	control_total	treatment_total	OK	5.98257	12.7258	1.08892	-2.75639	0.00584432	0.0224916	yes
MAP3K15	MAP3K15	MAP3K15	chrX:19362010-19533379	control_total	treatment_total	OK	5.95886	11.5318	0.952514	-2.59216	0.00953747	0.0333809	yes
TASP1	TASP1	TASP1	chr20:13370035-13619583	control_total	treatment_total	OK	5.95832	14.0318	1.23573	-3.02009	0.00252702	0.011287	yes
LOC401022	LOC401022	LOC401022	chr2:177037923-177055635	control_total	treatment_total	OK	5.9546	2.03642	-1.54797	3.87212	0.000107892	0.000781517	yes
GUSBP11	GUSBP11	GUSBP11	chr22:23980674-24059610	control_total	treatment_total	OK	5.93501	18.5433	1.64358	-4.21624	2.48407e-05	0.000217824	yes
DPP8	DPP8	DPP8	chr15:65737997-65810035	control_total	treatment_total	OK	5.92543	17.3411	1.54921	-7.89491	2.88658e-15	1.54029e-13	yes
SLC2A12	SLC2A12	SLC2A12	chr6:134308718-134373789	control_total	treatment_total	OK	5.92132	2.29396	-1.36808	3.37691	0.000733063	0.00402161	yes
CCDC18	CCDC18	CCDC18	chr1:93646280-93744287	control_total	treatment_total	OK	5.91499	13.5037	1.1909	-2.93987	0.00328345	0.0140172	yes
GPR126	GPR126	GPR126	chr6:142623055-142767403	control_total	treatment_total	OK	5.91162	13.5408	1.19569	-4.53531	5.75184e-06	5.99854e-05	yes
RAD54L2	RAD54L2	RAD54L2	chr3:51575595-51697612	control_total	treatment_total	OK	5.91078	12.9445	1.13092	-3.12765	0.00176208	0.0083753	yes
DNAJC3	DNAJC3	DNAJC3	chr13:96329392-96447243	control_total	treatment_total	OK	5.89207	13.6298	1.20992	-3.20865	0.00133362	0.00663864	yes
TAB3	TAB3	TAB3	chrX:30845558-30907511	control_total	treatment_total	OK	5.88968	11.9849	1.02496	-2.69577	0.00702266	0.0260763	yes
PPP1R13L	PPP1R13L	PPP1R13L	chr19:45882891-45927177	control_total	treatment_total	OK	5.88698	14.5914	1.30952	-3.4415	0.00057849	0.00329513	yes
SLC47A1	SLC47A1	SLC47A1	chr17:19437166-19482346	control_total	treatment_total	OK	5.86997	2.76779	-1.08462	2.76582	0.00567801	0.0219786	yes
ZNF518A	ZNF518A	ZNF518A	chr10:97889471-97923517	control_total	treatment_total	OK	5.86712	14.2122	1.2764	-2.9555	0.00312165	0.0134502	yes
ZNF780A	ZNF780A	ZNF780A	chr19:40575058-40596845	control_total	treatment_total	OK	5.83792	11.3619	0.960674	-4.01791	5.87162e-05	0.000462287	yes
ZNF726	ZNF726	ZNF726	chr19:24097683-24106517	control_total	treatment_total	OK	5.83716	18.3418	1.6518	-3.30061	0.000964759	0.00506753	yes
KITLG	KITLG	KITLG	chr12:88886569-88974250	control_total	treatment_total	OK	5.83564	12.2566	1.0706	-2.71733	0.00658117	0.0247433	yes
ZNF107	ZNF107	ZNF107	chr7:64126510-64171401	control_total	treatment_total	OK	5.82814	15.7465	1.43392	-3.69348	0.000221203	0.00144958	yes
OTUD3	OTUD3	OTUD3	chr1:20208887-20239437	control_total	treatment_total	OK	5.82482	17.0931	1.55313	-3.93049	8.47728e-05	0.000634093	yes
ADORA2A	ADORA2A	ADORA2A	chr22:24823529-24890783	control_total	treatment_total	OK	5.82051	2.37647	-1.29233	2.96303	0.00304632	0.0131811	yes
INVS	INVS	INVS	chr9:102861510-103063426	control_total	treatment_total	OK	5.8156	11.1317	0.936678	-3.6855	0.000228251	0.00148922	yes
ESCO1	ESCO1	ESCO1	chr18:19109261-19180693	control_total	treatment_total	OK	5.78917	18.6494	1.6877	-4.02434	5.71358e-05	0.000451323	yes
SH3D21	SH3D21	SH3D21	chr1:36771993-36786948	control_total	treatment_total	OK	5.7827	2.5575	-1.17701	2.92506	0.00344392	0.014578	yes
PPP1R1C	PPP1R1C	PPP1R1C	chr2:182850550-182982419	control_total	treatment_total	OK	5.76479	18.1913	1.65791	-3.9721	7.12425e-05	0.0005458	yes
SCUBE1	SCUBE1	SCUBE1	chr22:43599228-43739394	control_total	treatment_total	OK	5.76353	0.771539	-2.90114	6.21847	5.02032e-10	1.22378e-08	yes
ZFPM2	ZFPM2	ZFPM2	chr8:106331146-106816767	control_total	treatment_total	OK	5.75888	11.2908	0.971286	-2.48703	0.0128814	0.0424648	yes
ZNF292	ZNF292	ZNF292	chr6:87865268-87973406	control_total	treatment_total	OK	5.73454	23.6685	2.04522	-4.74731	2.06138e-06	2.41273e-05	yes
LOC202781	LOC202781	LOC202781	chr7:154795142-154797413	control_total	treatment_total	OK	5.72483	21.1126	1.8828	-4.83073	1.36034e-06	1.66075e-05	yes
AKAP13	AKAP13	AKAP13	chr15:85923870-86292586	control_total	treatment_total	OK	5.71042	15.5535	1.44557	-7.80713	5.77316e-15	2.94881e-13	yes
FOXF1	FOXF1	FOXF1	chr16:86544132-86548070	control_total	treatment_total	OK	5.69588	2.794	-1.02759	2.56232	0.0103975	0.035782	yes
TOB2P1	TOB2P1	TOB2P1	chr6:28183115-28186707	control_total	treatment_total	OK	5.65554	1.64921	-1.77789	4.35771	1.31429e-05	0.000124627	yes
MEIS3	MEIS3	MEIS3	chr19:47906380-47922785	control_total	treatment_total	OK	5.65268	2.46717	-1.19608	2.87489	0.00404163	0.0166385	yes
RSBN1	RSBN1	RSBN1	chr1:114304453-114355070	control_total	treatment_total	OK	5.65083	11.3615	1.00762	-2.65528	0.00792426	0.0287235	yes
TANC2	TANC2	TANC2	chr17:60778674-61505067	control_total	treatment_total	OK	5.64031	18.4558	1.71023	-4.02963	5.58651e-05	0.000442668	yes
IL15RA	IL15RA	IL15RA	chr10:5994333-6020142	control_total	treatment_total	OK	5.63484	2.43479	-1.21058	2.73371	0.00626261	0.0237852	yes
GEMIN8	GEMIN8	GEMIN8	chrX:14024844-14048035	control_total	treatment_total	OK	5.6329	2.78064	-1.01846	3.19166	0.00141458	0.00697271	yes
MYBL1	MYBL1	MYBL1	chr8:67474409-67525480	control_total	treatment_total	OK	5.63253	9.39165	0.737595	-3.87663	0.000105913	0.000768805	yes
SOCS7	SOCS7	SOCS7	chr17:36508006-36561846	control_total	treatment_total	OK	5.62967	11.214	0.994176	-2.6197	0.0088006	0.0313022	yes
NID2	NID2	NID2	chr14:52471519-52535946	control_total	treatment_total	OK	5.62666	2.27106	-1.30891	3.24478	0.00117543	0.00597639	yes
LOC442454	LOC442454	LOC442454	chrX:56755717-56844004	control_total	treatment_total	OK	5.62636	12.9679	1.20467	-2.66923	0.00760264	0.0277761	yes
STARD4	STARD4	STARD4	chr5:110834021-111312628	control_total	treatment_total	OK	5.62131	13.5904	1.27361	-3.29715	0.000976698	0.00511891	yes
KLRG2	KLRG2	KLRG2	chr7:139138087-139168457	control_total	treatment_total	OK	5.60927	2.50681	-1.16196	2.6955	0.00702823	0.026095	yes
GCA	GCA	GCA	chr2:163200582-163219148	control_total	treatment_total	OK	5.60015	13.9201	1.31364	-3.35263	0.000800485	0.00433335	yes
ADRA1B	ADRA1B	ADRA1B	chr5:159343739-159400017	control_total	treatment_total	OK	5.59708	1.62451	-1.78467	3.98427	6.76891e-05	0.000522408	yes
FLT3LG	FLT3LG	FLT3LG	chr19:49977465-49989488	control_total	treatment_total	OK	5.54554	24.922	2.16802	-6.1034	1.03837e-09	2.40263e-08	yes
RFX7	RFX7	RFX7	chr15:56382730-56535483	control_total	treatment_total	OK	5.54294	13.6406	1.29919	-3.1978	0.00138479	0.00684991	yes
ZC3H12A	ZC3H12A	ZC3H12A	chr1:37940118-37949978	control_total	treatment_total	OK	5.5414	14.0783	1.34516	-3.52666	0.000420837	0.00251794	yes
PRDM16	PRDM16	PRDM16	chr1:2985741-3355185	control_total	treatment_total	OK	5.51272	2.41375	-1.19149	3.26044	0.00111241	0.00571055	yes
NR2C2	NR2C2	NR2C2	chr3:14989235-15106816	control_total	treatment_total	OK	5.48032	15.2567	1.47711	-3.62185	0.000292499	0.0018422	yes
DHFR	DHFR	DHFR	chr5:79922044-80172634	control_total	treatment_total	OK	5.46721	1.30621	-2.06542	4.92859	8.28237e-07	1.06383e-05	yes
LOC387723	LOC387723	LOC387723	chr10:131862161-131909081	control_total	treatment_total	OK	5.46383	1.91523	-1.51239	3.51537	0.000439144	0.00260984	yes
MAP1A	MAP1A	MAP1A	chr15:43809805-43823818	control_total	treatment_total	OK	5.45903	1.60459	-1.76644	4.75035	2.03069e-06	2.37927e-05	yes
ALPL	ALPL	ALPL	chr1:21835857-21904905	control_total	treatment_total	OK	5.44953	9.66874	0.827196	-3.8232	0.00013173	0.000928136	yes
TMEM231	TMEM231	TMEM231	chr16:75572014-75590170	control_total	treatment_total	OK	5.44889	3.3909	-0.684294	2.51545	0.0118881	0.0398356	yes
LIG4	LIG4	LIG4	chr13:108859791-108870716	control_total	treatment_total	OK	5.44879	12.0517	1.14523	-6.88843	5.64104e-12	1.88603e-10	yes
QRFPR	QRFPR	QRFPR	chr4:122249796-122302181	control_total	treatment_total	OK	5.44321	2.55321	-1.09214	2.4529	0.0141709	0.0458178	yes
ZNF536	ZNF536	ZNF536	chr19:30863327-31048965	control_total	treatment_total	OK	5.43834	2.72788	-0.995387	2.60505	0.00918608	0.0324047	yes
CREB3L4	CREB3L4	CREB3L4	chr1:153940396-153950451	control_total	treatment_total	OK	5.4243	13.476	1.31289	-3.31097	0.000929734	0.00491363	yes
ZBTB43	ZBTB43	ZBTB43	chr9:129567284-129600487	control_total	treatment_total	OK	5.42141	10.5658	0.962661	-2.46203	0.0138153	0.0449165	yes
FAM184A	FAM184A	FAM184A	chr6:119280995-119470358	control_total	treatment_total	OK	5.41986	11.8938	1.13388	-3.4744	0.000511997	0.00297073	yes
METTL12	METTL12	METTL12	chr11:62430288-62441162	control_total	treatment_total	OK	5.39065	1.92647	-1.4845	2.97457	0.00293402	0.0127777	yes
IPP	IPP	IPP	chr1:46153846-46216485	control_total	treatment_total	OK	5.39001	2.86698	-0.910757	2.78243	0.00539535	0.0210802	yes
SLC35D1	SLC35D1	SLC35D1	chr1:67465014-67520080	control_total	treatment_total	OK	5.37755	11.4824	1.0944	-2.8485	0.00439258	0.0178079	yes
ZNF295	ZNF295	ZNF295	chr21:43406939-43430496	control_total	treatment_total	OK	5.37582	15.2468	1.50395	-8.10985	4.44089e-16	2.59827e-14	yes
NKAIN1	NKAIN1	NKAIN1	chr1:31652591-31712734	control_total	treatment_total	OK	5.36043	2.69639	-0.991322	2.48634	0.0129066	0.0425338	yes
C1orf213	C1orf213	C1orf213	chr1:23685940-23698330	control_total	treatment_total	OK	5.34953	17.3021	1.69346	-3.81634	0.000135445	0.000951001	yes
KLRG1	KLRG1	KLRG1	chr12:9142220-9163340	control_total	treatment_total	OK	5.34078	1.89461	-1.49515	3.04479	0.00232845	0.010563	yes
JDP2	JDP2	JDP2	chr14:75894508-75939404	control_total	treatment_total	OK	5.32578	12.9642	1.28347	-3.86196	0.000112483	0.000809795	yes
STXBP6	STXBP6	STXBP6	chr14:25281305-25519095	control_total	treatment_total	OK	5.31418	24.5357	2.20696	-5.02148	5.12744e-07	6.91149e-06	yes
ACOT11	ACOT11	ACOT11	chr1:55013806-55100417	control_total	treatment_total	OK	5.30831	1.88212	-1.49589	3.75534	0.000173104	0.00117504	yes
LCAT	LCAT	LCAT	chr16:67973786-68002597	control_total	treatment_total	OK	5.30134	19.5231	1.88075	-4.8194	1.43989e-06	1.74787e-05	yes
ZNF324B	ZNF324B	ZNF324B	chr19:58962970-58969199	control_total	treatment_total	OK	5.29201	2.2575	-1.22909	3.10584	0.00189738	0.00890394	yes
SYNJ2	SYNJ2	SYNJ2	chr6:158402887-158520207	control_total	treatment_total	OK	5.28492	11.752	1.15295	-3.92828	8.55559e-05	0.000639147	yes
RASAL2	RASAL2	RASAL2	chr1:178060642-178448648	control_total	treatment_total	OK	5.27669	9.08731	0.78422	-3.5458	0.000391424	0.00236708	yes
DEPTOR	DEPTOR	DEPTOR	chr8:120885899-121063157	control_total	treatment_total	OK	5.26742	2.24004	-1.23357	2.94321	0.00324825	0.0138935	yes
ZNF14	ZNF14	ZNF14	chr19:19821280-19843921	control_total	treatment_total	OK	5.2665	19.1541	1.86274	-4.4541	8.42473e-06	8.40231e-05	yes
RUNX1	RUNX1	RUNX1	chr21:36160097-36421595	control_total	treatment_total	OK	5.25975	11.1093	1.0787	-4.29287	1.76375e-05	0.000161419	yes
ARHGAP5	ARHGAP5	ARHGAP5	chr14:32546494-32628934	control_total	treatment_total	OK	5.25876	14.9093	1.50342	-4.59587	4.30945e-06	4.64814e-05	yes
LRIG2	LRIG2	LRIG2	chr1:113615830-113667342	control_total	treatment_total	OK	5.25576	11.2652	1.0999	-2.80874	0.00497361	0.0197255	yes
EIF2AK3	EIF2AK3	EIF2AK3	chr2:88856258-88927094	control_total	treatment_total	OK	5.25191	12.6405	1.26714	-3.16418	0.00155522	0.00755055	yes
PRSS12	PRSS12	PRSS12	chr4:119201192-119273922	control_total	treatment_total	OK	5.25128	2.55097	-1.04162	2.54063	0.0110653	0.0376209	yes
ZFHX3	ZFHX3	ZFHX3	chr16:72816785-73092534	control_total	treatment_total	OK	5.25106	20.6495	1.97542	-15.5593	0	0	yes
UGT3A2	UGT3A2	UGT3A2	chr5:36035118-36067023	control_total	treatment_total	OK	5.25098	0.595529	-3.14034	4.43315	9.28652e-06	9.15683e-05	yes
FCRLB	FCRLB	FCRLB	chr1:161692456-161697933	control_total	treatment_total	OK	5.2374	0.996757	-2.39354	4.1514	3.30451e-05	0.000279813	yes
TPMT	TPMT	TPMT	chr6:18128544-18155374	control_total	treatment_total	OK	5.23711	1.85664	-1.49608	3.60175	0.000316086	0.00196853	yes
KATNAL1	KATNAL1	KATNAL1	chr13:30776766-30881584	control_total	treatment_total	OK	5.23215	15.7697	1.59168	-5.80511	6.43254e-09	1.28644e-07	yes
SKIL	SKIL	SKIL	chr3:170075472-170110950	control_total	treatment_total	OK	5.21556	20.0262	1.941	-6.83582	8.15348e-12	2.66547e-10	yes
ZSCAN12	ZSCAN12	ZSCAN12	chr6:28346597-28367544	control_total	treatment_total	OK	5.19088	16.2518	1.64654	-5.13962	2.75291e-07	3.94718e-06	yes
REV3L	REV3L	REV3L	chr6:111620233-111804414	control_total	treatment_total	OK	5.18754	15.2206	1.5529	-3.61185	0.000304023	0.0019038	yes
ABLIM2	ABLIM2	ABLIM2	chr4:7967036-8160559	control_total	treatment_total	OK	5.16677	1.85714	-1.47618	4.01338	5.98558e-05	0.000470009	yes
CLOCK	CLOCK	CLOCK	chr4:56298659-56412997	control_total	treatment_total	OK	5.16524	11.5466	1.16056	-2.77545	0.00551258	0.0214537	yes
GLIS3	GLIS3	GLIS3	chr9:3824127-4300035	control_total	treatment_total	OK	5.15805	7.03685	0.448104	-2.8337	0.00460124	0.0184974	yes
MYEF2	MYEF2	MYEF2	chr15:48413168-48470558	control_total	treatment_total	OK	5.15773	10.9557	1.08688	-2.67559	0.00745984	0.027362	yes
PYGO1	PYGO1	PYGO1	chr15:55838220-55881050	control_total	treatment_total	OK	5.15083	14.9322	1.53555	-3.66925	0.000243265	0.00157224	yes
G2E3	G2E3	G2E3	chr14:31028328-31089046	control_total	treatment_total	OK	5.14326	16.4475	1.67712	-4.18103	2.90192e-05	0.00024937	yes
ZNF837	ZNF837	ZNF837	chr19:58878989-58892389	control_total	treatment_total	OK	5.13496	1.09513	-2.22925	4.0539	5.03709e-05	0.000404346	yes
WDR78	WDR78	WDR78	chr1:67278571-67390570	control_total	treatment_total	OK	5.13234	1.245	-2.04347	4.0169	5.8968e-05	0.000463852	yes
CNTRL	CNTRL	CNTRL	chr9:123850573-123939886	control_total	treatment_total	OK	5.12588	14.1205	1.46192	-3.39325	0.000690681	0.00382225	yes
KLF14	KLF14	KLF14	chr7:130417395-130418888	control_total	treatment_total	OK	5.12467	0.552373	-3.21374	4.00939	6.08747e-05	0.000476724	yes
ARHGEF6	ARHGEF6	ARHGEF6	chrX:135747711-135863503	control_total	treatment_total	OK	5.12441	2.39485	-1.09745	2.81049	0.0049466	0.0196419	yes
LOC100289341	LOC100289341	LOC100289341	chr9:139979397-139981269	control_total	treatment_total	OK	5.1177	1.56957	-1.70512	3.64661	0.000265723	0.00169685	yes
ZNF37A	ZNF37A	ZNF37A	chr10:38383263-38412278	control_total	treatment_total	OK	5.11746	8.8724	0.793897	-3.38378	0.000714949	0.00393755	yes
ACOX1	ACOX1	ACOX1	chr17:73937588-74002080	control_total	treatment_total	OK	5.07853	8.64915	0.768145	-4.6735	2.96107e-06	3.32996e-05	yes
VASH1	VASH1	VASH1	chr14:77228234-77249363	control_total	treatment_total	OK	5.05646	1.8911	-1.4189	3.74572	0.000179876	0.00121478	yes
LAMA5	LAMA5	LAMA5	chr20:60884120-60942368	control_total	treatment_total	OK	5.05286	27.3012	2.43379	-6.07645	1.22871e-09	2.81023e-08	yes
TMCC1	TMCC1	TMCC1	chr3:129366634-129612419	control_total	treatment_total	OK	5.04317	11.6628	1.20952	-3.51937	0.000432567	0.00257721	yes
KLC3	KLC3	KLC3	chr19:45843997-45873845	control_total	treatment_total	OK	5.03677	13.3041	1.4013	-3.59947	0.000318868	0.00198326	yes
MAN2A1	MAN2A1	MAN2A1	chr5:109025155-109203429	control_total	treatment_total	OK	5.02616	11.7422	1.22417	-2.90634	0.00365679	0.0153152	yes
CDKL1	CDKL1	CDKL1	chr14:50796719-50862617	control_total	treatment_total	OK	5.01967	1.17951	-2.08941	3.11433	0.00184361	0.00869361	yes
CPT1B	CPT1B	CPT1B	chr22:51007289-51021428	control_total	treatment_total	OK	5.0117	11.6346	1.21505	-3.98042	6.87941e-05	0.00052983	yes
FAM78A	FAM78A	FAM78A	chr9:134133464-134151906	control_total	treatment_total	OK	5.00853	2.26695	-1.14363	2.92187	0.00347935	0.0147024	yes
ITSN2	ITSN2	ITSN2	chr2:24425734-24583397	control_total	treatment_total	OK	5.0083	11.4861	1.1975	-2.92044	0.00349543	0.0147606	yes
XPO4	XPO4	XPO4	chr13:21351467-21476913	control_total	treatment_total	OK	5.00226	10.2313	1.03234	-2.52298	0.0116365	0.0391617	yes
FAM86C1	FAM86C1	FAM86C1	chr11:71498556-71512280	control_total	treatment_total	OK	5.00015	2.47286	-1.01579	2.41627	0.0156805	0.0496727	yes
ODF3L2	ODF3L2	ODF3L2	chr19:463345-474983	control_total	treatment_total	OK	4.98357	0.404722	-3.62218	3.55718	0.000374851	0.00228033	yes
ZNF329	ZNF329	ZNF329	chr19:58637694-58662148	control_total	treatment_total	OK	4.98304	10.8714	1.12543	-2.84291	0.00447037	0.0180642	yes
SLC16A9	SLC16A9	SLC16A9	chr10:61410521-61469649	control_total	treatment_total	OK	4.96865	0.976415	-2.34729	5.0053	5.57765e-07	7.45252e-06	yes
FKBP11	FKBP11	FKBP11	chr12:49315741-49319330	control_total	treatment_total	OK	4.96081	11.2717	1.18406	-2.66879	0.00761246	0.027803	yes
FAM43B	FAM43B	FAM43B	chr1:20878931-20881513	control_total	treatment_total	OK	4.95126	0.998463	-2.31002	4.80889	1.51772e-06	1.83046e-05	yes
MTF1	MTF1	MTF1	chr1:38275238-38325292	control_total	treatment_total	OK	4.94908	9.49493	0.939998	-2.44328	0.0145546	0.0468065	yes
RTN1	RTN1	RTN1	chr14:60062693-60337557	control_total	treatment_total	OK	4.94673	0.619943	-2.99627	4.50536	6.62618e-06	6.79538e-05	yes
ZNF280B	ZNF280B	ZNF280B	chr22:22838771-22863505	control_total	treatment_total	OK	4.94316	19.5373	1.98273	-5.28812	1.2358e-07	1.90347e-06	yes
MAMSTR	MAMSTR	MAMSTR	chr19:49216254-49222976	control_total	treatment_total	OK	4.91778	1.31598	-1.90187	3.5033	0.000459533	0.00271132	yes
ZNF2	ZNF2	ZNF2	chr2:95831182-95850064	control_total	treatment_total	OK	4.91734	7.97676	0.697925	-2.52945	0.0114242	0.0385927	yes
FGF18	FGF18	FGF18	chr5:170846666-170884630	control_total	treatment_total	OK	4.91659	1.76425	-1.4786	3.21784	0.00129158	0.00646417	yes
TTYH2	TTYH2	TTYH2	chr17:72209695-72258157	control_total	treatment_total	OK	4.91066	2.9035	-0.758124	2.5945	0.00947285	0.0332073	yes
SH2B3	SH2B3	SH2B3	chr12:111843751-111889427	control_total	treatment_total	OK	4.90815	9.24516	0.913519	-2.5025	0.012332	0.0410204	yes
IGSF1	IGSF1	IGSF1	chrX:130407482-130423403	control_total	treatment_total	OK	4.90753	9.76517	0.992649	-2.85627	0.00428648	0.0174539	yes
GCC2	GCC2	GCC2	chr2:109065576-109125854	control_total	treatment_total	OK	4.90096	10.0223	1.03208	-4.24041	2.2311e-05	0.000198227	yes
CELF2	CELF2	CELF2	chr10:11047258-11378672	control_total	treatment_total	OK	4.88061	11.6845	1.25946	-4.73662	2.17313e-06	2.53043e-05	yes
ZMAT3	ZMAT3	ZMAT3	chr3:178735010-178789656	control_total	treatment_total	OK	4.87644	9.68947	0.990588	-4.76302	1.90716e-06	2.24976e-05	yes
LETM2	LETM2	LETM2	chr8:38243958-38266062	control_total	treatment_total	OK	4.87254	8.19122	0.749405	-2.51284	0.0119762	0.0400807	yes
LOC284751	LOC284751	LOC284751	chr20:48909256-48931456	control_total	treatment_total	OK	4.85709	0.543168	-3.16062	4.63511	3.56754e-06	3.92456e-05	yes
TET1	TET1	TET1	chr10:70320116-70454239	control_total	treatment_total	OK	4.85381	11.138	1.1983	-2.76363	0.00571617	0.0220913	yes
GCH1	GCH1	GCH1	chr14:55308723-55369542	control_total	treatment_total	OK	4.85121	17.7105	1.86819	-6.78947	1.1255e-11	3.60522e-10	yes
LOC100507495	LOC100507495	LOC100507495	chr20:1290554-1373816	control_total	treatment_total	OK	4.85046	1.62344	-1.57907	4.06997	4.70186e-05	0.000380569	yes
LNPEP	LNPEP	LNPEP	chr5:96271345-96365115	control_total	treatment_total	OK	4.84798	10.5633	1.1236	-4.37226	1.22965e-05	0.000117406	yes
VCPIP1	VCPIP1	VCPIP1	chr8:67542487-67579452	control_total	treatment_total	OK	4.83799	10.3534	1.09763	-2.75399	0.00588742	0.0226235	yes
SOCS5	SOCS5	SOCS5	chr2:46926098-46989927	control_total	treatment_total	OK	4.83705	9.1312	0.916676	-4.04048	5.3343e-05	0.000424925	yes
FNIP1	FNIP1	FNIP1	chr5:130977406-131132756	control_total	treatment_total	OK	4.83272	15.6945	1.69936	-6.30786	2.82915e-10	7.22919e-09	yes
ZNF276	ZNF276	ZNF276	chr16:89773540-89883065	control_total	treatment_total	OK	4.83163	10.6809	1.14445	-3.88936	0.00010051	0.00073463	yes
ZNF564	ZNF564	ZNF564	chr19:12636183-12662356	control_total	treatment_total	OK	4.82703	18.1956	1.91438	-4.70874	2.49252e-06	2.85887e-05	yes
LIF	LIF	LIF	chr22:30636441-30642796	control_total	treatment_total	OK	4.79934	15.2975	1.67239	-4.27209	1.93647e-05	0.000174863	yes
RCAN2	RCAN2	RCAN2	chr6:46188468-46293531	control_total	treatment_total	OK	4.79804	0.877718	-2.45061	5.30964	1.09839e-07	1.71268e-06	yes
SFI1	SFI1	SFI1	chr22:31892260-32026810	control_total	treatment_total	OK	4.79531	9.50325	0.986798	-2.53163	0.0113533	0.0384025	yes
DENND4A	DENND4A	DENND4A	chr15:65952956-66084631	control_total	treatment_total	OK	4.78438	6.72266	0.490701	-2.54419	0.0109532	0.0373095	yes
SLC30A7	SLC30A7	SLC30A7	chr1:101361631-101447311	control_total	treatment_total	OK	4.7727	8.05007	0.754196	-3.07536	0.00210249	0.00969995	yes
MAPK11	MAPK11	MAPK11	chr22:50702141-50708779	control_total	treatment_total	OK	4.7721	12.85	1.42907	-3.79258	0.000149088	0.00103332	yes
C21orf91	C21orf91	C21orf91	chr21:19149720-19191703	control_total	treatment_total	OK	4.76447	7.60496	0.674624	-4.15853	3.20307e-05	0.000272243	yes
CEP250	CEP250	CEP250	chr20:34043222-34099803	control_total	treatment_total	OK	4.7619	11.6772	1.29409	-3.25462	0.00113545	0.0058044	yes
PLA2G7	PLA2G7	PLA2G7	chr6:46655611-46703430	control_total	treatment_total	OK	4.75316	0.850831	-2.48194	3.99839	6.3776e-05	0.000496413	yes
SLC4A7	SLC4A7	SLC4A7	chr3:27414213-27498245	control_total	treatment_total	OK	4.75005	9.8211	1.04794	-2.6537	0.00796136	0.0288373	yes
PRKAA2	PRKAA2	PRKAA2	chr1:57110989-57181008	control_total	treatment_total	OK	4.74146	9.3898	0.985764	-2.4516	0.0142224	0.0459479	yes
[truncated: 794 more rows]

## Sheet: Cytoplasmic
test_id	gene_id	gene	locus	sample_1	sample_2	status	value_1	value_2	log2(fold_change)	test_stat	p_value	q_value	significant
THOC4	THOC4	THOC4	chr17:79845710-79849462	control_soluble	treatment_soluble	OK	1171.06	13.0996	-6.48215	11.36	0	0	yes
C20orf141	C20orf141	C20orf141	chr20:2795656-2796476	control_soluble	treatment_soluble	OK	17.0549	0.358994	-5.57008	2.74022	0.00613973	0.023398	yes
C19orf23	C19orf23	C19orf23	chr19:1267469-1274809	control_soluble	treatment_soluble	OK	6.4041	0.157153	-5.34875	2.59977	0.00932862	0.0327926	yes
PCOTH	PCOTH	PCOTH	chr13:24304327-24471125	control_soluble	treatment_soluble	OK	33.2776	0.890242	-5.22421	4.83111	1.35773e-06	1.65777e-05	yes
PIGZ	PIGZ	PIGZ	chr3:196673213-196695704	control_soluble	treatment_soluble	OK	4.87419	0.150917	-5.01334	3.89244	9.92398e-05	0.000726674	yes
PGAM2	PGAM2	PGAM2	chr7:44102325-44105186	control_soluble	treatment_soluble	OK	8.41186	0.287781	-4.86938	2.41457	0.015754	0.0498455	yes
ETV4	ETV4	ETV4	chr17:41605210-41623762	control_soluble	treatment_soluble	OK	23.9401	0.832931	-4.84509	7.42736	1.108e-13	4.73907e-12	yes
TMEM81	TMEM81	TMEM81	chr1:205052256-205053588	control_soluble	treatment_soluble	OK	10.04	0.407215	-4.62382	4.26458	2.00275e-05	0.000180053	yes
SPEF1	SPEF1	SPEF1	chr20:3758150-3762102	control_soluble	treatment_soluble	OK	4.797	0.19615	-4.6121	3.23326	0.00122384	0.00618148	yes
C17orf97	C17orf97	C17orf97	chr17:260117-264457	control_soluble	treatment_soluble	OK	18.7214	0.817157	-4.51793	6.29098	3.15476e-10	7.98483e-09	yes
CRYAB	CRYAB	CRYAB	chr11:111779349-111782473	control_soluble	treatment_soluble	OK	20.7899	0.940629	-4.46611	4.28551	1.82324e-05	0.000166073	yes
SPRY4	SPRY4	SPRY4	chr5:141689991-141704620	control_soluble	treatment_soluble	OK	6.02679	0.284806	-4.40334	6.01332	1.81767e-09	4.02928e-08	yes
ROPN1L	ROPN1L	ROPN1L	chr5:10441973-10465138	control_soluble	treatment_soluble	OK	15.2645	0.727162	-4.39176	4.38444	1.16287e-05	0.000111734	yes
UGT3A2	UGT3A2	UGT3A2	chr5:36035118-36067023	control_soluble	treatment_soluble	OK	10.7757	0.545334	-4.30449	5.45438	4.91451e-08	8.22395e-07	yes
LOC100128881	LOC100128881	LOC100128881	chr16:89773540-89883065	control_soluble	treatment_soluble	OK	185.288	10.2866	-4.17093	8.59524	0	0	yes
ODF3L2	ODF3L2	ODF3L2	chr19:463345-474983	control_soluble	treatment_soluble	OK	9.98859	0.560815	-4.15468	4.5958	4.31087e-06	4.64936e-05	yes
MESP2	MESP2	MESP2	chr15:90319588-90321982	control_soluble	treatment_soluble	OK	19.492	1.1124	-4.13113	6.36639	1.93525e-10	5.07177e-09	yes
PAQR9	PAQR9	PAQR9	chr3:142680073-142682178	control_soluble	treatment_soluble	OK	4.18013	0.241835	-4.11146	3.83371	0.000126227	0.000894511	yes
METTL7B	METTL7B	METTL7B	chr12:56075329-56106089	control_soluble	treatment_soluble	OK	65.6688	3.81924	-4.10385	8.08626	6.66134e-16	3.82981e-14	yes
LOC284751	LOC284751	LOC284751	chr20:48909256-48931456	control_soluble	treatment_soluble	OK	5.18126	0.307728	-4.07358	4.13816	3.50105e-05	0.000294149	yes
FAM181B	FAM181B	FAM181B	chr11:82443045-82444906	control_soluble	treatment_soluble	OK	5.40484	0.321958	-4.06931	3.86889	0.000109332	0.000790517	yes
LOC100289187	LOC100289187	LOC100289187	chr7:99195901-99208456	control_soluble	treatment_soluble	OK	56.6116	3.37767	-4.067	7.1559	8.31335e-13	3.13884e-11	yes
TICAM2	TICAM2	TICAM2	chr5:114914338-114961876	control_soluble	treatment_soluble	OK	7.65484	0.459287	-4.05891	4.31678	1.58319e-05	0.000146802	yes
HIST1H4D	HIST1H4D	HIST1H4D	chr6:26188937-26189304	control_soluble	treatment_soluble	OK	36.2307	2.20826	-4.03623	3.12929	0.0017523	0.00833541	yes
MAP1B	MAP1B	MAP1B	chr5:71403117-71505397	control_soluble	treatment_soluble	OK	23.0522	1.42915	-4.01168	8.487	0	0	yes
TMEM223	TMEM223	TMEM223	chr11:62554873-62559486	control_soluble	treatment_soluble	OK	514.174	31.9668	-4.00761	7.90673	2.66454e-15	1.42735e-13	yes
HSPB9	HSPB9	HSPB9	chr17:40274755-40275371	control_soluble	treatment_soluble	OK	6.57012	0.411655	-3.99641	2.52487	0.0115742	0.0389931	yes
LENG9	LENG9	LENG9	chr19:54960064-54974894	control_soluble	treatment_soluble	OK	15.6117	0.999734	-3.96494	6.2877	3.22212e-10	8.13815e-09	yes
WBSCR27	WBSCR27	WBSCR27	chr7:73248920-73256855	control_soluble	treatment_soluble	OK	7.56877	0.487365	-3.95698	2.6367	0.00837174	0.0300464	yes
LOC400236	LOC400236	LOC400236	chr14:89622515-90085494	control_soluble	treatment_soluble	OK	9.42099	0.615931	-3.93504	3.75311	0.000174654	0.00118409	yes
FAM86B1	FAM86B1	FAM86B1	chr8:12039612-12051624	control_soluble	treatment_soluble	OK	10.5401	0.689417	-3.93436	5.6961	1.22581e-08	2.31617e-07	yes
CHAC1	CHAC1	CHAC1	chr15:41245635-41248717	control_soluble	treatment_soluble	OK	23.8176	1.59308	-3.90214	7.86069	3.77476e-15	1.97907e-13	yes
SEMA6A	SEMA6A	SEMA6A	chr5:115779250-115910551	control_soluble	treatment_soluble	OK	8.60714	0.577778	-3.89695	7.63315	2.28706e-14	1.07612e-12	yes
LOC100132774	LOC100132774	LOC100132774	chr1:44115796-44173012	control_soluble	treatment_soluble	OK	5.32371	0.35941	-3.88873	3.88188	0.00010365	0.000754456	yes
SYNDIG1	SYNDIG1	SYNDIG1	chr20:24449834-24647167	control_soluble	treatment_soluble	OK	15.7806	1.09407	-3.85037	6.75826	1.39655e-11	4.41026e-10	yes
ASTN2	ASTN2	ASTN2	chr9:119187503-120177317	control_soluble	treatment_soluble	OK	54.644	3.80682	-3.8434	10.8965	0	0	yes
RAET1G	RAET1G	RAET1G	chr6:150238013-150244214	control_soluble	treatment_soluble	OK	8.66201	0.605078	-3.83951	3.83592	0.000125094	0.000887627	yes
LHPP	LHPP	LHPP	chr10:126150340-126302710	control_soluble	treatment_soluble	OK	134.642	9.44793	-3.83299	13.2072	0	0	yes
C10orf91	C10orf91	C10orf91	chr10:134258713-134261825	control_soluble	treatment_soluble	OK	9.39504	0.661831	-3.82737	2.50575	0.0122193	0.0407227	yes
TLCD1	TLCD1	TLCD1	chr17:27046999-27053949	control_soluble	treatment_soluble	OK	307.302	21.7002	-3.82388	16.5362	0	0	yes
PCP4	PCP4	PCP4	chr21:41239346-41301322	control_soluble	treatment_soluble	OK	14.1833	1.00176	-3.82358	2.53777	0.011156	0.0378629	yes
MAGIX	MAGIX	MAGIX	chrX:49019180-49023836	control_soluble	treatment_soluble	OK	21.5176	1.52308	-3.82045	7.96638	1.55431e-15	8.56239e-14	yes
ENHO	ENHO	ENHO	chr9:34521039-34523037	control_soluble	treatment_soluble	OK	128.772	9.1404	-3.81642	7.82686	5.10703e-15	2.6239e-13	yes
EIF4EBP3	EIF4EBP3	EIF4EBP3	chr5:139781398-139929163	control_soluble	treatment_soluble	OK	169.363	12.2358	-3.79093	6.79352	1.09432e-11	3.51062e-10	yes
MMP17	MMP17	MMP17	chr12:132312940-132336316	control_soluble	treatment_soluble	OK	42.2013	3.05254	-3.78921	7.94014	1.9984e-15	1.08625e-13	yes
WT1-AS	WT1-AS	WT1-AS	chr11:32457284-32461620	control_soluble	treatment_soluble	OK	4.78474	0.347869	-3.78183	4.22338	2.40664e-05	0.000211875	yes
PANX2	PANX2	PANX2	chr22:50609159-50618724	control_soluble	treatment_soluble	OK	13.3946	0.986459	-3.76325	7.57362	3.61933e-14	1.6544e-12	yes
VPREB3	VPREB3	VPREB3	chr22:24094929-24096630	control_soluble	treatment_soluble	OK	9.58692	0.70885	-3.75752	2.62435	0.00868146	0.030954	yes
CYGB	CYGB	CYGB	chr17:74523439-74541458	control_soluble	treatment_soluble	OK	4.74635	0.357759	-3.72976	3.66692	0.000245489	0.00158428	yes
PYCRL	PYCRL	PYCRL	chr8:144686082-144691784	control_soluble	treatment_soluble	OK	124.287	9.55391	-3.70144	7.60143	2.93099e-14	1.35784e-12	yes
TMEM37	TMEM37	TMEM37	chr2:120189445-120196096	control_soluble	treatment_soluble	OK	55.3889	4.27775	-3.69467	7.53157	5.01821e-14	2.25154e-12	yes
NCRNA00086	NCRNA00086	NCRNA00086	chrX:134555867-134560225	control_soluble	treatment_soluble	OK	6.91387	0.541571	-3.67427	5.86575	4.47108e-09	9.20339e-08	yes
PRRX2	PRRX2	PRRX2	chr9:132427919-132484951	control_soluble	treatment_soluble	OK	146.803	11.6857	-3.65106	7.58899	3.21965e-14	1.48512e-12	yes
CCDC85B	CCDC85B	CCDC85B	chr11:65657874-65659106	control_soluble	treatment_soluble	OK	585.791	47.6885	-3.61867	6.62308	3.5179e-11	1.04245e-09	yes
C16orf11	C16orf11	C16orf11	chr16:610421-615529	control_soluble	treatment_soluble	OK	5.09569	0.415543	-3.61621	4.39211	1.12257e-05	0.000108323	yes
FXYD6	FXYD6	FXYD6	chr11:117690789-117748201	control_soluble	treatment_soluble	OK	203.319	16.7435	-3.60207	7.51853	5.52891e-14	2.46286e-12	yes
CNIH3	CNIH3	CNIH3	chr1:224804178-224928249	control_soluble	treatment_soluble	OK	6.12392	0.508007	-3.59153	4.84961	1.23707e-06	1.52399e-05	yes
MAP1A	MAP1A	MAP1A	chr15:43809805-43823818	control_soluble	treatment_soluble	OK	11.7952	1.00438	-3.55382	7.68914	1.4877e-14	7.19548e-13	yes
LOC728875	LOC728875	LOC728875	chr1:144480745-144521969	control_soluble	treatment_soluble	OK	5.61314	0.478116	-3.55338	2.45418	0.0141208	0.0457009	yes
KLF14	KLF14	KLF14	chr7:130417395-130418888	control_soluble	treatment_soluble	OK	8.89987	0.763569	-3.54295	4.32905	1.49751e-05	0.000139876	yes
LOC645249	LOC645249	LOC645249	chr7:156803550-156809118	control_soluble	treatment_soluble	OK	92.9131	8.04563	-3.5296	7.29034	3.09086e-13	1.23723e-11	yes
NCRNA00087	NCRNA00087	NCRNA00087	chrX:134229014-134232733	control_soluble	treatment_soluble	OK	20.536	1.78385	-3.52508	7.2148	5.40235e-13	2.10038e-11	yes
SRD5A3	SRD5A3	SRD5A3	chr4:56212387-56251747	control_soluble	treatment_soluble	OK	101.654	8.90283	-3.51326	7.14228	9.17932e-13	3.44685e-11	yes
LOXL1	LOXL1	LOXL1	chr15:74209808-74244478	control_soluble	treatment_soluble	OK	231.146	20.2711	-3.51131	6.78602	1.15272e-11	3.6875e-10	yes
C16orf86	C16orf86	C16orf86	chr16:67700716-67702661	control_soluble	treatment_soluble	OK	9.53157	0.836055	-3.51104	4.48095	7.43115e-06	7.51863e-05	yes
SPRYD4	SPRYD4	SPRYD4	chr12:56862300-56882181	control_soluble	treatment_soluble	OK	99.722	8.83664	-3.49634	7.18665	6.63913e-13	2.54064e-11	yes
BAX	BAX	BAX	chr19:49458116-49465055	control_soluble	treatment_soluble	OK	2511.96	224.002	-3.48723	6.21546	5.11743e-10	1.24603e-08	yes
LOC92659	LOC92659	LOC92659	chr17:79885704-79888629	control_soluble	treatment_soluble	OK	34.7159	3.13544	-3.46886	6.95151	3.614e-12	1.23942e-10	yes
FGFBP1	FGFBP1	FGFBP1	chr4:15937192-15939971	control_soluble	treatment_soluble	OK	5.1318	0.468442	-3.45352	2.92996	0.00339011	0.0143924	yes
CPM	CPM	CPM	chr12:69244955-69357020	control_soluble	treatment_soluble	OK	4.02416	0.36763	-3.45236	5.77946	7.49411e-09	1.48047e-07	yes
ZDHHC24	ZDHHC24	ZDHHC24	chr11:66306734-66313671	control_soluble	treatment_soluble	OK	224.075	20.5106	-3.44954	7.02639	2.11942e-12	7.53184e-11	yes
UPK2	UPK2	UPK2	chr11:118827007-118829269	control_soluble	treatment_soluble	OK	5.61599	0.515047	-3.44677	2.64336	0.00820867	0.0295677	yes
PTP4A3	PTP4A3	PTP4A3	chr8:142432006-142441620	control_soluble	treatment_soluble	OK	67.0232	6.15397	-3.44507	7.08079	1.4333e-12	5.22095e-11	yes
SCUBE1	SCUBE1	SCUBE1	chr22:43599228-43739394	control_soluble	treatment_soluble	OK	4.98474	0.458151	-3.44362	5.67179	1.41314e-08	2.63556e-07	yes
RGS20	RGS20	RGS20	chr8:54764367-54871863	control_soluble	treatment_soluble	OK	14.7821	1.36051	-3.44163	5.72952	1.00715e-08	1.93922e-07	yes
LOC170425	LOC170425	LOC170425	chr10:86039735-86054415	control_soluble	treatment_soluble	OK	4.35082	0.401978	-3.4361	4.2049	2.61195e-05	0.000227461	yes
CDH4	CDH4	CDH4	chr20:59827558-60512299	control_soluble	treatment_soluble	OK	5.41291	0.50445	-3.42362	5.06178	4.15367e-07	5.72125e-06	yes
HOGA1	HOGA1	HOGA1	chr10:99344101-99372555	control_soluble	treatment_soluble	OK	3.97832	0.372939	-3.41515	3.37618	0.000734993	0.00402995	yes
URM1	URM1	URM1	chr9:131133597-131153015	control_soluble	treatment_soluble	OK	1295.55	122.177	-3.40653	5.38686	7.17005e-08	1.15849e-06	yes
TMEM171	TMEM171	TMEM171	chr5:72416387-72427644	control_soluble	treatment_soluble	OK	36.7434	3.47684	-3.40163	6.372	1.86582e-10	4.9005e-09	yes
CYB5D2	CYB5D2	CYB5D2	chr17:4046461-4060991	control_soluble	treatment_soluble	OK	107.604	10.2906	-3.38633	7.5021	6.28386e-14	2.77856e-12	yes
LOC100128361	LOC100128361	LOC100128361	chr9:95059639-95432547	control_soluble	treatment_soluble	OK	8.53289	0.821573	-3.37657	5.57087	2.53475e-08	4.49934e-07	yes
SNORD23	SNORD23	SNORD23	chr19:48248792-48260323	control_soluble	treatment_soluble	OK	5656.96	545.557	-3.37422	5.64048	1.69577e-08	3.11359e-07	yes
PKI55	PKI55	PKI55	chr2:217081611-217084915	control_soluble	treatment_soluble	OK	11.5919	1.12364	-3.36686	6.27864	3.41545e-10	8.59369e-09	yes
C19orf20	C19orf20	C19orf20	chr19:507496-519654	control_soluble	treatment_soluble	OK	91.421	8.87111	-3.36534	6.99058	2.73737e-12	9.54612e-11	yes
C15orf27	C15orf27	C15orf27	chr15:76352298-76497304	control_soluble	treatment_soluble	OK	17.0926	1.66753	-3.35759	6.34624	2.20647e-10	5.73255e-09	yes
FLJ39582	FLJ39582	FLJ39582	chr22:21354060-21368576	control_soluble	treatment_soluble	OK	21.6055	2.10839	-3.35718	5.76047	8.38822e-09	1.63768e-07	yes
ATP6V1E2	ATP6V1E2	ATP6V1E2	chr2:46738985-46747096	control_soluble	treatment_soluble	OK	12.3846	1.21028	-3.35513	5.53199	3.16616e-08	5.51374e-07	yes
RAMP1	RAMP1	RAMP1	chr2:238768186-238820755	control_soluble	treatment_soluble	OK	47.8514	4.72758	-3.33939	6.12537	9.04705e-10	2.11267e-08	yes
FOXA2	FOXA2	FOXA2	chr20:22561641-22566101	control_soluble	treatment_soluble	OK	4.78871	0.475278	-3.33279	4.0883	4.34537e-05	0.000354852	yes
SNAR-D	SNAR-D	SNAR-D	chr19:50643458-50643577	control_soluble	treatment_soluble	OK	1112.89	110.59	-3.33102	3.30598	0.000946446	0.00498632	yes
LOC389332	LOC389332	LOC389332	chr5:135527155-135528851	control_soluble	treatment_soluble	OK	5.05525	0.504827	-3.32392	3.68206	0.000231354	0.0015065	yes
NCRNA00263	NCRNA00263	NCRNA00263	chr10:102133332-102148111	control_soluble	treatment_soluble	OK	161.305	16.2141	-3.31447	7.06357	1.6227e-12	5.85211e-11	yes
SLC25A48	SLC25A48	SLC25A48	chr5:135170364-135224326	control_soluble	treatment_soluble	OK	5.29247	0.53566	-3.30455	3.10796	0.00188382	0.00884959	yes
C20orf108	C20orf108	C20orf108	chr20:54933982-54943718	control_soluble	treatment_soluble	OK	40.1142	4.07111	-3.30062	7.10326	1.21858e-12	4.489e-11	yes
PPAPDC3	PPAPDC3	PPAPDC3	chr9:134165080-134184649	control_soluble	treatment_soluble	OK	20.8325	2.1281	-3.2912	6.40808	1.47364e-10	3.94209e-09	yes
THTPA	THTPA	THTPA	chr14:24025197-24048009	control_soluble	treatment_soluble	OK	330.782	34	-3.28228	8.32733	0	0	yes
CITED1	CITED1	CITED1	chrX:71521487-71527037	control_soluble	treatment_soluble	OK	133.006	13.8055	-3.26818	7.02303	2.17093e-12	7.70067e-11	yes
FIBCD1	FIBCD1	FIBCD1	chr9:133777824-133814455	control_soluble	treatment_soluble	OK	5.06721	0.526558	-3.26653	5.55815	2.72643e-08	4.80939e-07	yes
EIF1AX	EIF1AX	EIF1AX	chrX:20142635-20159966	control_soluble	treatment_soluble	OK	105.379	11.0046	-3.25941	6.35952	2.02379e-10	5.28795e-09	yes
SSSCA1	SSSCA1	SSSCA1	chr11:65337942-65339239	control_soluble	treatment_soluble	OK	1652.03	173.412	-3.25196	5.85868	4.66574e-09	9.57128e-08	yes
HAPLN2	HAPLN2	HAPLN2	chr1:156589085-156595517	control_soluble	treatment_soluble	OK	4.53902	0.47789	-3.24763	3.2532	0.00114111	0.00582826	yes
B4GALNT1	B4GALNT1	B4GALNT1	chr12:58013692-58026985	control_soluble	treatment_soluble	OK	14.7416	1.55628	-3.24372	6.50952	7.53893e-11	2.11439e-09	yes
TMEM31	TMEM31	TMEM31	chrX:102962271-102983552	control_soluble	treatment_soluble	OK	20.8406	2.2131	-3.23525	4.22512	2.38814e-05	0.000210497	yes
TIMP4	TIMP4	TIMP4	chr3:12045861-12233532	control_soluble	treatment_soluble	OK	4.09535	0.435136	-3.23445	3.43278	0.000597423	0.00338507	yes
DHFR	DHFR	DHFR	chr5:79922044-80172634	control_soluble	treatment_soluble	OK	15.3948	1.6371	-3.23323	6.99903	2.57749e-12	9.02296e-11	yes
POLN	POLN	POLN	chr4:2073644-2243860	control_soluble	treatment_soluble	OK	4.11417	0.438	-3.2316	4.50133	6.75302e-06	6.90777e-05	yes
PLAC8	PLAC8	PLAC8	chr4:84011210-84035911	control_soluble	treatment_soluble	OK	7.42814	0.797999	-3.21854	3.50932	0.000449257	0.00266164	yes
LMO2	LMO2	LMO2	chr11:33880122-33913836	control_soluble	treatment_soluble	OK	5.42807	0.585072	-3.21375	3.60636	0.000310518	0.00193854	yes
ECE2	ECE2	ECE2	chr3:183967444-184010819	control_soluble	treatment_soluble	OK	233.75	25.4063	-3.20171	6.71238	1.91478e-11	5.91563e-10	yes
LOC401022	LOC401022	LOC401022	chr2:177037923-177055635	control_soluble	treatment_soluble	OK	11.2106	1.21982	-3.20012	6.49837	8.11957e-11	2.266e-09	yes
ISG20	ISG20	ISG20	chr15:89182038-89198879	control_soluble	treatment_soluble	OK	15.9213	1.74248	-3.19175	4.94574	7.58567e-07	9.83014e-06	yes
DHRS4L2	DHRS4L2	DHRS4L2	chr14:24439082-24475617	control_soluble	treatment_soluble	OK	4.37276	0.478967	-3.19055	3.19687	0.00138929	0.00686811	yes
RTN1	RTN1	RTN1	chr14:60062693-60337557	control_soluble	treatment_soluble	OK	6.41796	0.704213	-3.18803	5.71433	1.10135e-08	2.10333e-07	yes
H2AFX	H2AFX	H2AFX	chr11:118964584-118966177	control_soluble	treatment_soluble	OK	1746.31	191.648	-3.18778	4.76792	1.86138e-06	2.2002e-05	yes
RSPO2	RSPO2	RSPO2	chr8:108911543-109095913	control_soluble	treatment_soluble	OK	3.59142	0.39416	-3.1877	4.20481	2.613e-05	0.000227532	yes
DHDH	DHDH	DHDH	chr19:49436938-49448226	control_soluble	treatment_soluble	OK	5.7154	0.630676	-3.17988	3.1059	0.001897	0.00890277	yes
CCDC167	CCDC167	CCDC167	chr6:37450696-37467700	control_soluble	treatment_soluble	OK	2151.76	237.589	-3.17898	5.55953	2.70496e-08	4.77458e-07	yes
C1orf182	C1orf182	C1orf182	chr1:156278751-156316785	control_soluble	treatment_soluble	OK	75.4912	8.353	-3.17594	6.55429	5.59071e-11	1.60091e-09	yes
AHNAK	AHNAK	AHNAK	chr11:62201015-62314332	control_soluble	treatment_soluble	OK	88.5918	9.86313	-3.16706	8.92318	0	0	yes
NES	NES	NES	chr1:156638555-156647189	control_soluble	treatment_soluble	OK	5.10899	0.569219	-3.16598	6.01798	1.76603e-09	3.92659e-08	yes
LOC387723	LOC387723	LOC387723	chr10:131862161-131909081	control_soluble	treatment_soluble	OK	15.6553	1.74627	-3.1643	6.09198	1.11525e-09	2.56478e-08	yes
LOC100505876	LOC100505876	LOC100505876	chr2:37423634-37458740	control_soluble	treatment_soluble	OK	148.452	16.5881	-3.16177	7.4812	7.37188e-14	3.22332e-12	yes
GPATCH4	GPATCH4	GPATCH4	chr1:156564099-156571279	control_soluble	treatment_soluble	OK	191.747	21.4833	-3.15792	10.3253	0	0	yes
RASL11A	RASL11A	RASL11A	chr13:27844463-27847827	control_soluble	treatment_soluble	OK	48.3153	5.43684	-3.15164	6.47298	9.60871e-11	2.65232e-09	yes
SOD3	SOD3	SOD3	chr4:24797084-24802467	control_soluble	treatment_soluble	OK	10.4517	1.17705	-3.1505	4.62757	3.69986e-06	4.0559e-05	yes
PLCB2	PLCB2	PLCB2	chr15:40580097-40600174	control_soluble	treatment_soluble	OK	9.2059	1.03716	-3.14991	6.08459	1.16792e-09	2.68108e-08	yes
LOC100507577	LOC100507577	LOC100507577	chr16:48274602-48420559	control_soluble	treatment_soluble	OK	3.38676	0.382716	-3.14556	3.83398	0.000126088	0.000893724	yes
B9D1	B9D1	B9D1	chr17:19246482-19266046	control_soluble	treatment_soluble	OK	152.631	17.2816	-3.14274	6.76384	1.34381e-11	4.25841e-10	yes
C14orf162	C14orf162	C14orf162	chr14:70036530-70037918	control_soluble	treatment_soluble	OK	3.42615	0.387993	-3.14248	2.88639	0.00389685	0.0161437	yes
PLAC1	PLAC1	PLAC1	chrX:133699872-133792513	control_soluble	treatment_soluble	OK	30.4873	3.48963	-3.12706	5.93674	2.90751e-09	6.20686e-08	yes
LOC100133669	LOC100133669	LOC100133669	chr8:144063447-144099807	control_soluble	treatment_soluble	OK	8.22	0.945932	-3.11933	2.62072	0.0087745	0.0312313	yes
GNAT2	GNAT2	GNAT2	chr1:110145888-110155705	control_soluble	treatment_soluble	OK	5.16193	0.595731	-3.11518	3.47479	0.000511247	0.00296727	yes
POU3F1	POU3F1	POU3F1	chr1:38509522-38512450	control_soluble	treatment_soluble	OK	5.44725	0.628911	-3.1146	4.79158	1.65476e-06	1.97774e-05	yes
LRTOMT	LRTOMT	LRTOMT	chr11:71709957-71823822	control_soluble	treatment_soluble	OK	36.2245	4.18445	-3.11386	8.26729	2.22045e-16	1.32741e-14	yes
TMEM176B	TMEM176B	TMEM176B	chr7:150488375-150502208	control_soluble	treatment_soluble	OK	6.60471	0.766381	-3.10736	3.39229	0.000693099	0.00383396	yes
C7orf59	C7orf59	C7orf59	chr7:99746529-99751833	control_soluble	treatment_soluble	OK	1984.98	231.96	-3.09718	5.49791	3.84325e-08	6.57845e-07	yes
ADSSL1	ADSSL1	ADSSL1	chr14:105190533-105213647	control_soluble	treatment_soluble	OK	4.77763	0.558726	-3.09608	3.52985	0.000415801	0.00249289	yes
ATP5G1	ATP5G1	ATP5G1	chr17:46970147-46973232	control_soluble	treatment_soluble	OK	1962.02	229.906	-3.09323	5.47262	4.43431e-08	7.48881e-07	yes
C9orf16	C9orf16	C9orf16	chr9:130922538-130926207	control_soluble	treatment_soluble	OK	2603.11	307.166	-3.08315	5.0173	5.24041e-07	7.04845e-06	yes
RHBDL3	RHBDL3	RHBDL3	chr17:30593194-30651680	control_soluble	treatment_soluble	OK	13.7669	1.62466	-3.08299	6.58199	4.64193e-11	1.34933e-09	yes
TMEM218	TMEM218	TMEM218	chr11:124966398-124973205	control_soluble	treatment_soluble	OK	48.8746	5.77328	-3.08162	6.67042	2.55072e-11	7.713e-10	yes
TMEM86A	TMEM86A	TMEM86A	chr11:18720350-18747777	control_soluble	treatment_soluble	OK	7.59807	0.898434	-3.08015	5.68308	1.32291e-08	2.48378e-07	yes
NRTN	NRTN	NRTN	chr19:5823817-5828335	control_soluble	treatment_soluble	OK	20.3658	2.41243	-3.07759	5.12938	2.90693e-07	4.14567e-06	yes
NRSN2	NRSN2	NRSN2	chr20:327369-335512	control_soluble	treatment_soluble	OK	598.031	70.9495	-3.07536	5.20926	1.89593e-07	2.80151e-06	yes
TOB2P1	TOB2P1	TOB2P1	chr6:28183115-28186707	control_soluble	treatment_soluble	OK	9.38937	1.11558	-3.07323	5.92203	3.17986e-09	6.73441e-08	yes
AS3MT	AS3MT	AS3MT	chr10:104613966-104661655	control_soluble	treatment_soluble	OK	85.7926	10.2014	-3.07209	6.20765	5.3782e-10	1.30506e-08	yes
C10orf114	C10orf114	C10orf114	chr10:21783420-21786213	control_soluble	treatment_soluble	OK	14.0055	1.66618	-3.07138	5.57911	2.41759e-08	4.30488e-07	yes
NUDT18	NUDT18	NUDT18	chr8:21964382-21966932	control_soluble	treatment_soluble	OK	16.7282	1.99881	-3.06507	5.49499	3.90739e-08	6.67872e-07	yes
CHST8	CHST8	CHST8	chr19:34112860-34264414	control_soluble	treatment_soluble	OK	6.8074	0.818075	-3.0568	5.04573	4.518e-07	6.17442e-06	yes
CENPB	CENPB	CENPB	chr20:3764497-3767337	control_soluble	treatment_soluble	OK	315.524	37.9744	-3.05465	5.53842	3.0521e-08	5.33055e-07	yes
PIR	PIR	PIR	chrX:15363712-15511711	control_soluble	treatment_soluble	OK	107.359	12.9667	-3.04956	7.09375	1.30518e-12	4.78143e-11	yes
WFDC1	WFDC1	WFDC1	chr16:84328400-84363450	control_soluble	treatment_soluble	OK	4.49492	0.543163	-3.04884	3.00419	0.00266292	0.0117848	yes
MBLAC1	MBLAC1	MBLAC1	chr7:99724319-99726121	control_soluble	treatment_soluble	OK	9.5296	1.15841	-3.04026	4.5527	5.29621e-06	5.57845e-05	yes
HOXA2	HOXA2	HOXA2	chr7:27139972-27142394	control_soluble	treatment_soluble	OK	5.56794	0.677366	-3.03914	3.88093	0.000104059	0.000757003	yes
KRTDAP	KRTDAP	KRTDAP	chr19:35978227-35981356	control_soluble	treatment_soluble	OK	23.665	2.88574	-3.03574	3.01826	0.00254232	0.0113429	yes
ETV5	ETV5	ETV5	chr3:185764105-185826901	control_soluble	treatment_soluble	OK	14.1442	1.73608	-3.0263	6.53556	6.33729e-11	1.80128e-09	yes
LOC645212	LOC645212	LOC645212	chr15:44826702-44829121	control_soluble	treatment_soluble	OK	13.698	1.68492	-3.02321	5.37745	7.55471e-08	1.21593e-06	yes
BLOC1S1	BLOC1S1	BLOC1S1	chr12:56109817-56118526	control_soluble	treatment_soluble	OK	2357.5	290.026	-3.023	13.4087	0	0	yes
LOC80054	LOC80054	LOC80054	chr19:33793762-33795963	control_soluble	treatment_soluble	OK	5.38021	0.663307	-3.01991	4.32154	1.54947e-05	0.000144029	yes
CHRM1	CHRM1	CHRM1	chr11:62676150-62689012	control_soluble	treatment_soluble	OK	3.5532	0.438624	-3.01806	4.17108	3.03165e-05	0.000259128	yes
LOC388564	LOC388564	LOC388564	chr19:55890611-55895627	control_soluble	treatment_soluble	OK	9.8731	1.21976	-3.0169	2.91238	0.00358682	0.0150809	yes
KCNG1	KCNG1	KCNG1	chr20:49620192-49639675	control_soluble	treatment_soluble	OK	102.779	12.7002	-3.01663	6.13416	8.56113e-10	2.01092e-08	yes
FAM131C	FAM131C	FAM131C	chr1:16384263-16400127	control_soluble	treatment_soluble	OK	9.83328	1.22057	-3.01012	4.68708	2.77126e-06	3.13981e-05	yes
ZNHIT2	ZNHIT2	ZNHIT2	chr11:64883874-64885170	control_soluble	treatment_soluble	OK	231.221	28.792	-3.00553	6.13674	8.42323e-10	1.98095e-08	yes
CHCHD10	CHCHD10	CHCHD10	chr22:24105207-24110141	control_soluble	treatment_soluble	OK	988.347	123.256	-3.00336	5.62738	1.8297e-08	3.33498e-07	yes
NTF4	NTF4	NTF4	chr19:49564396-49567124	control_soluble	treatment_soluble	OK	6.31031	0.78745	-3.00245	3.17107	0.0015188	0.00740273	yes
SLC38A6	SLC38A6	SLC38A6	chr14:61447831-61550451	control_soluble	treatment_soluble	OK	22.4764	2.80666	-3.00149	8.32407	0	0	yes
TST	TST	TST	chr22:37406905-37415491	control_soluble	treatment_soluble	OK	231.22	28.9546	-2.9974	6.22598	4.78552e-10	1.17174e-08	yes
LOC440288	LOC440288	LOC440288	chr15:74753605-74773633	control_soluble	treatment_soluble	OK	29.8729	3.75763	-2.99094	6.3538	2.10053e-10	5.47805e-09	yes
CGREF1	CGREF1	CGREF1	chr2:27309610-27341995	control_soluble	treatment_soluble	OK	14.6033	1.84323	-2.98598	5.75787	8.5183e-09	1.66096e-07	yes
C11orf68	C11orf68	C11orf68	chr11:65684282-65686531	control_soluble	treatment_soluble	OK	437.162	55.2165	-2.985	5.52181	3.35534e-08	5.81004e-07	yes
EFNB3	EFNB3	EFNB3	chr17:7608519-7614693	control_soluble	treatment_soluble	OK	12.375	1.5659	-2.98236	5.91941	3.23108e-09	6.83159e-08	yes
METTL1	METTL1	METTL1	chr12:58162350-58165914	control_soluble	treatment_soluble	OK	417.588	53.0378	-2.97699	7.58531	3.30846e-14	1.52317e-12	yes
C17orf89	C17orf89	C17orf89	chr17:79213110-79215098	control_soluble	treatment_soluble	OK	1229.56	156.175	-2.9769	5.7018	1.18546e-08	2.2481e-07	yes
HIST1H2BG	HIST1H2BG	HIST1H2BG	chr6:26216427-26216872	control_soluble	treatment_soluble	OK	20.6528	2.62565	-2.97559	3.02194	0.00251164	0.0112308	yes
OLIG2	OLIG2	OLIG2	chr21:34398238-34401500	control_soluble	treatment_soluble	OK	8.95488	1.14246	-2.97053	5.36012	8.31674e-08	1.32825e-06	yes
CHMP6	CHMP6	CHMP6	chr17:78965640-78973933	control_soluble	treatment_soluble	OK	179.114	22.8586	-2.97007	6.33104	2.43514e-10	6.28335e-09	yes
LOC100506190	LOC100506190	LOC100506190	chr9:132250938-132275965	control_soluble	treatment_soluble	OK	14.653	1.87318	-2.96763	5.69594	1.22691e-08	2.31803e-07	yes
PIGV	PIGV	PIGV	chr1:27114453-27124894	control_soluble	treatment_soluble	OK	27.9484	3.58583	-2.96239	7.18406	6.76792e-13	2.58787e-11	yes
ATOH8	ATOH8	ATOH8	chr2:85980908-86018506	control_soluble	treatment_soluble	OK	18.9461	2.43322	-2.96096	6.33113	2.43367e-10	6.28041e-09	yes
C6orf108	C6orf108	C6orf108	chr6:43193366-43197211	control_soluble	treatment_soluble	OK	955.444	122.774	-2.96016	9.01725	0	0	yes
C1orf190	C1orf190	C1orf190	chr1:46654352-46686928	control_soluble	treatment_soluble	OK	4.63192	0.595387	-2.95971	3.82535	0.000130585	0.000921179	yes
EIF4EBP1	EIF4EBP1	EIF4EBP1	chr8:37888019-37917883	control_soluble	treatment_soluble	OK	2727.72	350.981	-2.95823	4.6028	4.16843e-06	4.51269e-05	yes
COMMD9	COMMD9	COMMD9	chr11:36293841-36310999	control_soluble	treatment_soluble	OK	621.478	80.2921	-2.95237	18.8573	0	0	yes
PSG4	PSG4	PSG4	chr19:43696853-43709790	control_soluble	treatment_soluble	OK	4.16037	0.538717	-2.94911	3.33492	0.000853228	0.00457239	yes
BOLA2	BOLA2	BOLA2	chr16:30204255-30218248	control_soluble	treatment_soluble	OK	219.835	28.5339	-2.94568	6.04787	1.46775e-09	3.3128e-08	yes
NSUN5P2	NSUN5P2	NSUN5P2	chr7:72349935-72425302	control_soluble	treatment_soluble	OK	51.0978	6.64041	-2.94392	6.44479	1.15761e-10	3.15537e-09	yes
RPL36A	RPL36A	RPL36A	chrX:100645877-100669128	control_soluble	treatment_soluble	OK	78.4586	10.207	-2.94237	5.48822	4.06004e-08	6.91138e-07	yes
ZDHHC14	ZDHHC14	ZDHHC14	chr6:157802556-158094977	control_soluble	treatment_soluble	OK	13.2532	1.732	-2.93583	5.8441	5.09299e-09	1.03802e-07	yes
GATC	GATC	GATC	chr12:120884240-120907558	control_soluble	treatment_soluble	OK	98.5797	12.883	-2.93582	5.97555	2.29309e-09	4.99165e-08	yes
HS3ST3A1	HS3ST3A1	HS3ST3A1	chr17:13399005-13505244	control_soluble	treatment_soluble	OK	15.4572	2.02174	-2.93462	5.87927	4.12087e-09	8.54656e-08	yes
RPL39L	RPL39L	RPL39L	chr3:186838740-186857263	control_soluble	treatment_soluble	OK	573.922	75.1757	-2.93252	5.91317	3.3558e-09	7.07353e-08	yes
MAMSTR	MAMSTR	MAMSTR	chr19:49216254-49222976	control_soluble	treatment_soluble	OK	9.50346	1.24526	-2.93201	4.51608	6.29963e-06	6.50002e-05	yes
C16orf74	C16orf74	C16orf74	chr16:85741123-85784689	control_soluble	treatment_soluble	OK	53.2886	6.98279	-2.93195	5.88671	3.93967e-09	8.19728e-08	yes
NCRNA00245	NCRNA00245	NCRNA00245	chr10:77157602-77168740	control_soluble	treatment_soluble	OK	15.8322	2.0774	-2.93002	6.89871	5.24758e-12	1.76317e-10	yes
TP53TG1	TP53TG1	TP53TG1	chr7:86954663-86974808	control_soluble	treatment_soluble	OK	159.953	21.0022	-2.92904	6.26309	3.77423e-10	9.42489e-09	yes
TMEM138	TMEM138	TMEM138	chr11:61066918-61136975	control_soluble	treatment_soluble	OK	428.548	56.4218	-2.92513	5.86802	4.41022e-09	9.09271e-08	yes
VPS25	VPS25	VPS25	chr17:40925453-40931617	control_soluble	treatment_soluble	OK	1980.56	261.235	-2.92249	4.61859	3.86365e-06	4.21694e-05	yes
DFFA	DFFA	DFFA	chr1:10520602-10532613	control_soluble	treatment_soluble	OK	285.995	37.7392	-2.92185	7.73369	1.04361e-14	5.1539e-13	yes
RILP	RILP	RILP	chr17:1549444-1553392	control_soluble	treatment_soluble	OK	12.3938	1.63565	-2.92168	5.16343	2.42461e-07	3.51306e-06	yes
PSENEN	PSENEN	PSENEN	chr19:36236493-36237903	control_soluble	treatment_soluble	OK	2896.21	383.571	-2.9166	4.76317	1.90574e-06	2.24836e-05	yes
MARCKSL1	MARCKSL1	MARCKSL1	chr1:32799439-32801834	control_soluble	treatment_soluble	OK	1910.7	254.088	-2.9107	4.32362	1.53492e-05	0.000142863	yes
LOC643988	LOC643988	LOC643988	chr1:1533387-1535476	control_soluble	treatment_soluble	OK	105.769	14.0688	-2.91034	6.13031	8.77079e-10	2.05589e-08	yes
SLC7A11	SLC7A11	SLC7A11	chr4:138948576-139163503	control_soluble	treatment_soluble	OK	8.60766	1.14814	-2.90633	6.41447	1.41311e-10	3.79125e-09	yes
C19orf60	C19orf60	C19orf60	chr19:18699494-18703147	control_soluble	treatment_soluble	OK	298.255	39.8473	-2.90399	11.5163	0	0	yes
MRPL45P2	MRPL45P2	MRPL45P2	chr17:45527592-45569986	control_soluble	treatment_soluble	OK	4.57999	0.61217	-2.90334	3.17821	0.00148187	0.00724788	yes
GMPR	GMPR	GMPR	chr6:16238810-16295780	control_soluble	treatment_soluble	OK	68.1801	9.11405	-2.90319	6.40805	1.47395e-10	3.94236e-09	yes
ARF3	ARF3	ARF3	chr12:49329991-49351252	control_soluble	treatment_soluble	OK	548.943	73.4127	-2.90256	4.66399	3.10136e-06	3.47038e-05	yes
HSH2D	HSH2D	HSH2D	chr19:16244837-16269377	control_soluble	treatment_soluble	OK	5.38408	0.720997	-2.90063	4.42386	9.6951e-06	9.51627e-05	yes
CCDC8	CCDC8	CCDC8	chr19:46913585-46916919	control_soluble	treatment_soluble	OK	29.3991	3.94473	-2.89778	6.41801	1.38067e-10	3.71043e-09	yes
C9orf169	C9orf169	C9orf169	chr9:140119643-140120763	control_soluble	treatment_soluble	OK	46.8746	6.29403	-2.89675	5.44403	5.20882e-08	8.66665e-07	yes
SYNGR1	SYNGR1	SYNGR1	chr22:39745953-39781593	control_soluble	treatment_soluble	OK	290.314	39.006	-2.89585	6.07948	1.20575e-09	2.76101e-08	yes
CCDC71	CCDC71	CCDC71	chr3:49199967-49203785	control_soluble	treatment_soluble	OK	64.9847	8.75342	-2.89218	6.43909	1.20194e-10	3.26664e-09	yes
ATF5	ATF5	ATF5	chr19:50392913-50437193	control_soluble	treatment_soluble	OK	213.679	28.8006	-2.89128	5.88317	4.02484e-09	8.35912e-08	yes
FAM136A	FAM136A	FAM136A	chr2:70523107-70529220	control_soluble	treatment_soluble	OK	259.186	34.966	-2.88996	5.81198	6.17375e-09	1.23782e-07	yes
S100A4	S100A4	S100A4	chr1:153516094-153518282	control_soluble	treatment_soluble	OK	479.577	64.8166	-2.88733	6.05501	1.40407e-09	3.17879e-08	yes
C15orf57	C15orf57	C15orf57	chr15:40845297-40857252	control_soluble	treatment_soluble	OK	48.9599	6.62804	-2.88495	7.5594	4.04121e-14	1.83503e-12	yes
KLRG1	KLRG1	KLRG1	chr12:9142220-9163340	control_soluble	treatment_soluble	OK	11.1629	1.51986	-2.87671	4.92388	8.48445e-07	1.08681e-05	yes
NUPR1	NUPR1	NUPR1	chr16:28548661-28550495	control_soluble	treatment_soluble	OK	33.8725	4.61184	-2.8767	6.31306	2.7358e-10	7.00929e-09	yes
STOX1	STOX1	STOX1	chr10:70587293-70655209	control_soluble	treatment_soluble	OK	19.0612	2.60513	-2.87121	6.63531	3.23814e-11	9.64604e-10	yes
LOC100506963	LOC100506963	LOC100506963	chr1:24069855-24104787	control_soluble	treatment_soluble	OK	66.0761	9.03599	-2.87037	6.48965	8.60341e-11	2.39442e-09	yes
DPM2	DPM2	DPM2	chr9:130697373-130700763	control_soluble	treatment_soluble	OK	1655.32	226.431	-2.86997	4.21672	2.47879e-05	0.00021742	yes
ENTPD3-AS1	ENTPD3-AS1	ENTPD3-AS1	chr3:40428672-40494799	control_soluble	treatment_soluble	OK	3.61174	0.494416	-2.8689	3.27334	0.00106285	0.00549359	yes
LOC100289341	LOC100289341	LOC100289341	chr9:139979397-139981269	control_soluble	treatment_soluble	OK	12.7485	1.74634	-2.86793	5.17945	2.22542e-07	3.2487e-06	yes
KCNJ4	KCNJ4	KCNJ4	chr22:38822332-38851203	control_soluble	treatment_soluble	OK	6.54368	0.896702	-2.8674	4.95145	7.36635e-07	9.58208e-06	yes
CRLF1	CRLF1	CRLF1	chr19:18704034-18717660	control_soluble	treatment_soluble	OK	27.3188	3.74634	-2.86634	5.85295	4.8293e-09	9.89205e-08	yes
PPPDE2	PPPDE2	PPPDE2	chr22:41994031-42017061	control_soluble	treatment_soluble	OK	151.851	20.8823	-2.86231	5.51112	3.56552e-08	6.1463e-07	yes
LOC285033	LOC285033	LOC285033	chr2:96905976-96907701	control_soluble	treatment_soluble	OK	15.5758	2.14209	-2.86221	3.10368	0.0019113	0.00895832	yes
STAG3L1	STAG3L1	STAG3L1	chr7:74988428-74996990	control_soluble	treatment_soluble	OK	3.57051	0.492107	-2.85908	3.51593	0.000438218	0.00260515	yes
NQO1	NQO1	NQO1	chr16:69743303-69760533	control_soluble	treatment_soluble	OK	25.405	3.50341	-2.85828	6.17505	6.61444e-10	1.58424e-08	yes
C17orf37	C17orf37	C17orf37	chr17:37885408-37886788	control_soluble	treatment_soluble	OK	1681.24	231.981	-2.85745	4.98249	6.27709e-07	8.29825e-06	yes
OAZ3	OAZ3	OAZ3	chr1:151732122-151743806	control_soluble	treatment_soluble	OK	20.6958	2.86411	-2.85318	4.54273	5.55313e-06	5.81687e-05	yes
LOC100131193	LOC100131193	LOC100131193	chr9:139690789-139735639	control_soluble	treatment_soluble	OK	18.7394	2.59465	-2.85246	5.96261	2.48234e-09	5.36053e-08	yes
GYPC	GYPC	GYPC	chr2:127413683-127454246	control_soluble	treatment_soluble	OK	76.4811	10.5948	-2.85175	6.51147	7.44182e-11	2.08898e-09	yes
FGF11	FGF11	FGF11	chr17:7342688-7348251	control_soluble	treatment_soluble	OK	30.2721	4.19538	-2.85112	6.15451	7.53114e-10	1.786e-08	yes
SYT17	SYT17	SYT17	chr16:19179637-19278554	control_soluble	treatment_soluble	OK	13.0988	1.81758	-2.84934	5.2662	1.39277e-07	2.12381e-06	yes
GPR146	GPR146	GPR146	chr7:1036622-1177893	control_soluble	treatment_soluble	OK	13.2208	1.83468	-2.84921	5.0954	3.48002e-07	4.87438e-06	yes
COL13A1	COL13A1	COL13A1	chr10:71561643-71718904	control_soluble	treatment_soluble	OK	4.20223	0.583194	-2.84911	4.71091	2.46618e-06	2.83221e-05	yes
NNMT	NNMT	NNMT	chr11:114166534-114183238	control_soluble	treatment_soluble	OK	6.67552	0.92672	-2.84867	4.23769	2.25835e-05	0.000200297	yes
SNORA67	SNORA67	SNORA67	chr17:7465308-7482324	control_soluble	treatment_soluble	OK	1805.57	250.909	-2.84721	4.70744	2.50849e-06	2.8753e-05	yes
TBX6	TBX6	TBX6	chr16:30097114-30103205	control_soluble	treatment_soluble	OK	4.06245	0.565315	-2.84522	3.62207	0.000292259	0.00184099	yes
LOC100287482	LOC100287482	LOC100287482	chr7:129142319-129152773	control_soluble	treatment_soluble	OK	19.9191	2.78003	-2.84098	4.74841	2.05018e-06	2.4005e-05	yes
C4orf10	C4orf10	C4orf10	chr4:2937277-2965118	control_soluble	treatment_soluble	OK	22.2353	3.11668	-2.83477	6.2869	3.23876e-10	8.17588e-09	yes
PGF	PGF	PGF	chr14:75408532-75422467	control_soluble	treatment_soluble	OK	35.5246	4.98665	-2.83267	9.6621	0	0	yes
LOC100133985	LOC100133985	LOC100133985	chr2:70351167-70352448	control_soluble	treatment_soluble	OK	15.5288	2.18517	-2.82913	3.63013	0.000283274	0.00179266	yes
CHST13	CHST13	CHST13	chr3:126243175-126262134	control_soluble	treatment_soluble	OK	4.00554	0.564543	-2.82684	3.34011	0.000837438	0.00450183	yes
ALDH1L2	ALDH1L2	ALDH1L2	chr12:105413561-105478341	control_soluble	treatment_soluble	OK	4.55647	0.644477	-2.82171	5.7872	7.15704e-09	1.41972e-07	yes
RWDD2B	RWDD2B	RWDD2B	chr21:30378079-30391685	control_soluble	treatment_soluble	OK	60.586	8.57068	-2.8215	6.14161	8.16887e-10	1.92533e-08	yes
COMMD3	COMMD3	COMMD3	chr10:22605311-22620414	control_soluble	treatment_soluble	OK	289.611	41.032	-2.81929	5.9559	2.58644e-09	5.56782e-08	yes
HIBCH	HIBCH	HIBCH	chr2:191069359-191184771	control_soluble	treatment_soluble	OK	22.963	3.2539	-2.81907	5.8387	5.26092e-09	1.0693e-07	yes
C11orf96	C11orf96	C11orf96	chr11:43964105-43965433	control_soluble	treatment_soluble	OK	26.2233	3.71911	-2.81782	5.54694	2.90708e-08	5.1009e-07	yes
TMEM234	TMEM234	TMEM234	chr1:32681797-32687926	control_soluble	treatment_soluble	OK	164.045	23.311	-2.81501	6.00189	1.95035e-09	4.30208e-08	yes
C20orf29	C20orf29	C20orf29	chr20:3801170-3805954	control_soluble	treatment_soluble	OK	39.6723	5.65259	-2.81115	9.9006	0	0	yes
CDC42EP5	CDC42EP5	CDC42EP5	chr19:54976209-54984422	control_soluble	treatment_soluble	OK	7.85267	1.12035	-2.80923	3.08828	0.0020132	0.00936173	yes
PSMB3	PSMB3	PSMB3	chr17:36909001-36920478	control_soluble	treatment_soluble	OK	3807.55	543.831	-2.80763	4.29213	1.76965e-05	0.000161831	yes
MAFA	MAFA	MAFA	chr8:144510229-144512602	control_soluble	treatment_soluble	OK	48.7853	6.96836	-2.80756	6.05657	1.39055e-09	3.15113e-08	yes
ZNF347	ZNF347	ZNF347	chr19:53641956-53662322	control_soluble	treatment_soluble	OK	3.78058	0.54025	-2.80691	4.71079	2.46754e-06	2.8336e-05	yes
ZFHX2	ZFHX2	ZFHX2	chr14:23990063-24020858	control_soluble	treatment_soluble	OK	4.10701	0.587085	-2.80645	5.75419	8.70571e-09	1.69441e-07	yes
IQSEC2	IQSEC2	IQSEC2	chrX:53262057-53350522	control_soluble	treatment_soluble	OK	228.904	32.7643	-2.80455	6.3834	1.73203e-10	4.56909e-09	yes
VASH1	VASH1	VASH1	chr14:77228234-77249363	control_soluble	treatment_soluble	OK	9.73991	1.39622	-2.80239	6.1363	8.44665e-10	1.98621e-08	yes
SLC25A10	SLC25A10	SLC25A10	chr17:79679370-79688042	control_soluble	treatment_soluble	OK	284.816	40.8464	-2.80175	5.35904	8.36669e-08	1.33546e-06	yes
MAFB	MAFB	MAFB	chr20:39314516-39317876	control_soluble	treatment_soluble	OK	3.78139	0.542572	-2.80103	4.40749	1.04578e-05	0.000101681	yes
EFCAB10	EFCAB10	EFCAB10	chr7:105172531-105221976	control_soluble	treatment_soluble	OK	5.50822	0.791902	-2.79819	2.4978	0.0124968	0.0414389	yes
CPT1C	CPT1C	CPT1C	chr19:50194364-50216988	control_soluble	treatment_soluble	OK	18.8169	2.70565	-2.79798	5.78114	7.41974e-09	1.46729e-07	yes
FAM86DP	FAM86DP	FAM86DP	chr3:75470702-75484266	control_soluble	treatment_soluble	OK	9.98403	1.43582	-2.79775	5.17909	2.22965e-07	3.25388e-06	yes
LIMD2	LIMD2	LIMD2	chr17:61699800-61777519	control_soluble	treatment_soluble	OK	91.7551	13.2069	-2.7965	5.80513	6.43151e-09	1.28641e-07	yes
ICAM3	ICAM3	ICAM3	chr19:10444451-10450345	control_soluble	treatment_soluble	OK	22.3843	3.22326	-2.79589	5.53921	3.03833e-08	5.30989e-07	yes
TNFRSF10C	TNFRSF10C	TNFRSF10C	chr8:22960326-22974950	control_soluble	treatment_soluble	OK	4.7208	0.681004	-2.7933	3.34488	0.00082317	0.00443542	yes
SSTR5	SSTR5	SSTR5	chr16:1114081-1131454	control_soluble	treatment_soluble	OK	9.0156	1.3013	-2.79247	5.21269	1.8612e-07	2.75422e-06	yes
ASNS	ASNS	ASNS	chr7:97481428-97501854	control_soluble	treatment_soluble	OK	285.597	41.2669	-2.79092	13.9911	0	0	yes
TMEM177	TMEM177	TMEM177	chr2:120436742-120439694	control_soluble	treatment_soluble	OK	330.662	47.9342	-2.78623	9.50612	0	0	yes
RPP40	RPP40	RPP40	chr6:4995279-5004271	control_soluble	treatment_soluble	OK	137.054	19.8702	-2.78607	5.93108	3.00944e-09	6.40524e-08	yes
MGC16142	MGC16142	MGC16142	chr7:92167788-92169079	control_soluble	treatment_soluble	OK	5.96809	0.86564	-2.78543	3.60408	0.000313261	0.00195357	yes
TMEM53	TMEM53	TMEM53	chr1:45119500-45140099	control_soluble	treatment_soluble	OK	41.0489	5.9543	-2.78534	5.97998	2.23163e-09	4.86667e-08	yes
PCYT1B	PCYT1B	PCYT1B	chrX:24576203-24690979	control_soluble	treatment_soluble	OK	17.5384	2.54499	-2.78478	5.95175	2.65295e-09	5.69951e-08	yes
PRDX2	PRDX2	PRDX2	chr19:12907633-12912694	control_soluble	treatment_soluble	OK	2757.22	400.401	-2.7837	3.97553	7.0224e-05	0.000539158	yes
LOC284385	LOC284385	LOC284385	chr19:9732157-9745538	control_soluble	treatment_soluble	OK	16.7005	2.42711	-2.78258	5.39522	6.84389e-08	1.11084e-06	yes
TRMT61A	TRMT61A	TRMT61A	chr14:103995508-104003410	control_soluble	treatment_soluble	OK	89.2437	13.0146	-2.77762	5.66892	1.437e-08	2.67578e-07	yes
DCTPP1	DCTPP1	DCTPP1	chr16:30435018-30441373	control_soluble	treatment_soluble	OK	1978.82	290.528	-2.76789	4.38796	1.14421e-05	0.000110189	yes
MGC72080	MGC72080	MGC72080	chr7:97595907-97601638	control_soluble	treatment_soluble	OK	163.069	23.9856	-2.76525	5.89201	3.81518e-09	7.96757e-08	yes
CTU1	CTU1	CTU1	chr19:51600862-51611647	control_soluble	treatment_soluble	OK	121.048	17.8347	-2.76282	5.6402	1.69857e-08	3.11812e-07	yes
DUSP3	DUSP3	DUSP3	chr17:41843488-41856368	control_soluble	treatment_soluble	OK	105.929	15.6081	-2.76272	5.82936	5.5639e-09	1.12434e-07	yes
C17orf61	C17orf61,C17orf61-PLSCR3	C17orf61,C17orf61-PLSCR3	chr17:7284364-7307450	control_soluble	treatment_soluble	OK	1141.85	168.477	-2.76076	5.30527	1.12504e-07	1.74984e-06	yes
FAM43B	FAM43B	FAM43B	chr1:20878931-20881513	control_soluble	treatment_soluble	OK	6.7246	0.992473	-2.76035	4.71136	2.46071e-06	2.82733e-05	yes
LOC100506714	LOC100506714	LOC100506714	chr22:45529638-45559662	control_soluble	treatment_soluble	OK	11.096	1.6386	-2.7595	5.13775	2.78047e-07	3.98454e-06	yes
ETFB	ETFB	ETFB	chr19:51848408-51869672	control_soluble	treatment_soluble	OK	805.546	119.035	-2.75858	5.01823	5.21491e-07	7.01808e-06	yes
GLYATL2	GLYATL2	GLYATL2	chr11:58601539-58611997	control_soluble	treatment_soluble	OK	8.48629	1.25403	-2.75856	4.07224	4.65625e-05	0.000377338	yes
C20orf27	C20orf27	C20orf27	chr20:3734157-3748452	control_soluble	treatment_soluble	OK	3107.67	460.039	-2.75601	3.80579	0.000141352	0.000986173	yes
ARL2	ARL2,ARL2-SNX15	ARL2,ARL2-SNX15	chr11:64781584-64808044	control_soluble	treatment_soluble	OK	3424.87	507.209	-2.7554	3.92722	8.59318e-05	0.000641418	yes
SPSB2	SPSB2	SPSB2	chr12:6976583-6982521	control_soluble	treatment_soluble	OK	26.4495	3.9271	-2.7517	7.57879	3.4861e-14	1.59806e-12	yes
TSPAN31	TSPAN31	TSPAN31	chr12:58138783-58146164	control_soluble	treatment_soluble	OK	91.7371	13.6468	-2.74894	5.84491	5.06854e-09	1.03358e-07	yes
AGTRAP	AGTRAP	AGTRAP	chr1:11796141-11810828	control_soluble	treatment_soluble	OK	739.507	110.246	-2.74584	6.35006	2.15236e-10	5.60042e-09	yes
RCN3	RCN3	RCN3	chr19:50030874-50046890	control_soluble	treatment_soluble	OK	9.73873	1.45224	-2.74545	4.65661	3.21452e-06	3.58165e-05	yes
ZNF576	ZNF576	ZNF576	chr19:44100543-44104587	control_soluble	treatment_soluble	OK	113.242	16.8951	-2.74473	6.42867	1.28728e-10	3.47694e-09	yes
LOC728758	LOC728758	LOC728758	chr15:44165729-44487429	control_soluble	treatment_soluble	OK	4.29894	0.642057	-2.74321	3.98449	6.76244e-05	0.000521992	yes
FLJ35024	FLJ35024	FLJ35024	chr9:2535654-2654485	control_soluble	treatment_soluble	OK	5.21409	0.780613	-2.73974	2.88826	0.00387381	0.0160602	yes
HIST1H2BC	HIST1H2BC	HIST1H2BC	chr6:26123694-26124132	control_soluble	treatment_soluble	OK	27.5074	4.12051	-2.73892	3.49845	0.000467968	0.00275399	yes
LOC100506649	LOC100506649	LOC100506649	chr12:120639093-120703563	control_soluble	treatment_soluble	OK	46.2877	6.93937	-2.73775	5.33919	9.33651e-08	1.47555e-06	yes
TRAPPC5	TRAPPC5	TRAPPC5	chr19:7745706-7747748	control_soluble	treatment_soluble	OK	1195.23	179.192	-2.73772	5.43075	5.61192e-08	9.27793e-07	yes
FAM151B	FAM151B	FAM151B	chr5:79783799-79838382	control_soluble	treatment_soluble	OK	8.22378	1.23507	-2.73521	4.35993	1.30104e-05	0.000123493	yes
VKORC1	VKORC1	VKORC1	chr16:31102174-31106276	control_soluble	treatment_soluble	OK	1603.31	240.803	-2.73513	6.26913	3.63075e-10	9.08955e-09	yes
FBXO22	FBXO22	FBXO22	chr15:76196199-76227608	control_soluble	treatment_soluble	OK	72.8277	10.9492	-2.73366	14.6934	0	0	yes
PLAC2	PLAC2	PLAC2	chr19:5558177-5568005	control_soluble	treatment_soluble	OK	7.62723	1.14681	-2.73353	5.25361	1.49148e-07	2.25732e-06	yes
SLC6A9	SLC6A9	SLC6A9	chr1:44457279-44497134	control_soluble	treatment_soluble	OK	20.3797	3.06717	-2.73215	5.82431	5.73475e-09	1.15668e-07	yes
GPR143	GPR143	GPR143	chrX:9693452-9734005	control_soluble	treatment_soluble	OK	4.01856	0.605415	-2.73068	3.45332	0.000553731	0.00317465	yes
RND2	RND2	RND2	chr17:41177257-41184058	control_soluble	treatment_soluble	OK	23.1974	3.50032	-2.7284	5.73337	9.84572e-09	1.89918e-07	yes
NME5	NME5	NME5	chr5:137450860-137475132	control_soluble	treatment_soluble	OK	19.079	2.89494	-2.72038	4.82214	1.42029e-06	1.7267e-05	yes
NCRNA00294	NCRNA00294	NCRNA00294	chr11:33097695-33101000	control_soluble	treatment_soluble	OK	20.5127	3.11543	-2.71901	5.94069	2.83821e-09	6.06835e-08	yes
TUBA4A	TUBA4A	TUBA4A	chr2:220110191-220136910	control_soluble	treatment_soluble	OK	24.266	3.68567	-2.71894	5.40697	6.40982e-08	1.04639e-06	yes
LOC728537	LOC728537	LOC728537	chr2:98286205-98319529	control_soluble	treatment_soluble	OK	3.57096	0.546319	-2.7085	2.93784	0.00330505	0.0140947	yes
MEF2BNB	MEF2BNB,MEF2BNB-MEF2B	MEF2BNB,MEF2BNB-MEF2B	chr19:19256375-19314238	control_soluble	treatment_soluble	OK	228.964	35.0869	-2.70611	8.61746	0	0	yes
C3orf75	C3orf75	C3orf75	chr3:47537129-47555199	control_soluble	treatment_soluble	OK	259.788	39.827	-2.70552	5.5624	2.66085e-08	4.70191e-07	yes
LOC388499	LOC388499	LOC388499	chr19:7943516-7945117	control_soluble	treatment_soluble	OK	4.64597	0.713369	-2.70326	3.49412	0.000475625	0.00279111	yes
PHOSPHO1	PHOSPHO1	PHOSPHO1	chr17:47300731-47308128	control_soluble	treatment_soluble	OK	4.68198	0.719051	-2.70295	3.78247	0.000155278	0.00106997	yes
C19orf52	C19orf52	C19orf52	chr19:11039423-11040916	control_soluble	treatment_soluble	OK	195.638	30.2292	-2.69417	5.80305	6.51183e-09	1.3018e-07	yes
EPHA8	EPHA8	EPHA8	chr1:22890003-22930087	control_soluble	treatment_soluble	OK	12.9302	2.00123	-2.69179	4.94873	7.46984e-07	9.69899e-06	yes
MRPL12	MRPL12	MRPL12	chr17:79670399-79674556	control_soluble	treatment_soluble	OK	4625.12	717.057	-2.68933	3.758	0.000171277	0.00116485	yes
EMILIN3	EMILIN3	EMILIN3	chr20:39969559-39995498	control_soluble	treatment_soluble	OK	40.628	6.31054	-2.68664	5.8395	5.23563e-09	1.06472e-07	yes
METTL12	METTL12	METTL12	chr11:62430288-62441162	control_soluble	treatment_soluble	OK	8.69427	1.35379	-2.68306	4.09288	4.2604e-05	0.000348949	yes
FLJ42875	FLJ42875	FLJ42875	chr1:2976180-2984289	control_soluble	treatment_soluble	OK	13.69	2.13215	-2.68275	3.18362	0.00145444	0.00713804	yes
RBKS	RBKS	RBKS	chr2:28004265-28561767	control_soluble	treatment_soluble	OK	8.14644	1.26906	-2.68241	3.68336	0.000230179	0.00150007	yes
FOXD2	FOXD2	FOXD2	chr1:47901688-47906363	control_soluble	treatment_soluble	OK	17.4773	2.72289	-2.68227	5.90379	3.55236e-09	7.4527e-08	yes
TMEM99	TMEM99	TMEM99	chr17:38974368-38992526	control_soluble	treatment_soluble	OK	157.229	24.5695	-2.67793	6.30388	2.90282e-10	7.39481e-09	yes
FLJ33630	FLJ33630	FLJ33630	chr5:127357243-127418766	control_soluble	treatment_soluble	OK	7.42333	1.16005	-2.67787	4.90056	9.55641e-07	1.2089e-05	yes
WNT10B	WNT10B	WNT10B	chr12:49359122-49365641	control_soluble	treatment_soluble	OK	19.2153	3.01259	-2.67318	5.69701	1.2193e-08	2.305e-07	yes
SPATA2L	SPATA2L	SPATA2L	chr16:89753075-89768121	control_soluble	treatment_soluble	OK	43.2219	6.77665	-2.67312	5.83489	5.3825e-09	1.09136e-07	yes
RGS16	RGS16	RGS16	chr1:182567757-182573548	control_soluble	treatment_soluble	OK	86.2886	13.5485	-2.67104	5.68858	1.28099e-08	2.41096e-07	yes
CCDC86	CCDC86	CCDC86	chr11:60609428-60623444	control_soluble	treatment_soluble	OK	1473.07	231.447	-2.67007	3.96977	7.19406e-05	0.000550337	yes
NOL3	NOL3	NOL3	chr16:67204404-67217883	control_soluble	treatment_soluble	OK	22.0565	3.46895	-2.66864	5.38288	7.3305e-08	1.18277e-06	yes
SNX22	SNX22	SNX22	chr15:64443915-64455354	control_soluble	treatment_soluble	OK	3.9537	0.623982	-2.66363	4.46544	7.99026e-06	8.01933e-05	yes
LIN7B	LIN7B	LIN7B	chr19:49617617-49622397	control_soluble	treatment_soluble	OK	72.151	11.3882	-2.66347	5.42799	5.69916e-08	9.40519e-07	yes
LOC100130581	LOC100130581	LOC100130581	chr17:41447212-41466266	control_soluble	treatment_soluble	OK	7.98985	1.26356	-2.66067	5.62779	1.82534e-08	3.32766e-07	yes
RABL2A	RABL2A	RABL2A	chr2:114384816-114400975	control_soluble	treatment_soluble	OK	7.69	1.2191	-2.65717	4.55385	5.26717e-06	5.55212e-05	yes
GALNTL1	GALNTL1	GALNTL1	chr14:69726680-69821190	control_soluble	treatment_soluble	OK	15.6159	2.48121	-2.6539	8.91272	0	0	yes
HMOX1	HMOX1	HMOX1	chr22:35777059-35790207	control_soluble	treatment_soluble	OK	162.668	25.849	-2.65375	5.42589	5.7665e-08	9.50489e-07	yes
SLC29A4	SLC29A4	SLC29A4	chr7:5322560-5343704	control_soluble	treatment_soluble	OK	34.3139	5.45287	-2.65371	5.68364	1.31861e-08	2.47619e-07	yes
ZNF517	ZNF517	ZNF517	chr8:146024260-146034529	control_soluble	treatment_soluble	OK	5.49533	0.875747	-2.64962	4.35607	1.32421e-05	0.000125462	yes
CALML4	CALML4	CALML4	chr15:68483042-68498448	control_soluble	treatment_soluble	OK	22.1487	3.53072	-2.64919	6.05758	1.38188e-09	3.13223e-08	yes
MYO1D	MYO1D	MYO1D	chr17:30819627-31203902	control_soluble	treatment_soluble	OK	30.6097	4.88105	-2.64872	5.93521	2.93467e-09	6.26135e-08	yes
PNPLA3	PNPLA3	PNPLA3	chr22:44319618-44343448	control_soluble	treatment_soluble	OK	7.37159	1.1759	-2.64821	4.78226	1.73332e-06	2.06253e-05	yes
PPP1R3F	PPP1R3F	PPP1R3F	chrX:49126305-49144555	control_soluble	treatment_soluble	OK	23.7772	3.80006	-2.64548	7.83389	4.66294e-15	2.41314e-13	yes
ATG10	ATG10	ATG10	chr5:81267843-81551216	control_soluble	treatment_soluble	OK	32.5634	5.21264	-2.64316	10.5408	0	0	yes
MTFP1	MTFP1	MTFP1	chr22:30821610-30825041	control_soluble	treatment_soluble	OK	768.162	123.282	-2.63945	4.70454	2.54439e-06	2.91316e-05	yes
FLJ37453	FLJ37453	FLJ37453	chr1:16160709-16266950	control_soluble	treatment_soluble	OK	24.2311	3.8967	-2.63653	5.80254	6.53185e-09	1.30526e-07	yes
HOXB6	HOXB6	HOXB6	chr17:46667822-46683774	control_soluble	treatment_soluble	OK	137.246	22.0747	-2.63629	5.52963	3.20915e-08	5.58203e-07	yes
TMEM222	TMEM222	TMEM222	chr1:27648635-27662891	control_soluble	treatment_soluble	OK	855.351	137.624	-2.63579	4.85398	1.21007e-06	1.49313e-05	yes
LOC100507567	LOC100507567	LOC100507567	chr19:8439259-8469317	control_soluble	treatment_soluble	OK	26.6591	4.29173	-2.635	4.91913	8.69281e-07	1.11025e-05	yes
LOC729970	LOC729970	LOC729970	chr1:95393583-95428826	control_soluble	treatment_soluble	OK	27.6666	4.45436	-2.63486	5.00614	5.55319e-07	7.42242e-06	yes
PDX1	PDX1	PDX1	chr13:28494167-28500451	control_soluble	treatment_soluble	OK	20.2643	3.26398	-2.63423	5.39259	6.94478e-08	1.1255e-06	yes
GNG7	GNG7	GNG7	chr19:2511217-2702746	control_soluble	treatment_soluble	OK	15.0747	2.42941	-2.63345	5.6461	1.64133e-08	3.022e-07	yes
CCNH	CCNH	CCNH	chr5:86690078-86708850	control_soluble	treatment_soluble	OK	353.342	56.9518	-2.63325	5.49373	3.9354e-08	6.72002e-07	yes
TPMT	TPMT	TPMT	chr6:18128544-18155374	control_soluble	treatment_soluble	OK	12.9201	2.08325	-2.63271	5.42203	5.89271e-08	9.69629e-07	yes
HS3ST6	HS3ST6	HS3ST6	chr16:1961464-1968231	control_soluble	treatment_soluble	OK	5.35669	0.8638	-2.63257	2.85411	0.00431569	0.017551	yes
LOC283624	LOC283624	LOC283624	chr14:21668237-21675059	control_soluble	treatment_soluble	OK	15.5785	2.51921	-2.62851	8.56449	0	0	yes
SIL1	SIL1	SIL1	chr5:138282409-138534065	control_soluble	treatment_soluble	OK	56.2813	9.10556	-2.62784	5.76298	8.26432e-09	1.61586e-07	yes
LOC100130015	LOC100130015	LOC100130015	chr16:90089007-90114191	control_soluble	treatment_soluble	OK	5.24361	0.849019	-2.62669	3.54678	0.000389973	0.00235956	yes
CN5H6.4	CN5H6.4	CN5H6.4	chr22:46691039-46692557	control_soluble	treatment_soluble	OK	4.12631	0.668588	-2.62566	3.14144	0.00168122	0.00805328	yes
EFCAB2	EFCAB2	EFCAB2	chr1:245133170-245288530	control_soluble	treatment_soluble	OK	23.3255	3.7815	-2.62487	5.27361	1.33762e-07	2.04556e-06	yes
FGF8	FGF8	FGF8	chr10:103529886-103540126	control_soluble	treatment_soluble	OK	7.68065	1.24583	-2.62412	3.03372	0.00241561	0.0108781	yes
TTC30A	TTC30A	TTC30A	chr2:178479025-178483694	control_soluble	treatment_soluble	OK	3.6365	0.590311	-2.623	4.59057	4.42042e-06	4.75498e-05	yes
SDF2L1	SDF2L1	SDF2L1	chr22:21996541-21998588	control_soluble	treatment_soluble	OK	117.539	19.123	-2.61975	5.59999	2.14364e-08	3.85781e-07	yes
LOC151534	LOC151534	LOC151534	chr2:74724643-74734821	control_soluble	treatment_soluble	OK	5.37254	0.875308	-2.61774	4.19604	2.71628e-05	0.000235405	yes
EFNA3	EFNA3	EFNA3	chr1:155051347-155060014	control_soluble	treatment_soluble	OK	156.971	25.6061	-2.61594	5.49763	3.84933e-08	6.58651e-07	yes
PGLS	PGLS	PGLS	chr19:17622431-17632097	control_soluble	treatment_soluble	OK	1160.9	189.468	-2.61522	4.54802	5.41532e-06	5.68988e-05	yes
FAR2	FAR2	FAR2	chr12:29376597-29487006	control_soluble	treatment_soluble	OK	89.5443	14.6207	-2.61459	6.22743	4.74146e-10	1.16139e-08	yes
LOC401397	LOC401397	LOC401397	chr7:112756772-112758637	control_soluble	treatment_soluble	OK	119.139	19.5226	-2.60943	7.20646	5.74207e-13	2.22258e-11	yes
TYSND1	TYSND1	TYSND1	chr10:71897732-71906496	control_soluble	treatment_soluble	OK	60.6549	9.93983	-2.60933	6.18439	6.23441e-10	1.49957e-08	yes
PNMT	PNMT	PNMT	chr17:37824506-37826728	control_soluble	treatment_soluble	OK	5.77036	0.946985	-2.60725	3.29418	0.000987085	0.00516546	yes
HNRNPA3	HNRNPA3	HNRNPA3	chr2:178077421-178088685	control_soluble	treatment_soluble	OK	78.7177	12.9305	-2.60591	5.19461	2.05144e-07	3.01302e-06	yes
HAND1	HAND1	HAND1	chr5:153854531-153857824	control_soluble	treatment_soluble	OK	77.7278	12.7724	-2.6054	5.52353	3.32257e-08	5.75899e-07	yes
PDE1B	PDE1B	PDE1B	chr12:54943176-54973023	control_soluble	treatment_soluble	OK	11.7734	1.9413	-2.60044	7.99682	1.33227e-15	7.41139e-14	yes
TIMM10	TIMM10	TIMM10	chr11:57295935-57298232	control_soluble	treatment_soluble	OK	1630.47	269.163	-2.59873	4.74239	2.11215e-06	2.4669e-05	yes
GDF11	GDF11	GDF11	chr12:56137063-56211540	control_soluble	treatment_soluble	OK	53.216	8.78993	-2.59794	5.50521	3.68735e-08	6.34039e-07	yes
CTXN1	CTXN1	CTXN1	chr19:7989380-7991051	control_soluble	treatment_soluble	OK	506.662	83.9651	-2.59316	4.86649	1.13595e-06	1.41219e-05	yes
TROAP	TROAP	TROAP	chr12:49716970-49725514	control_soluble	treatment_soluble	OK	1002.39	166.286	-2.59171	5.80652	6.37861e-09	1.2765e-07	yes
GALR2	GALR2	GALR2	chr17:74070891-74073573	control_soluble	treatment_soluble	OK	5.92999	0.984933	-2.58993	3.56549	0.000363178	0.00221838	yes
RANBP1	RANBP1	RANBP1	chr22:20105023-20114704	control_soluble	treatment_soluble	OK	1847.36	306.94	-2.58943	4.27273	1.93097e-05	0.000174447	yes
NDNF	NDNF	NDNF	chr4:121956781-121993673	control_soluble	treatment_soluble	OK	6.19789	1.03175	-2.58669	4.75161	2.01798e-06	2.36683e-05	yes
XRCC2	XRCC2	XRCC2	chr7:152343586-152373250	control_soluble	treatment_soluble	OK	6.06906	1.01052	-2.58638	4.64224	3.44648e-06	3.80832e-05	yes
NUDT7	NUDT7	NUDT7	chr16:77756410-77776154	control_soluble	treatment_soluble	OK	35.6926	5.94821	-2.5851	6.93071	4.18732e-12	1.42284e-10	yes
LAMTOR1	LAMTOR1	LAMTOR1	chr11:71709957-71823822	control_soluble	treatment_soluble	OK	1649.98	275.391	-2.58289	4.18822	2.81145e-05	0.000242595	yes
C6orf154	C6orf154	C6orf154	chr6:43474706-43478424	control_soluble	treatment_soluble	OK	4.34372	0.725269	-2.58234	4.06752	4.75164e-05	0.000384097	yes
DYX1C1-CCPG1	DYX1C1-CCPG1	DYX1C1-CCPG1	chr15:55611132-55800432	control_soluble	treatment_soluble	OK	5.63169	0.940332	-2.58233	4.09284	4.26113e-05	0.000348981	yes
CCR10	CCR10	CCR10	chr17:40831419-40833845	control_soluble	treatment_soluble	OK	3.66965	0.61299	-2.58171	2.55091	0.0107443	0.0367348	yes
CLYBL	CLYBL	CLYBL	chr13:100258918-100549388	control_soluble	treatment_soluble	OK	8.83725	1.47635	-2.58156	5.62713	1.8323e-08	3.33876e-07	yes
TXN2	TXN2	TXN2	chr22:36863092-36877687	control_soluble	treatment_soluble	OK	1842.56	308.266	-2.57946	3.93896	8.18362e-05	0.000615074	yes
ORMDL2	ORMDL2	ORMDL2	chr12:56211805-56236735	control_soluble	treatment_soluble	OK	243.647	40.7821	-2.57878	5.3016	1.14792e-07	1.78224e-06	yes
PDZD11	PDZD11	PDZD11	chrX:69506210-69509798	control_soluble	treatment_soluble	OK	966.498	161.881	-2.57783	4.50162	6.74368e-06	6.89932e-05	yes
KLHDC9	KLHDC9	KLHDC9	chr1:161068150-161070138	control_soluble	treatment_soluble	OK	55.6796	9.34013	-2.57563	5.98931	2.10728e-09	4.61592e-08	yes
C2orf43	C2orf43	C2orf43	chr2:20884817-21022827	control_soluble	treatment_soluble	OK	22.0357	3.69699	-2.57542	5.83641	5.33372e-09	1.08226e-07	yes
TMEM17	TMEM17	TMEM17	chr2:62727355-62733604	control_soluble	treatment_soluble	OK	8.27348	1.39241	-2.57091	4.5459	5.47018e-06	5.73967e-05	yes
LIN7A	LIN7A	LIN7A	chr12:81191170-81331694	control_soluble	treatment_soluble	OK	6.16566	1.03833	-2.56999	3.31478	0.000917156	0.00486025	yes
NRN1	NRN1	NRN1	chr6:5998232-6007633	control_soluble	treatment_soluble	OK	39.2356	6.62544	-2.56608	5.81277	6.14468e-09	1.23315e-07	yes
KCNMB3	KCNMB3	KCNMB3	chr3:178957536-178984838	control_soluble	treatment_soluble	OK	3.46002	0.584374	-2.56581	2.43702	0.0148087	0.0474529	yes
IRAK1BP1	IRAK1BP1	IRAK1BP1	chr6:79577188-79608320	control_soluble	treatment_soluble	OK	25.4137	4.29271	-2.56565	5.06739	4.0331e-07	5.56874e-06	yes
G6PC3	G6PC3	G6PC3	chr17:42148097-42153712	control_soluble	treatment_soluble	OK	1495.06	252.828	-2.56397	3.85845	0.000114106	0.00082007	yes
MMP15	MMP15	MMP15	chr16:58059281-58080804	control_soluble	treatment_soluble	OK	8.92289	1.50974	-2.56321	5.52341	3.32489e-08	5.7625e-07	yes
DEF8	DEF8	DEF8	chr16:90015138-90034468	control_soluble	treatment_soluble	OK	743.198	125.827	-2.56231	4.98243	6.27911e-07	8.29921e-06	yes
RCAN2	RCAN2	RCAN2	chr6:46188468-46293531	control_soluble	treatment_soluble	OK	8.90866	1.50982	-2.56083	5.27221	1.3479e-07	2.06029e-06	yes
ISG20L2	ISG20L2	ISG20L2	chr1:156692412-156697705	control_soluble	treatment_soluble	OK	271.433	46.0215	-2.56022	5.22148	1.77496e-07	2.64104e-06	yes
NEURL2	NEURL2	NEURL2	chr20:44517266-44541003	control_soluble	treatment_soluble	OK	9.22904	1.56596	-2.55914	3.88382	0.000102826	0.00074931	yes
LRRC20	LRRC20	LRRC20	chr10:72058728-72142382	control_soluble	treatment_soluble	OK	69.3456	11.7667	-2.55909	14.3441	0	0	yes
CAMK2N1	CAMK2N1	CAMK2N1	chr1:20808883-20812728	control_soluble	treatment_soluble	OK	75.9131	12.8861	-2.55854	5.35179	8.70864e-08	1.38452e-06	yes
LOC401431	LOC401431	LOC401431	chr7:149564782-149577787	control_soluble	treatment_soluble	OK	4.59338	0.779873	-2.55825	4.31965	1.56279e-05	0.000145086	yes
HOXC8	HOXC8	HOXC8	chr12:54402889-54406545	control_soluble	treatment_soluble	OK	95.8627	16.2769	-2.55814	5.34798	8.89417e-08	1.41215e-06	yes
C9orf116	C9orf116	C9orf116	chr9:138387025-138391761	control_soluble	treatment_soluble	OK	329.962	56.099	-2.55625	7.96075	1.77636e-15	9.71875e-14	yes
ZNF324B	ZNF324B	ZNF324B	chr19:58962970-58969199	control_soluble	treatment_soluble	OK	6.67285	1.13858	-2.55107	4.8088	1.51842e-06	1.83119e-05	yes
C1orf122	C1orf122	C1orf122	chr1:38268613-38275126	control_soluble	treatment_soluble	OK	385.763	66.1757	-2.54334	5.08217	3.73145e-07	5.19064e-06	yes
ARHGAP31	ARHGAP31	ARHGAP31	chr3:119013219-119138323	control_soluble	treatment_soluble	OK	5.22913	0.897192	-2.54308	5.80685	6.36586e-09	1.27448e-07	yes
HIST1H2AL	HIST1H2AL	HIST1H2AL	chr6:27833106-27833576	control_soluble	treatment_soluble	OK	22.3781	3.84542	-2.54087	3.4	0.000673848	0.00374006	yes
C9orf23	C9orf23	C9orf23	chr9:34610491-34612101	control_soluble	treatment_soluble	OK	834.078	143.339	-2.54075	5.15799	2.49619e-07	3.60834e-06	yes
CHURC1	CHURC1,CHURC1-FNTB	CHURC1,CHURC1-FNTB	chr14:65381078-65569227	control_soluble	treatment_soluble	OK	120.207	20.6805	-2.53917	5.90058	3.62229e-09	7.59279e-08	yes
IGFLR1	IGFLR1	IGFLR1	chr19:36230150-36233351	control_soluble	treatment_soluble	OK	73.6591	12.6793	-2.53839	5.41418	6.15692e-08	1.00879e-06	yes
MDH1B	MDH1B	MDH1B	chr2:207602488-207630050	control_soluble	treatment_soluble	OK	3.87255	0.667351	-2.53677	3.62815	0.000285458	0.00180417	yes
NKX2-2	NKX2-2	NKX2-2	chr20:21491659-21494664	control_soluble	treatment_soluble	OK	23.7946	4.10213	-2.53619	5.45104	5.0075e-08	8.36136e-07	yes
MRPS24	MRPS24	MRPS24	chr7:43906156-43965996	control_soluble	treatment_soluble	OK	3256.24	561.529	-2.53578	4.08979	4.31769e-05	0.000352876	yes
FXYD1	FXYD1	FXYD1	chr19:35629731-35633954	control_soluble	treatment_soluble	OK	38.5749	6.66315	-2.53339	4.4775	7.55233e-06	7.62639e-05	yes
C11orf51	C11orf51	C11orf51	chr11:71709957-71823822	control_soluble	treatment_soluble	OK	1610.03	278.131	-2.53325	4.39634	1.1009e-05	0.000106482	yes
NGFR	NGFR	NGFR	chr17:47572654-47592382	control_soluble	treatment_soluble	OK	4.09718	0.708203	-2.53239	4.34426	1.39748e-05	0.000131574	yes
ORAI3	ORAI3	ORAI3	chr16:30960404-30966259	control_soluble	treatment_soluble	OK	5.71452	0.988016	-2.53203	4.13001	3.62746e-05	0.000303717	yes
MRPL41	MRPL41	MRPL41	chr9:140446308-140447007	control_soluble	treatment_soluble	OK	3158.57	546.728	-2.53038	4.2264	2.37459e-05	0.000209428	yes
JOSD2	JOSD2	JOSD2	chr19:51009258-51014345	control_soluble	treatment_soluble	OK	265.379	46.0382	-2.52715	5.22924	1.70206e-07	2.5434e-06	yes
LOC100506451	LOC100506451	LOC100506451	chr12:26107587-26232825	control_soluble	treatment_soluble	OK	44.4653	7.7275	-2.52461	5.51373	3.51314e-08	6.06524e-07	yes
IARS	IARS	IARS	chr9:94972624-95056038	control_soluble	treatment_soluble	OK	298.434	51.8952	-2.52374	4.90854	9.17558e-07	1.1654e-05	yes
OAF	OAF	OAF	chr11:120081746-120100650	control_soluble	treatment_soluble	OK	385.321	67.1492	-2.52062	4.74435	2.09172e-06	2.44497e-05	yes
GPN2	GPN2	GPN2	chr1:27205872-27216869	control_soluble	treatment_soluble	OK	240.202	41.8679	-2.52034	5.18948	2.10877e-07	3.0906e-06	yes
GAMT	GAMT	GAMT	chr19:1397087-1401552	control_soluble	treatment_soluble	OK	589.514	102.825	-2.51934	5.17844	2.23744e-07	3.26394e-06	yes
CISD3	CISD3	CISD3	chr17:36886509-36904558	control_soluble	treatment_soluble	OK	51.0051	8.91964	-2.51558	5.38907	7.08241e-08	1.14578e-06	yes
SNORD36A	SNORD36A	SNORD36A	chr9:136215068-136218280	control_soluble	treatment_soluble	OK	3674.64	642.681	-2.51543	2.59102	0.0095691	0.0334751	yes
AGAP3	AGAP3	AGAP3	chr7:150783825-150841523	control_soluble	treatment_soluble	OK	448.517	78.4653	-2.51504	5.93601	2.92037e-09	6.23223e-08	yes
SLC38A10	SLC38A10	SLC38A10	chr17:79218798-79269096	control_soluble	treatment_soluble	OK	93.5633	16.3772	-2.51425	5.39643	6.79789e-08	1.1043e-06	yes
MMAB	MMAB	MMAB	chr12:109991520-110011358	control_soluble	treatment_soluble	OK	182.821	32.0063	-2.51401	18.2298	0	0	yes
LOC84989	LOC84989	LOC84989	chr10:64926987-65226322	control_soluble	treatment_soluble	OK	4.96638	0.869623	-2.51373	3.26009	0.00111377	0.00571626	yes
BK250D10.8	BK250D10.8	BK250D10.8	chr22:42348190-42354946	control_soluble	treatment_soluble	OK	29.5937	5.18286	-2.51347	5.20116	1.98051e-07	2.91708e-06	yes
C6orf57	C6orf57	C6orf57	chr6:71276624-71298606	control_soluble	treatment_soluble	OK	100.573	17.6257	-2.51249	5.08834	3.61211e-07	5.0414e-06	yes
C1orf56	C1orf56	C1orf56	chr1:151020258-151032125	control_soluble	treatment_soluble	OK	11.5003	2.01645	-2.51178	4.85847	1.18297e-06	1.46373e-05	yes
SGCA	SGCA	SGCA	chr17:48243365-48253293	control_soluble	treatment_soluble	OK	4.85083	0.850812	-2.51132	2.79291	0.00522355	0.0205275	yes
GBGT1	GBGT1	GBGT1	chr9:136028339-136039301	control_soluble	treatment_soluble	OK	37.731	6.61856	-2.51116	5.59051	2.26399e-08	4.05429e-07	yes
BOLA1	BOLA1	BOLA1	chr1:149871154-149872348	control_soluble	treatment_soluble	OK	137.426	24.1438	-2.50894	5.40999	6.30295e-08	1.03069e-06	yes
COMMD1	COMMD1	COMMD1	chr2:62132802-62363205	control_soluble	treatment_soluble	OK	230.937	40.6325	-2.50679	5.34215	9.18497e-08	1.45399e-06	yes
TIMM13	TIMM13	TIMM13	chr19:2389783-2427875	control_soluble	treatment_soluble	OK	473.627	83.3541	-2.50643	4.50332	6.68986e-06	6.85155e-05	yes
CCNO	CCNO	CCNO	chr5:54526980-54529508	control_soluble	treatment_soluble	OK	20.1363	3.54493	-2.50597	4.85239	1.21985e-06	1.50404e-05	yes
HOXB5	HOXB5	HOXB5	chr17:46667822-46683774	control_soluble	treatment_soluble	OK	5.06356	0.891517	-2.50582	3.58829	0.000332852	0.00205871	yes
C12orf45	C12orf45	C12orf45	chr12:105380097-105388505	control_soluble	treatment_soluble	OK	894.555	157.514	-2.50569	4.91014	9.10117e-07	1.15687e-05	yes
NIT2	NIT2	NIT2	chr3:100053561-100074478	control_soluble	treatment_soluble	OK	392.869	69.2141	-2.50491	4.9474	7.52116e-07	9.75508e-06	yes
OGG1	OGG1	OGG1	chr3:9791627-9811668	control_soluble	treatment_soluble	OK	160.298	28.243	-2.5048	7.23509	4.65183e-13	1.82408e-11	yes
FBXO44	FBXO44	FBXO44	chr1:11708417-11723384	control_soluble	treatment_soluble	OK	123.202	21.7087	-2.50468	6.73449	1.64504e-11	5.13843e-10	yes
CNKSR1	CNKSR1	CNKSR1	chr1:26503980-26516375	control_soluble	treatment_soluble	OK	5.53219	0.975163	-2.50413	4.07665	4.56886e-05	0.000371059	yes
C1orf85	C1orf85	C1orf85	chr1:156262483-156265449	control_soluble	treatment_soluble	OK	273.567	48.2508	-2.50327	5.04027	4.64876e-07	6.3342e-06	yes
RIMKLB	RIMKLB	RIMKLB	chr12:8850517-8929787	control_soluble	treatment_soluble	OK	15.2182	2.68438	-2.50314	5.62951	1.80721e-08	3.29835e-07	yes
ZNF747	ZNF747	ZNF747	chr16:30542778-30546194	control_soluble	treatment_soluble	OK	9.17734	1.62331	-2.49914	4.80926	1.51487e-06	1.82735e-05	yes
SCO2	SCO2	SCO2	chr22:50946644-50968514	control_soluble	treatment_soluble	OK	354.296	62.6948	-2.49854	5.4026	6.568e-08	1.06987e-06	yes
AIFM2	AIFM2	AIFM2	chr10:71812356-71892690	control_soluble	treatment_soluble	OK	47.3224	8.37739	-2.49795	5.47396	4.40081e-08	7.4355e-07	yes
EBP	EBP	EBP	chrX:48380163-48387104	control_soluble	treatment_soluble	OK	1241.61	219.945	-2.497	4.22603	2.37854e-05	0.000209737	yes
MRPL20	MRPL20	MRPL20	chr1:1334909-1342693	control_soluble	treatment_soluble	OK	1647.07	292.151	-2.49512	4.42134	9.80899e-06	9.61137e-05	yes
EFCAB4A	EFCAB4A	EFCAB4A	chr11:827584-831991	control_soluble	treatment_soluble	OK	10.5826	1.88363	-2.49011	4.55777	5.16997e-06	5.46254e-05	yes
RPUSD1	RPUSD1	RPUSD1	chr16:834973-838383	control_soluble	treatment_soluble	OK	728.699	129.776	-2.4893	4.20001	2.66902e-05	0.000231822	yes
SETD6	SETD6	SETD6	chr16:58549382-58663750	control_soluble	treatment_soluble	OK	36.8726	6.56819	-2.48898	6.62321	3.51472e-11	1.04167e-09	yes
SLC30A3	SLC30A3	SLC30A3	chr2:27477439-27485960	control_soluble	treatment_soluble	OK	5.81877	1.03764	-2.4874	3.95817	7.55251e-05	0.000574081	yes
RRP7B	RRP7B	RRP7B	chr22:42949924-42978017	control_soluble	treatment_soluble	OK	18.094	3.22884	-2.48642	5.20861	1.90266e-07	2.81041e-06	yes
VAX2	VAX2	VAX2	chr2:71127719-71160575	control_soluble	treatment_soluble	OK	106.314	18.9839	-2.48549	5.26244	1.42155e-07	2.16255e-06	yes
PDGFB	PDGFB	PDGFB	chr22:39619684-39640957	control_soluble	treatment_soluble	OK	21.267	3.79856	-2.48509	5.68787	1.28633e-08	2.41958e-07	yes
PIN1	PIN1	PIN1	chr19:9945882-9960365	control_soluble	treatment_soluble	OK	1619.18	290.522	-2.47855	4.49377	6.99724e-06	7.12951e-05	yes
C19orf48	C19orf48	C19orf48	chr19:51300960-51307974	control_soluble	treatment_soluble	OK	1289.46	231.441	-2.47805	4.03312	5.5041e-05	0.000436894	yes
TAX1BP3	TAX1BP3	TAX1BP3	chr17:3539761-3599698	control_soluble	treatment_soluble	OK	418.712	75.2261	-2.47665	12.0329	0	0	yes
GCSH	GCSH	GCSH	chr16:81115551-81129980	control_soluble	treatment_soluble	OK	6.04062	1.0853	-2.4766	3.67453	0.00023829	0.00154544	yes
PEX10	PEX10	PEX10	chr1:2323213-2344010	control_soluble	treatment_soluble	OK	216.798	39.0487	-2.47301	6.57459	4.87865e-11	1.41173e-09	yes
LY6E	LY6E	LY6E	chr8:144099901-144103827	control_soluble	treatment_soluble	OK	2881.28	519.046	-2.47278	10.0005	0	0	yes
C10orf10	C10orf10	C10orf10	chr10:45455218-45490172	control_soluble	treatment_soluble	OK	39.3173	7.09083	-2.47114	5.58752	2.30333e-08	4.12013e-07	yes
PTCHD1	PTCHD1	PTCHD1	chrX:23352984-23414918	control_soluble	treatment_soluble	OK	6.43512	1.16098	-2.47062	5.13391	2.8378e-07	4.05853e-06	yes
APITD1-CORT	APITD1-CORT	APITD1-CORT	chr1:10490158-10512060	control_soluble	treatment_soluble	OK	29.2033	5.27752	-2.4682	5.3428	9.15199e-08	1.44913e-06	yes
GNAS-AS1	GNAS-AS1	GNAS-AS1	chr20:57393972-57486250	control_soluble	treatment_soluble	OK	92.0442	16.641	-2.46758	5.44032	5.31845e-08	8.82615e-07	yes
ANKRD7	ANKRD7	ANKRD7	chr7:117864711-117882784	control_soluble	treatment_soluble	OK	5.1082	0.924193	-2.46655	3.15374	0.00161194	0.00777859	yes
LSM12	LSM12	LSM12	chr17:42112002-42144987	control_soluble	treatment_soluble	OK	6.45561	1.16875	-2.46559	4.26464	2.00223e-05	0.000180015	yes
UBAC2-AS1	UBAC2-AS1	UBAC2-AS1	chr13:99848627-100058554	control_soluble	treatment_soluble	OK	19.9694	3.62128	-2.46322	7.481	7.37188e-14	3.22332e-12	yes
TMEM205	TMEM205	TMEM205	chr19:11453451-11456981	control_soluble	treatment_soluble	OK	1810.86	328.67	-2.46196	4.22997	2.33725e-05	0.000206484	yes
SLC16A9	SLC16A9	SLC16A9	chr10:61410521-61469649	control_soluble	treatment_soluble	OK	5.44395	0.989685	-2.45961	4.83967	1.30056e-06	1.59425e-05	yes
CAPN5	CAPN5	CAPN5	chr11:76777991-76837198	control_soluble	treatment_soluble	OK	16.7267	3.04365	-2.45828	5.5101	3.58624e-08	6.17924e-07	yes
C11orf20	C11orf20	C11orf20	chr11:64067862-64072239	control_soluble	treatment_soluble	OK	17.5593	3.20048	-2.45587	3.7848	0.000153835	0.00106159	yes
SLC30A6	SLC30A6	SLC30A6	chr2:32390909-32449181	control_soluble	treatment_soluble	OK	31.6372	5.77581	-2.45353	7.17901	7.02105e-13	2.6788e-11	yes
REEP6	REEP6	REEP6	chr19:1491164-1497924	control_soluble	treatment_soluble	OK	108.609	19.8569	-2.45143	5.33851	9.3713e-08	1.48081e-06	yes
NECAB2	NECAB2	NECAB2	chr16:84002236-84036379	control_soluble	treatment_soluble	OK	14.0865	2.57648	-2.45084	4.56441	5.0091e-06	5.31124e-05	yes
LOC100009676	LOC100009676	LOC100009676	chr3:101368282-101398057	control_soluble	treatment_soluble	OK	4.68227	0.857517	-2.44897	4.30746	1.65142e-05	0.000152463	yes
KCTD17	KCTD17	KCTD17	chr22:37447778-37459430	control_soluble	treatment_soluble	OK	212.361	38.9012	-2.44863	4.98571	6.17359e-07	8.17358e-06	yes
FAM195B	FAM195B	FAM195B	chr17:79780292-79791167	control_soluble	treatment_soluble	OK	1520.89	278.621	-2.44854	4.02748	5.63769e-05	0.000446062	yes
LOC728730	LOC728730	LOC728730	chr2:39664556-39828484	control_soluble	treatment_soluble	OK	6.26036	1.14876	-2.44617	4.20572	2.60256e-05	0.000226798	yes
DNLZ	DNLZ	DNLZ	chr9:139256351-139258241	control_soluble	treatment_soluble	OK	265.588	48.7932	-2.44444	5.1362	2.80354e-07	4.0137e-06	yes
FLYWCH2	FLYWCH2	FLYWCH2	chr16:2933195-2949383	control_soluble	treatment_soluble	OK	720.988	132.531	-2.44365	5.05443	4.31682e-07	5.92348e-06	yes
C15orf40	C15orf40	C15orf40	chr15:83654994-83680393	control_soluble	treatment_soluble	OK	151.99	27.9419	-2.44348	6.90071	5.17453e-12	1.74014e-10	yes
NME1	NME1	NME1	chr17:49230896-49249105	control_soluble	treatment_soluble	OK	6694.28	1231.06	-2.44302	3.07614	0.002097	0.00968002	yes
LOH12CR1	LOH12CR1	LOH12CR1	chr12:12510019-12619838	control_soluble	treatment_soluble	OK	23.549	4.33076	-2.44297	5.35175	8.7107e-08	1.38473e-06	yes
SLC25A45	SLC25A45	SLC25A45	chr11:65142662-65150142	control_soluble	treatment_soluble	OK	14.1214	2.59734	-2.44277	4.88606	1.02872e-06	1.29141e-05	yes
LLPH	LLPH	LLPH	chr12:66516848-66524533	control_soluble	treatment_soluble	OK	64.7151	11.9036	-2.44271	5.26541	1.3988e-07	2.13182e-06	yes
TAF10	TAF10	TAF10	chr11:6624963-6633475	control_soluble	treatment_soluble	OK	3495.82	643.192	-2.44231	3.64033	0.000272284	0.00173282	yes
VAX1	VAX1	VAX1	chr10:118888031-118897812	control_soluble	treatment_soluble	OK	18.2038	3.35393	-2.44032	5.28091	1.28543e-07	1.97296e-06	yes
ZNF358	ZNF358	ZNF358	chr19:7581003-7585911	control_soluble	treatment_soluble	OK	1561.44	287.73	-2.44009	3.59623	0.000322868	0.00200458	yes
GINS2	GINS2	GINS2	chr16:85711279-85722588	control_soluble	treatment_soluble	OK	845.509	155.835	-2.4398	4.48085	7.43452e-06	7.52165e-05	yes
PTH1R	PTH1R	PTH1R	chr3:46919235-46945289	control_soluble	treatment_soluble	OK	4.1198	0.759317	-2.4398	3.34454	0.000824184	0.00444001	yes
C19orf70	C19orf70	C19orf70	chr19:5678432-5680911	control_soluble	treatment_soluble	OK	1122.97	207.259	-2.43781	4.36789	1.25451e-05	0.000119507	yes
MTR	MTR	MTR	chr1:236958580-237067281	control_soluble	treatment_soluble	OK	15.8397	2.92536	-2.43686	5.54792	2.89095e-08	5.07724e-07	yes
H1FX	H1FX	H1FX	chr3:129033613-129043412	control_soluble	treatment_soluble	OK	566.663	104.785	-2.43506	4.49648	6.90872e-06	7.05029e-05	yes
C6orf125	C6orf125	C6orf125	chr6:33665345-33679504	control_soluble	treatment_soluble	OK	2604.09	481.612	-2.43484	4.4048	1.05883e-05	0.000102795	yes
CST3	CST3	CST3	chr20:23614293-23618574	control_soluble	treatment_soluble	OK	3506.67	649.001	-2.43381	3.72182	0.000197794	0.00131833	yes
ABLIM2	ABLIM2	ABLIM2	chr4:7967036-8160559	control_soluble	treatment_soluble	OK	10.0583	1.86164	-2.43373	5.98171	2.20804e-09	4.81961e-08	yes
TMEM126A	TMEM126A	TMEM126A	chr11:85358962-85367597	control_soluble	treatment_soluble	OK	398.187	73.7144	-2.43343	5.04455	4.54593e-07	6.20817e-06	yes
FCRLB	FCRLB	FCRLB	chr1:161692456-161697933	control_soluble	treatment_soluble	OK	8.17406	1.51532	-2.43143	4.12639	3.68505e-05	0.000307753	yes
LYRM1	LYRM1	LYRM1	chr16:20869395-20936328	control_soluble	treatment_soluble	OK	136.751	25.3639	-2.4307	8.93828	0	0	yes
TRIB1	TRIB1	TRIB1	chr8:126442562-126450644	control_soluble	treatment_soluble	OK	61.895	11.4811	-2.43056	5.2222	1.76805e-07	2.63157e-06	yes
ZADH2	ZADH2	ZADH2	chr18:72909277-72921281	control_soluble	treatment_soluble	OK	26.9737	5.00377	-2.43046	5.47441	4.38982e-08	7.4215e-07	yes
SSR4	SSR4	SSR4	chrX:153051220-153063967	control_soluble	treatment_soluble	OK	6474.31	1201.93	-2.42938	3.23091	0.00123397	0.00622152	yes
GADD45GIP1	GADD45GIP1	GADD45GIP1	chr19:13064971-13068050	control_soluble	treatment_soluble	OK	1354.47	251.455	-2.42936	4.41633	1.00389e-05	9.81218e-05	yes
CORO2B	CORO2B	CORO2B	chr15:68871307-69020144	control_soluble	treatment_soluble	OK	6.14798	1.14152	-2.42916	4.98552	6.17953e-07	8.18053e-06	yes
NUDT8	NUDT8	NUDT8	chr11:67395408-67397401	control_soluble	treatment_soluble	OK	76.6235	14.2295	-2.4289	5.16977	2.3438e-07	3.40582e-06	yes
FAHD2A	FAHD2A	FAHD2A	chr2:96068447-96078879	control_soluble	treatment_soluble	OK	19.9017	3.69973	-2.4274	4.63311	3.60215e-06	3.95899e-05	yes
PLA2G7	PLA2G7	PLA2G7	chr6:46655611-46703430	control_soluble	treatment_soluble	OK	5.14519	0.957445	-2.42596	3.60821	0.00030832	0.00192644	yes
UROS	UROS	UROS	chr10:127477146-127511837	control_soluble	treatment_soluble	OK	400.435	74.5199	-2.42587	4.82481	1.40139e-06	1.70685e-05	yes
SERTAD1	SERTAD1	SERTAD1	chr19:40928408-40931932	control_soluble	treatment_soluble	OK	55.5072	10.3628	-2.42127	5.0744	3.88712e-07	5.38808e-06	yes
EARS2	EARS2	EARS2	chr16:23533333-23568696	control_soluble	treatment_soluble	OK	94.4152	17.6309	-2.42091	5.11223	3.18376e-07	4.50239e-06	yes
C7orf50	C7orf50	C7orf50	chr7:1036622-1177893	control_soluble	treatment_soluble	OK	705.804	131.821	-2.42069	4.58863	4.46157e-06	4.79388e-05	yes
IGDCC3	IGDCC3	IGDCC3	chr15:65619464-65670378	control_soluble	treatment_soluble	OK	4.07076	0.760344	-2.42057	4.46831	7.88416e-06	7.92194e-05	yes
ACTR2	ACTR2	ACTR2	chr2:65454828-65498390	control_soluble	treatment_soluble	OK	114.131	21.3261	-2.42	4.99805	5.79128e-07	7.70369e-06	yes
CD320	CD320	CD320	chr19:8367010-8373240	control_soluble	treatment_soluble	OK	1364.28	255.11	-2.41894	15.8115	0	0	yes
CYP4V2	CYP4V2	CYP4V2	chr4:187112673-187134617	control_soluble	treatment_soluble	OK	10.8932	2.03775	-2.41838	5.25526	1.47813e-07	2.23906e-06	yes
BIN3	BIN3	BIN3	chr8:22462144-22526661	control_soluble	treatment_soluble	OK	113.608	21.295	-2.41547	5.44906	5.06354e-08	8.44612e-07	yes
CRYBA2	CRYBA2	CRYBA2	chr2:219854911-219858127	control_soluble	treatment_soluble	OK	10.0289	1.8816	-2.41413	2.68791	0.00719014	0.0265638	yes
JMJD4	JMJD4	JMJD4	chr1:227916239-227968932	control_soluble	treatment_soluble	OK	131.904	24.7628	-2.41324	5.65098	1.59539e-08	2.94306e-07	yes
B3GAT3	B3GAT3	B3GAT3	chr11:62382767-62389647	control_soluble	treatment_soluble	OK	236.806	44.5415	-2.41049	4.88063	1.05746e-06	1.32368e-05	yes
IFIT3	IFIT3	IFIT3	chr10:91087601-91100725	control_soluble	treatment_soluble	OK	3.81212	0.717731	-2.40908	4.09481	4.22509e-05	0.000346324	yes
DPM3	DPM3	DPM3	chr1:155112366-155112996	control_soluble	treatment_soluble	OK	575.218	108.427	-2.40738	5.27234	1.34698e-07	2.05921e-06	yes
LAYN	LAYN	LAYN	chr11:111411232-111431788	control_soluble	treatment_soluble	OK	42.5923	8.02873	-2.40735	5.31731	1.05311e-07	1.64876e-06	yes
PRKAR1B	PRKAR1B	PRKAR1B	chr7:588833-826116	control_soluble	treatment_soluble	OK	119.226	22.4837	-2.40674	9.11341	0	0	yes
DDT	DDT	DDT	chr22:24309025-24322019	control_soluble	treatment_soluble	OK	1259.1	237.777	-2.40472	4.55017	5.36021e-06	5.63906e-05	yes
RRP36	RRP36	RRP36	chr6:42989384-42997337	control_soluble	treatment_soluble	OK	678.998	128.382	-2.40297	4.48462	7.30428e-06	7.40547e-05	yes
HTRA3	HTRA3	HTRA3	chr4:8271488-8308838	control_soluble	treatment_soluble	OK	19.0278	3.60206	-2.40122	5.21638	1.82455e-07	2.70666e-06	yes
ACAD11	ACAD11	ACAD11	chr3:132276981-132593050	control_soluble	treatment_soluble	OK	28.7527	5.44479	-2.40075	5.20569	1.93281e-07	2.85119e-06	yes
ARHGEF19	ARHGEF19	ARHGEF19	chr1:16524598-16539104	control_soluble	treatment_soluble	OK	9.53396	1.80595	-2.40031	4.86285	1.15705e-06	1.43606e-05	yes
SPINK2	SPINK2	SPINK2	chr4:57676033-57687893	control_soluble	treatment_soluble	OK	15.4235	2.92257	-2.39982	3.43396	0.000594829	0.00337186	yes
ADRA1B	ADRA1B	ADRA1B	chr5:159343739-159400017	control_soluble	treatment_soluble	OK	9.47643	1.79616	-2.39943	4.5738	4.78946e-06	5.10228e-05	yes
GDPD1	GDPD1	GDPD1	chr17:57297827-57353330	control_soluble	treatment_soluble	OK	17.918	3.40222	-2.39686	5.37744	7.55524e-08	1.21593e-06	yes
HOXB13	HOXB13	HOXB13	chr17:46802126-46806111	control_soluble	treatment_soluble	OK	24.3326	4.62044	-2.39679	5.54308	2.97189e-08	5.20517e-07	yes
PDF	PDF	PDF	chr16:69362523-69377013	control_soluble	treatment_soluble	OK	42.0864	8.00403	-2.39456	4.52012	6.18058e-06	6.39399e-05	yes
ALDOA	ALDOA	ALDOA	chr16:30064410-30081741	control_soluble	treatment_soluble	OK	4496.45	855.455	-2.39402	6.25654	3.93614e-10	9.78978e-09	yes
C14orf109	C14orf109	C14orf109	chr14:93651295-93653431	control_soluble	treatment_soluble	OK	45.4863	8.66035	-2.39293	6.13552	8.4879e-10	1.99542e-08	yes
C15orf38	C15orf38,C15orf38-AP3S2	C15orf38,C15orf38-AP3S2	chr15:90373830-90456222	control_soluble	treatment_soluble	OK	42.0538	8.01376	-2.39168	5.26253	1.42089e-07	2.16206e-06	yes
ANKRD34A	ANKRD34A	ANKRD34A	chr1:145470507-145475647	control_soluble	treatment_soluble	OK	4.3093	0.821199	-2.39165	4.22887	2.34872e-05	0.000207394	yes
GNL3L	GNL3L	GNL3L	chrX:54556643-54593720	control_soluble	treatment_soluble	OK	46.517	8.86584	-2.39143	7.91704	2.44249e-15	1.31243e-13	yes
ENO4	ENO4	ENO4	chr10:118609022-118642112	control_soluble	treatment_soluble	OK	7.12334	1.35854	-2.3905	4.56691	4.94975e-06	5.25556e-05	yes
HSPB8	HSPB8	HSPB8	chr12:119616594-119632551	control_soluble	treatment_soluble	OK	156.766	29.9199	-2.38944	5.0435	4.57094e-07	6.23923e-06	yes
C19orf47	C19orf47	C19orf47	chr19:40826970-40854293	control_soluble	treatment_soluble	OK	170.255	32.4974	-2.3893	4.82303	1.4139e-06	1.71992e-05	yes
EMG1	EMG1	EMG1	chr12:7079943-7085165	control_soluble	treatment_soluble	OK	850.662	162.493	-2.38821	4.41179	1.02519e-05	9.9929e-05	yes
THBS4	THBS4	THBS4	chr5:79331169-79379107	control_soluble	treatment_soluble	OK	9.86902	1.88578	-2.38775	5.0686	4.00753e-07	5.539e-06	yes
PHYH	PHYH	PHYH	chr10:13319795-13342130	control_soluble	treatment_soluble	OK	36.8409	7.05273	-2.38505	5.36321	8.17576e-08	1.3078e-06	yes
FLJ46906	FLJ46906	FLJ46906	chr6:139012804-139018425	control_soluble	treatment_soluble	OK	32.1205	6.15015	-2.3848	4.8117	1.49652e-06	1.80778e-05	yes
APLN	APLN	APLN	chrX:128779235-128788933	control_soluble	treatment_soluble	OK	4.26906	0.817628	-2.3844	4.36976	1.24383e-05	0.000118601	yes
CCDC3	CCDC3	CCDC3	chr10:12938624-13043704	control_soluble	treatment_soluble	OK	70.0535	13.4225	-2.3838	5.21541	1.83412e-07	2.71813e-06	yes
KRTCAP2	KRTCAP2	KRTCAP2	chr1:155141883-155145804	control_soluble	treatment_soluble	OK	3853.89	738.792	-2.38307	3.90488	9.42703e-05	0.000695077	yes
ENPP2	ENPP2	ENPP2	chr8:120569318-120651106	control_soluble	treatment_soluble	OK	8.31472	1.59696	-2.38034	5.03904	4.67872e-07	6.36955e-06	yes
MORN2	MORN2	MORN2	chr2:39103102-39109850	control_soluble	treatment_soluble	OK	318.956	61.271	-2.38008	5.01473	5.31083e-07	7.13518e-06	yes
BGN	BGN	BGN	chrX:152760346-152775004	control_soluble	treatment_soluble	OK	3.59031	0.690002	-2.37943	3.52915	0.000416897	0.00249825	yes
KLF15	KLF15	KLF15	chr3:126061477-126076236	control_soluble	treatment_soluble	OK	11.3183	2.17854	-2.37722	4.84773	1.2488e-06	1.53717e-05	yes
ELFN1	ELFN1	ELFN1	chr7:1748797-1787590	control_soluble	treatment_soluble	OK	9.41348	1.81299	-2.37636	5.18731	2.13359e-07	3.12507e-06	yes
BIN1	BIN1	BIN1	chr2:127805606-127864864	control_soluble	treatment_soluble	OK	31.4319	6.05442	-2.37617	8.11575	4.44089e-16	2.59827e-14	yes
GLA	GLA	GLA	chrX:100645877-100669128	control_soluble	treatment_soluble	OK	286.736	55.2321	-2.37614	4.9622	6.96976e-07	9.11493e-06	yes
ZNF837	ZNF837	ZNF837	chr19:58878989-58892389	control_soluble	treatment_soluble	OK	8.23384	1.58676	-2.37548	4.25391	2.10074e-05	0.000187747	yes
FLJ39051	FLJ39051	FLJ39051	chr11:126173646-126225482	control_soluble	treatment_soluble	OK	16.0653	3.09853	-2.37429	3.71351	0.000204403	0.00135599	yes
CCL2	CCL2	CCL2	chr17:32582295-32584220	control_soluble	treatment_soluble	OK	20.5501	3.96556	-2.37355	3.92112	8.81391e-05	0.000655765	yes
PLLP	PLLP	PLLP	chr16:57290008-57318584	control_soluble	treatment_soluble	OK	51.7619	9.99	-2.37333	5.18389	2.17301e-07	3.17845e-06	yes
MGC23284	MGC23284	MGC23284	chr16:88729780-88753594	control_soluble	treatment_soluble	OK	10.0382	1.93778	-2.37302	3.76601	0.000165876	0.00113309	yes
SCLY	SCLY	SCLY	chr2:238875586-239008054	control_soluble	treatment_soluble	OK	136.216	26.3252	-2.37138	4.94887	7.46458e-07	9.69281e-06	yes
DLX4	DLX4	DLX4	chr17:48046561-48052323	control_soluble	treatment_soluble	OK	22.7502	4.40134	-2.36986	6.66256	2.69098e-11	8.10401e-10	yes
MRPS16	MRPS16	MRPS16	chr10:75007124-75118617	control_soluble	treatment_soluble	OK	300.906	58.2504	-2.36897	4.37666	1.2051e-05	0.000115285	yes
CCDC122	CCDC122	CCDC122	chr13:44410488-44468068	control_soluble	treatment_soluble	OK	14.8205	2.87316	-2.36689	4.89018	1.00742e-06	1.26756e-05	yes
SNRNP27	SNRNP27	SNRNP27	chr2:70121074-70132368	control_soluble	treatment_soluble	OK	212.22	41.1415	-2.36689	15.6408	0	0	yes
SMUG1	SMUG1	SMUG1	chr12:54575251-54582757	control_soluble	treatment_soluble	OK	151.348	29.3661	-2.36565	5.08621	3.6528e-07	5.0934e-06	yes
MESP1	MESP1	MESP1	chr15:90293097-90294540	control_soluble	treatment_soluble	OK	37.4469	7.26669	-2.36548	4.91327	8.9568e-07	1.14093e-05	yes
EIF5AL1	EIF5AL1	EIF5AL1	chr10:81272356-81276192	control_soluble	treatment_soluble	OK	50.009	9.70675	-2.36513	4.93904	7.85086e-07	1.01403e-05	yes
RPL39	RPL39	RPL39	chrX:118920468-118925606	control_soluble	treatment_soluble	OK	2266.87	440.065	-2.36491	4.48671	7.23309e-06	7.34142e-05	yes
MARVELD1	MARVELD1	MARVELD1	chr10:99473464-99477909	control_soluble	treatment_soluble	OK	238.065	46.2621	-2.36345	4.52357	6.08048e-06	6.30366e-05	yes
ZSCAN2	ZSCAN2	ZSCAN2	chr15:85144248-85166947	control_soluble	treatment_soluble	OK	60.9604	11.8529	-2.36263	7.10414	1.21081e-12	4.46208e-11	yes
APOC1	APOC1	APOC1	chr19:45417920-45422606	control_soluble	treatment_soluble	OK	319.274	62.106	-2.36199	5.02158	5.12473e-07	6.90881e-06	yes
NAT14	NAT14	NAT14	chr19:55996556-55998935	control_soluble	treatment_soluble	OK	512.265	99.7658	-2.36027	4.47742	7.55492e-06	7.62861e-05	yes
PECR	PECR	PECR	chr2:216903110-216946539	control_soluble	treatment_soluble	OK	26.7787	5.22089	-2.35872	5.32087	1.03271e-07	1.61937e-06	yes
AP2S1	AP2S1	AP2S1	chr19:47341422-47354203	control_soluble	treatment_soluble	OK	5154.55	1005.11	-2.35849	3.2701	0.00107511	0.00554759	yes
SCARNA12	SCARNA12	SCARNA12	chr12:7074514-7079916	control_soluble	treatment_soluble	OK	71.2804	13.92	-2.35635	3.15464	0.00160699	0.00775878	yes
SPDYC	SPDYC	SPDYC	chr11:64937706-64940688	control_soluble	treatment_soluble	OK	5.40184	1.05585	-2.35504	2.54556	0.0109103	0.0371907	yes
CCDC92	CCDC92	CCDC92	chr12:124420954-124457163	control_soluble	treatment_soluble	OK	223.745	43.744	-2.3547	4.76852	1.85584e-06	2.19433e-05	yes
SDHC	SDHC	SDHC	chr1:161284165-161337664	control_soluble	treatment_soluble	OK	75.0647	14.6759	-2.35468	8.69482	0	0	yes
C1QL4	C1QL4	C1QL4	chr12:49726199-49730971	control_soluble	treatment_soluble	OK	10.4686	2.0476	-2.35407	4.474	7.67683e-06	7.73748e-05	yes
TWIST2	TWIST2	TWIST2	chr2:239756672-239795893	control_soluble	treatment_soluble	OK	34.7217	6.79257	-2.35381	4.88937	1.01159e-06	1.27214e-05	yes
HSDL2	HSDL2	HSDL2	chr9:115142188-115234685	control_soluble	treatment_soluble	OK	88.4502	17.3099	-2.35326	9.54445	0	0	yes
LOC641518	LOC641518	LOC641518	chr4:108968700-109097586	control_soluble	treatment_soluble	OK	3.82663	0.748941	-2.35315	2.48261	0.0130423	0.0428908	yes
KLHL23	KLHL23,PHOSPHO2-KLHL23	KLHL23,PHOSPHO2-KLHL23	chr2:170550963-170608396	control_soluble	treatment_soluble	OK	38.1888	7.48809	-2.35048	5.16306	2.42947e-07	3.51877e-06	yes
UPK3BL	UPK3BL	UPK3BL	chr7:102277194-102312176	control_soluble	treatment_soluble	OK	6.07551	1.19146	-2.35027	3.58699	0.000334519	0.00206783	yes
C16orf57	C16orf57	C16orf57	chr16:58035276-58055527	control_soluble	treatment_soluble	OK	330.326	64.8564	-2.34857	16.3336	0	0	yes
ASF1B	ASF1B	ASF1B	chr19:14230320-14247440	control_soluble	treatment_soluble	OK	951.254	186.904	-2.34753	3.89206	9.9398e-05	0.000727777	yes
GINS4	GINS4	GINS4	chr8:41386724-41402565	control_soluble	treatment_soluble	OK	66.1782	13.0132	-2.34638	4.98373	6.23711e-07	8.25107e-06	yes
SEPX1	SEPX1	SEPX1	chr16:1988233-1993294	control_soluble	treatment_soluble	OK	514.909	101.268	-2.34614	4.40755	1.04547e-05	0.000101659	yes
RHEBL1	RHEBL1	RHEBL1	chr12:49458467-49463775	control_soluble	treatment_soluble	OK	5.16638	1.01777	-2.34374	2.95943	0.00308206	0.013307	yes
CREG1	CREG1	CREG1	chr1:167510250-167523056	control_soluble	treatment_soluble	OK	282.312	55.6182	-2.34366	4.69646	2.64707e-06	3.0167e-05	yes
FAM53A	FAM53A	FAM53A	chr4:1641607-1685988	control_soluble	treatment_soluble	OK	5.09307	1.00346	-2.34354	4.09882	4.15257e-05	0.000341238	yes
TRNP1	TRNP1	TRNP1	chr1:27320194-27327377	control_soluble	treatment_soluble	OK	114.01	22.4658	-2.34335	5.05952	4.20318e-07	5.7795e-06	yes
IFITM10	IFITM10	IFITM10	chr11:1490684-1785501	control_soluble	treatment_soluble	OK	5.31912	1.04962	-2.34132	4.49219	7.04944e-06	7.17928e-05	yes
TRIM32	TRIM32	TRIM32	chr9:119187503-120177317	control_soluble	treatment_soluble	OK	56.3856	11.1309	-2.34076	6.01416	1.80826e-09	4.01073e-08	yes
STRA13	STRA13	STRA13	chr17:79976578-79980773	control_soluble	treatment_soluble	OK	1687.42	333.122	-2.3407	4.12108	3.77103e-05	0.000313938	yes
MRPS12	MRPS12	MRPS12	chr19:39405903-39423659	control_soluble	treatment_soluble	OK	747.5	147.599	-2.34039	6.79927	1.05151e-11	3.38062e-10	yes
RNF122	RNF122	RNF122	chr8:33405272-33424643	control_soluble	treatment_soluble	OK	46.5291	9.19678	-2.33893	5.21812	1.80749e-07	2.68384e-06	yes
EFHD2	EFHD2	EFHD2	chr1:15736390-15756839	control_soluble	treatment_soluble	OK	364.576	72.0757	-2.33864	4.32044	1.5572e-05	0.000144678	yes
UCP2	UCP2	UCP2	chr11:73685715-73693889	control_soluble	treatment_soluble	OK	1491.91	295.02	-2.33828	3.44292	0.000575479	0.00328055	yes
PDZD7	PDZD7	PDZD7	chr10:102756863-102790914	control_soluble	treatment_soluble	OK	3.47639	0.68756	-2.33803	4.22178	2.42379e-05	0.000213229	yes
GSTM3	GSTM3	GSTM3	chr1:110276553-110283660	control_soluble	treatment_soluble	OK	62.4043	12.36	-2.33596	5.36569	8.06415e-08	1.29178e-06	yes
EXOSC4	EXOSC4	EXOSC4	chr8:145133521-145135551	control_soluble	treatment_soluble	OK	331.175	65.6674	-2.33435	4.81254	1.49025e-06	1.8015e-05	yes
MGC45922	MGC45922	MGC45922	chr19:51320936-51322134	control_soluble	treatment_soluble	OK	6.84392	1.35937	-2.33189	2.94781	0.00320033	0.0137261	yes
LGR5	LGR5	LGR5	chr12:71833812-71978621	control_soluble	treatment_soluble	OK	4.32874	0.861041	-2.32979	3.9652	7.33338e-05	0.00055957	yes
NCRNA00339	NCRNA00339	NCRNA00339	chr1:22351706-22357715	control_soluble	treatment_soluble	OK	107.954	21.4824	-2.32918	5.1382	2.77383e-07	3.97591e-06	yes
PPIC	PPIC	PPIC	chr5:122359077-122372425	control_soluble	treatment_soluble	OK	123.972	24.686	-2.32825	5.05542	4.29449e-07	5.89747e-06	yes
PRAF2	PRAF2	PRAF2	chrX:48928817-48931662	control_soluble	treatment_soluble	OK	911.331	181.515	-2.32788	4.05871	4.93454e-05	0.000397045	yes
CHCHD8	CHCHD8	CHCHD8	chr11:73583712-73587890	control_soluble	treatment_soluble	OK	1660.63	330.98	-2.32692	4.1085	3.98234e-05	0.00032922	yes
FAM45A	FAM45A	FAM45A	chr10:120863610-120897376	control_soluble	treatment_soluble	OK	6.938	1.38333	-2.32637	3.5841	0.000338243	0.00208639	yes
METTL23	METTL23	METTL23	chr17:74722911-74729962	control_soluble	treatment_soluble	OK	197.307	39.3478	-2.32609	6.60824	3.88911e-11	1.14329e-09	yes
LOC100505549	LOC100505549	LOC100505549	chr18:55297533-55470327	control_soluble	treatment_soluble	OK	10.6658	2.12757	-2.32571	4.62235	3.79416e-06	4.1484e-05	yes
RPS26	RPS26	RPS26	chr12:56435685-56438007	control_soluble	treatment_soluble	OK	469.979	93.8276	-2.32451	4.78003	1.75266e-06	2.08297e-05	yes
ADI1	ADI1	ADI1	chr2:3501689-3523350	control_soluble	treatment_soluble	OK	338.587	67.6135	-2.32414	4.54575	5.47409e-06	5.7433e-05	yes
BARX2	BARX2	BARX2	chr11:129245880-129322174	control_soluble	treatment_soluble	OK	21.363	4.26799	-2.32349	4.93428	8.04473e-07	1.03674e-05	yes
C12orf52	C12orf52	C12orf52	chr12:113623554-113630119	control_soluble	treatment_soluble	OK	289.111	57.8072	-2.3223	4.58515	4.53654e-06	4.86654e-05	yes
SNCB	SNCB	SNCB	chr5:176047209-176057557	control_soluble	treatment_soluble	OK	12.8786	2.57629	-2.32161	4.0402	5.34065e-05	0.000425255	yes
COL9A3	COL9A3	COL9A3	chr20:61448413-61493115	control_soluble	treatment_soluble	OK	28.0977	5.62291	-2.32106	5.326	1.00399e-07	1.5788e-06	yes
OPN3	OPN3	OPN3	chr1:241695679-241803701	control_soluble	treatment_soluble	OK	17.7681	3.55665	-2.3207	5.45643	4.85816e-08	8.13815e-07	yes
NKX2-3	NKX2-3	NKX2-3	chr10:101292689-101296280	control_soluble	treatment_soluble	OK	6.01168	1.20491	-2.31884	3.896	9.77931e-05	0.000717419	yes
RPSAP9	RPSAP9	RPSAP9	chr9:79013514-79014954	control_soluble	treatment_soluble	OK	5.95289	1.19483	-2.31678	3.35831	0.000784213	0.00425833	yes
KLHL22	KLHL22	KLHL22	chr22:20795805-20850170	control_soluble	treatment_soluble	OK	70.0334	14.0576	-2.31669	7.19755	6.13065e-13	2.35874e-11	yes
TOMM6	TOMM6	TOMM6	chr6:41755180-41757634	control_soluble	treatment_soluble	OK	4286.21	861.504	-2.31477	3.3721	0.000745973	0.00408065	yes
CYB561D2	CYB561D2	CYB561D2	chr3:50384918-50391496	control_soluble	treatment_soluble	OK	111.734	22.461	-2.31458	5.09893	3.41575e-07	4.79659e-06	yes
CTNNBIP1	CTNNBIP1	CTNNBIP1	chr1:9908333-9970316	control_soluble	treatment_soluble	OK	87.0522	17.5099	-2.31371	4.85866	1.18184e-06	1.46261e-05	yes
LSM10	LSM10	LSM10	chr1:36859030-36863493	control_soluble	treatment_soluble	OK	671.069	135.07	-2.31276	4.53819	5.67379e-06	5.92679e-05	yes
RPL23A	RPL23A	RPL23A	chr17:27046999-27053949	control_soluble	treatment_soluble	OK	922.482	185.723	-2.31237	4.21211	2.52992e-05	0.00022126	yes
FAM86EP	FAM86EP	FAM86EP	chr4:3943668-3957148	control_soluble	treatment_soluble	OK	3.82036	0.76967	-2.3114	4.01292	5.99712e-05	0.000470797	yes
SLC16A2	SLC16A2	SLC16A2	chrX:73641084-73753752	control_soluble	treatment_soluble	OK	38.4132	7.7428	-2.31068	5.35886	8.37493e-08	1.33666e-06	yes
2008-03-02	2008-03-02	2008-03-02	chr5:126203405-126366440	control_soluble	treatment_soluble	OK	15.4617	3.119	-2.30954	5.30615	1.11963e-07	1.74226e-06	yes
MYH14	MYH14	MYH14	chr19:50706884-50813801	control_soluble	treatment_soluble	OK	22.3634	4.51611	-2.30799	4.97825	6.41626e-07	8.46477e-06	yes
MRPL55	MRPL55	MRPL55	chr1:228294379-228297013	control_soluble	treatment_soluble	OK	1342.28	271.269	-2.30689	7.41441	1.22125e-13	5.18879e-12	yes
SPHK1	SPHK1	SPHK1	chr17:74380689-74383941	control_soluble	treatment_soluble	OK	41.4513	8.3782	-2.3067	7.6762	1.64313e-14	7.90945e-13	yes
ZNF500	ZNF500	ZNF500	chr16:4800814-4817166	control_soluble	treatment_soluble	OK	30.7073	6.21895	-2.30384	5.16807	2.36517e-07	3.43367e-06	yes
RRP7A	RRP7A	RRP7A	chr22:42896584-42915829	control_soluble	treatment_soluble	OK	150.554	30.4932	-2.30372	4.1287	3.64819e-05	0.000305151	yes
LOC100499227	LOC100499227	LOC100499227	chr11:119252487-119369944	control_soluble	treatment_soluble	OK	26.0998	5.29031	-2.30261	4.61021	4.02261e-06	4.37281e-05	yes
VMP1	VMP1	VMP1	chr17:57784862-57917952	control_soluble	treatment_soluble	OK	206.788	41.917	-2.30255	4.90011	9.5781e-07	1.2113e-05	yes
FZD9	FZD9	FZD9	chr7:72848108-72850450	control_soluble	treatment_soluble	OK	37.7564	7.65758	-2.30176	5.08068	3.76086e-07	5.22738e-06	yes
MPV17	MPV17	MPV17	chr2:27532359-27545969	control_soluble	treatment_soluble	OK	541.097	109.797	-2.30105	4.54454	5.50554e-06	5.77319e-05	yes
DYNLT1	DYNLT1	DYNLT1	chr6:159057506-159065804	control_soluble	treatment_soluble	OK	1273.64	258.621	-2.30005	4.16883	3.06162e-05	0.000261445	yes
FGF18	FGF18	FGF18	chr5:170846666-170884630	control_soluble	treatment_soluble	OK	8.94752	1.81817	-2.299	4.1968	2.70708e-05	0.000234693	yes
GHRLOS2	GHRLOS2	GHRLOS2	chr3:10326102-10327430	control_soluble	treatment_soluble	OK	6.15417	1.25063	-2.29891	3.2046	0.00135252	0.00671794	yes
CTNS	CTNS	CTNS	chr17:3539761-3599698	control_soluble	treatment_soluble	OK	30.4313	6.18593	-2.29849	8.15636	4.44089e-16	2.59827e-14	yes
C20orf196	C20orf196	C20orf196	chr20:5731042-5844559	control_soluble	treatment_soluble	OK	59.6281	12.1271	-2.29776	5.02432	5.05212e-07	6.82336e-06	yes
KCNIP3	KCNIP3	KCNIP3	chr2:95963071-96051825	control_soluble	treatment_soluble	OK	7.21839	1.46824	-2.29759	4.28747	1.80716e-05	0.000164781	yes
NDUFB7	NDUFB7	NDUFB7	chr19:14676889-14682889	control_soluble	treatment_soluble	OK	5918.34	1205.05	-2.2961	3.46036	0.000539448	0.00310424	yes
ARID5A	ARID5A	ARID5A	chr2:97202463-97218371	control_soluble	treatment_soluble	OK	79.3316	16.1643	-2.29508	5.01021	5.43703e-07	7.28996e-06	yes
LOC645166	LOC645166	LOC645166	chr1:148928285-148953054	control_soluble	treatment_soluble	OK	24.4794	4.99145	-2.29404	3.58812	0.000333074	0.00205995	yes
YPEL1	YPEL1	YPEL1	chr22:22020272-22090071	control_soluble	treatment_soluble	OK	8.40933	1.71508	-2.29371	4.8667	1.13479e-06	1.41102e-05	yes
C16orf55	C16orf55	C16orf55	chr16:89724209-89737675	control_soluble	treatment_soluble	OK	56.3179	11.4875	-2.29353	4.94194	7.73485e-07	1.00046e-05	yes
METTL5	METTL5	METTL5	chr2:170655388-170681353	control_soluble	treatment_soluble	OK	526.365	107.404	-2.29302	4.62964	3.66297e-06	4.01775e-05	yes
FAM100B	FAM100B	FAM100B	chr17:74261285-74267379	control_soluble	treatment_soluble	OK	474.607	96.8509	-2.2929	4.24109	2.22439e-05	0.000197695	yes
RNASEK	RNASEK,RNASEK-C17ORF49	RNASEK,RNASEK-C17ORF49	chr17:6915735-6922973	control_soluble	treatment_soluble	OK	3043.3	622.115	-2.29038	7.6906	1.46549e-14	7.10238e-13	yes
UQCR11	UQCR11	UQCR11	chr19:1597153-1605483	control_soluble	treatment_soluble	OK	1366.83	279.474	-2.29005	3.76404	0.000167187	0.00114058	yes
TCF15	TCF15	TCF15	chr20:584636-590910	control_soluble	treatment_soluble	OK	15.0973	3.09084	-2.28822	4.07601	4.58142e-05	0.000371948	yes
LOC100506930	LOC100506930	LOC100506930	chr19:36803962-36822620	control_soluble	treatment_soluble	OK	155.265	31.8141	-2.28699	5.81761	5.96953e-09	1.20026e-07	yes
OST4	OST4	OST4	chr2:27274490-27294567	control_soluble	treatment_soluble	OK	4527.93	927.866	-2.28686	3.91027	9.2193e-05	0.000681695	yes
BCYRN1	BCYRN1	BCYRN1	chrX:70430034-70948962	control_soluble	treatment_soluble	OK	610.859	125.454	-2.28369	4.24802	2.15666e-05	0.000192217	yes
KIAA0114	KIAA0114	KIAA0114	chr4:53578620-53580305	control_soluble	treatment_soluble	OK	597.092	122.639	-2.28354	4.50414	6.66423e-06	6.83003e-05	yes
COL9A2	COL9A2	COL9A2	chr1:40766162-40782939	control_soluble	treatment_soluble	OK	4.37098	0.898486	-2.28239	3.80386	0.000142459	0.00099299	yes
A1BG	A1BG	A1BG	chr19:58858171-58874214	control_soluble	treatment_soluble	OK	8.93183	1.8365	-2.282	4.02524	5.69183e-05	0.000449753	yes
BCL7C	BCL7C	BCL7C	chr16:30899115-30905399	control_soluble	treatment_soluble	OK	929.875	191.62	-2.27879	4.17611	2.96534e-05	0.000254172	yes
PAICS	PAICS	PAICS	chr4:57301914-57327534	control_soluble	treatment_soluble	OK	773.45	159.438	-2.27831	7.89025	3.10862e-15	1.65007e-13	yes
TRMT12	TRMT12	TRMT12	chr8:125463047-125465266	control_soluble	treatment_soluble	OK	51.7448	10.6779	-2.27678	5.12465	2.98094e-07	4.24021e-06	yes
JAGN1	JAGN1	JAGN1	chr3:9932270-9936031	control_soluble	treatment_soluble	OK	341.241	70.4287	-2.27655	4.42056	9.84455e-06	9.64278e-05	yes
ADRM1	ADRM1	ADRM1	chr20:60878026-60883918	control_soluble	treatment_soluble	OK	3347.65	691.422	-2.27551	3.86257	0.000112201	0.000808068	yes
PKIG	PKIG	PKIG	chr20:43160435-43247678	control_soluble	treatment_soluble	OK	335.557	69.3307	-2.27499	5.88497	3.98115e-09	8.27821e-08	yes
SLC43A2	SLC43A2	SLC43A2	chr17:1477695-1532130	control_soluble	treatment_soluble	OK	15.7543	3.25764	-2.27384	5.03693	4.73049e-07	6.43327e-06	yes
SLC39A1	SLC39A1	SLC39A1	chr1:153931587-153940188	control_soluble	treatment_soluble	OK	358.03	74.0471	-2.27356	4.29758	1.72674e-05	0.000158484	yes
SELM	SELM	SELM	chr22:31500762-31503551	control_soluble	treatment_soluble	OK	1132.32	234.389	-2.27231	4.20534	2.60689e-05	0.000227113	yes
C19orf42	C19orf42	C19orf42	chr19:16756958-16770968	control_soluble	treatment_soluble	OK	320.415	66.344	-2.2719	4.54889	5.39292e-06	5.66851e-05	yes
LRRC61	LRRC61	LRRC61	chr7:149944300-150035245	control_soluble	treatment_soluble	OK	464.533	96.2513	-2.2709	6.37027	1.88691e-10	4.95269e-09	yes
ROMO1	ROMO1	ROMO1	chr20:34256609-34288902	control_soluble	treatment_soluble	OK	3114.55	645.955	-2.26952	4.1385	3.49591e-05	0.000293756	yes
FAM89B	FAM89B	FAM89B	chr11:65339819-65341669	control_soluble	treatment_soluble	OK	381.453	79.1205	-2.26938	6.03375	1.60195e-09	3.58958e-08	yes
COPZ1	COPZ1	COPZ1	chr12:54718910-54745633	control_soluble	treatment_soluble	OK	1353.45	280.751	-2.26928	3.43952	0.000582738	0.00331476	yes
TTLL1	TTLL1	TTLL1	chr22:43435522-43485434	control_soluble	treatment_soluble	OK	47.3459	9.83307	-2.26753	5.64148	1.68596e-08	3.09764e-07	yes
C15orf58	C15orf58	C15orf58	chr15:90777486-90785312	control_soluble	treatment_soluble	OK	13.0033	2.702	-2.26677	4.07371	4.62697e-05	0.000375139	yes
BCCIP	BCCIP	BCCIP	chr10:127512103-127569884	control_soluble	treatment_soluble	OK	883.24	183.556	-2.26659	11.5239	0	0	yes
TMEM93	TMEM93	TMEM93	chr17:3539761-3599698	control_soluble	treatment_soluble	OK	333.903	69.4574	-2.26523	4.94352	7.67235e-07	9.93108e-06	yes
ID1	ID1	ID1	chr20:30193085-30194317	control_soluble	treatment_soluble	OK	609.111	126.727	-2.26499	4.56366	5.02706e-06	5.32823e-05	yes
RGS3	RGS3	RGS3	chr9:116207010-116360018	control_soluble	treatment_soluble	OK	37.3646	7.781	-2.26364	6.80771	9.91607e-12	3.20086e-10	yes
GTF2H5	GTF2H5	GTF2H5	chr6:158589378-158620376	control_soluble	treatment_soluble	OK	25.6085	5.33343	-2.26349	4.71158	2.45801e-06	2.82451e-05	yes
FLJ41350	FLJ41350	FLJ41350	chr10:102989350-102998616	control_soluble	treatment_soluble	OK	26.144	5.44739	-2.26285	4.58943	4.44457e-06	4.77828e-05	yes
TEX264	TEX264	TEX264	chr3:51705221-51738339	control_soluble	treatment_soluble	OK	500.342	104.257	-2.26277	7.83714	4.66294e-15	2.41314e-13	yes
COX5B	COX5B	COX5B	chr2:98262520-98264657	control_soluble	treatment_soluble	OK	6137.54	1278.99	-2.26266	3.51911	0.000433001	0.00257932	yes
RBMX2	RBMX2	RBMX2	chrX:129535942-129547317	control_soluble	treatment_soluble	OK	192.508	40.1466	-2.26157	4.66541	3.08007e-06	3.44844e-05	yes
PSMB5	PSMB5	PSMB5	chr14:23495059-23504429	control_soluble	treatment_soluble	OK	1996.78	416.54	-2.26115	4.10409	4.05918e-05	0.000334651	yes
MAVS	MAVS	MAVS	chr20:3827445-3856770	control_soluble	treatment_soluble	OK	56.3105	11.7481	-2.26097	4.69799	2.6274e-06	2.99748e-05	yes
NDUFAF3	NDUFAF3	NDUFAF3	chr3:49044636-49060926	control_soluble	treatment_soluble	OK	792.896	165.467	-2.26059	4.53708	5.70379e-06	5.9536e-05	yes
ALDOC	ALDOC	ALDOC	chr17:26900132-26903951	control_soluble	treatment_soluble	OK	55.2262	11.5265	-2.2604	5.08872	3.60488e-07	5.03241e-06	yes
POPDC3	POPDC3	POPDC3	chr6:105585561-105627858	control_soluble	treatment_soluble	OK	110.249	23.0247	-2.25951	5.21569	1.8313e-07	2.71457e-06	yes
C9orf69	C9orf69	C9orf69	chr9:139006426-139010731	control_soluble	treatment_soluble	OK	223.256	46.6413	-2.25902	4.37883	1.19319e-05	0.000114225	yes
HAX1	HAX1	HAX1	chr1:154245038-154248355	control_soluble	treatment_soluble	OK	1571.8	328.742	-2.25739	14.1316	0	0	yes
IFNAR2	IFNAR2	IFNAR2	chr21:34602230-34636820	control_soluble	treatment_soluble	OK	79.7741	16.6855	-2.25732	5.55511	2.77431e-08	4.88488e-07	yes
KCTD15	KCTD15	KCTD15	chr19:34287750-34306666	control_soluble	treatment_soluble	OK	90.0738	18.8489	-2.25663	9.5668	0	0	yes
DECR2	DECR2	DECR2	chr16:451857-462487	control_soluble	treatment_soluble	OK	130.017	27.2267	-2.25561	4.71566	2.40934e-06	2.77422e-05	yes
BRMS1	BRMS1	BRMS1	chr11:66104803-66112582	control_soluble	treatment_soluble	OK	1143.19	239.515	-2.25488	3.74666	0.000179206	0.00121094	yes
LOC440356	LOC440356	LOC440356	chr16:29875003-29879374	control_soluble	treatment_soluble	OK	23.1736	4.85656	-2.25447	3.64141	0.000271151	0.00172658	yes
C18orf10	C18orf10	C18orf10	chr18:34376033-34805288	control_soluble	treatment_soluble	OK	337.248	70.6798	-2.25444	4.29218	1.76931e-05	0.000161829	yes
NAT6	NAT6	NAT6	chr3:50330258-50336899	control_soluble	treatment_soluble	OK	112.614	23.6083	-2.25402	12.5823	0	0	yes
METTL8	METTL8	METTL8	chr2:172173912-172341562	control_soluble	treatment_soluble	OK	4.61334	0.967279	-2.25381	4.94664	7.55066e-07	9.7907e-06	yes
SLIRP	SLIRP	SLIRP	chr14:78174424-78183941	control_soluble	treatment_soluble	OK	4752.75	997.709	-2.25207	3.97094	7.15901e-05	0.000548029	yes
PHOSPHO2	PHOSPHO2	PHOSPHO2	chr2:170550963-170608396	control_soluble	treatment_soluble	OK	19.715	4.13965	-2.25172	5.22188	1.77115e-07	2.63598e-06	yes
OSCP1	OSCP1	OSCP1	chr1:36883506-36916086	control_soluble	treatment_soluble	OK	76.0797	15.9766	-2.25155	6.5984	4.15605e-11	1.21581e-09	yes
SNAR-E	SNAR-E	SNAR-E	chr19:47333841-47333961	control_soluble	treatment_soluble	OK	4584.29	963.672	-2.25008	4.3548	1.33189e-05	0.000126122	yes
MRPS25	MRPS25	MRPS25	chr3:14989235-15106816	control_soluble	treatment_soluble	OK	64.103	13.4762	-2.24998	4.77783	1.77196e-06	2.10304e-05	yes
EFR3B	EFR3B	EFR3B	chr2:25264972-25382004	control_soluble	treatment_soluble	OK	9.28835	1.95295	-2.24976	5.14499	2.67542e-07	3.84401e-06	yes
MLKL	MLKL	MLKL	chr16:74705752-74734789	control_soluble	treatment_soluble	OK	5.44092	1.14442	-2.24924	3.87281	0.000107588	0.000779667	yes
GSK3A	GSK3A	GSK3A	chr19:42734337-42746736	control_soluble	treatment_soluble	OK	1594.86	335.472	-2.24916	3.10295	0.001916	0.00897528	yes
SCAMP3	SCAMP3	SCAMP3	chr1:155225769-155232176	control_soluble	treatment_soluble	OK	1728.61	364.014	-2.24755	8.85285	0	0	yes
USF1	USF1	USF1	chr1:161009040-161015757	control_soluble	treatment_soluble	OK	176.323	37.1951	-2.24504	7.61063	2.73115e-14	1.27077e-12	yes
LOC100505783	LOC100505783	LOC100505783	chr20:42839599-42854667	control_soluble	treatment_soluble	OK	41.7847	8.81598	-2.24478	7.80239	5.9952e-15	3.05654e-13	yes
PEF1	PEF1	PEF1	chr1:32095462-32110838	control_soluble	treatment_soluble	OK	582.792	123.116	-2.24296	11.8647	0	0	yes
LOC220906	LOC220906	LOC220906	chr10:28808845-28821283	control_soluble	treatment_soluble	OK	7.58322	1.60227	-2.2427	4.98285	6.26539e-07	8.28336e-06	yes
MEMO1	MEMO1	MEMO1	chr2:32092893-32235698	control_soluble	treatment_soluble	OK	11.1545	2.36032	-2.24057	4.28283	1.84527e-05	0.000167754	yes
CCDC58	CCDC58	CCDC58	chr3:122078435-122102074	control_soluble	treatment_soluble	OK	226.877	48.0793	-2.23842	4.73613	2.17834e-06	2.53527e-05	yes
STEAP3	STEAP3	STEAP3	chr2:119981383-120023227	control_soluble	treatment_soluble	OK	65.27	13.8335	-2.23826	6.3888	1.67195e-10	4.4209e-09	yes
PIGU	PIGU	PIGU	chr20:33148345-33265089	control_soluble	treatment_soluble	OK	400.152	84.8481	-2.23759	4.2757	1.90541e-05	0.000172454	yes
NDUFA8	NDUFA8	NDUFA8	chr9:124906337-124922098	control_soluble	treatment_soluble	OK	1403.99	297.964	-2.23632	3.9751	7.03506e-05	0.000540022	yes
SMTNL2	SMTNL2	SMTNL2	chr17:4487275-4511614	control_soluble	treatment_soluble	OK	8.21397	1.74356	-2.23604	4.53206	5.84121e-06	6.08185e-05	yes
PALM3	PALM3	PALM3	chr19:14164178-14169971	control_soluble	treatment_soluble	OK	8.8859	1.88866	-2.23416	4.14182	3.44562e-05	0.000290239	yes
EXOSC3	EXOSC3	EXOSC3	chr9:37780307-37785067	control_soluble	treatment_soluble	OK	177.598	37.7659	-2.23346	10.6218	0	0	yes
SEC22B	SEC22B	SEC22B	chr1:145096406-145116922	control_soluble	treatment_soluble	OK	190.942	40.6158	-2.23302	4.67246	2.97607e-06	3.34485e-05	yes
BCAS4	BCAS4	BCAS4	chr20:49411466-49493714	control_soluble	treatment_soluble	OK	146.148	31.0909	-2.23287	9.5875	0	0	yes
CBX6	CBX6	CBX6	chr22:39260247-39268258	control_soluble	treatment_soluble	OK	382.887	81.4939	-2.23215	3.92471	8.68346e-05	0.000647377	yes
LOC648987	LOC648987	LOC648987	chr5:43014830-43018913	control_soluble	treatment_soluble	OK	10.8718	2.31438	-2.23189	5.01698	5.2489e-07	7.05889e-06	yes
MLF2	MLF2	MLF2	chr12:6857157-6862636	control_soluble	treatment_soluble	OK	3278.24	698.082	-2.23145	2.9067	0.00365265	0.0153018	yes
JUND	JUND	JUND	chr19:18390562-18392432	control_soluble	treatment_soluble	OK	1017.31	216.819	-2.2302	3.52973	0.00041599	0.00249352	yes
PLSCR3	PLSCR3	PLSCR3	chr17:7284364-7307450	control_soluble	treatment_soluble	OK	25.2206	5.3797	-2.22901	4.00756	6.13496e-05	0.000479994	yes
HOXB9	HOXB9	HOXB9	chr17:46698518-46703835	control_soluble	treatment_soluble	OK	185.32	39.5535	-2.22814	4.36403	1.27686e-05	0.000121474	yes
ORAI1	ORAI1	ORAI1	chr12:122064454-122079946	control_soluble	treatment_soluble	OK	139.393	29.7602	-2.22771	4.70824	2.49866e-06	2.86472e-05	yes
CFD	CFD	CFD	chr19:859664-863610	control_soluble	treatment_soluble	OK	20.3443	4.34456	-2.22734	4.22997	2.33723e-05	0.000206484	yes
RPL41	RPL41	RPL41	chr12:56510373-56511616	control_soluble	treatment_soluble	OK	680.829	145.485	-2.22642	4.80255	1.56657e-06	1.88416e-05	yes
ITPA	ITPA	ITPA	chr20:3190055-3204506	control_soluble	treatment_soluble	OK	499.494	106.854	-2.22483	4.29134	1.77594e-05	0.000162326	yes
PLAC9	PLAC9	PLAC9	chr10:81892257-81904784	control_soluble	treatment_soluble	OK	27.9923	5.98859	-2.22474	3.84133	0.00012237	0.000870966	yes
HSP90AA4P	HSP90AA4P	HSP90AA4P	chr4:190394298-190396344	control_soluble	treatment_soluble	OK	5.87186	1.25663	-2.22426	3.10467	0.00190492	0.00893363	yes
UNKL	UNKL	UNKL	chr16:1401899-1464705	control_soluble	treatment_soluble	OK	101.552	21.7526	-2.22297	8.10103	4.44089e-16	2.59827e-14	yes
CCDC56	CCDC56	CCDC56	chr17:40949651-40950704	control_soluble	treatment_soluble	OK	1674.63	358.736	-2.22285	3.91376	9.08682e-05	0.00067322	yes
FIS1	FIS1	FIS1	chr7:100882892-100888371	control_soluble	treatment_soluble	OK	2007.22	430.13	-2.22236	3.85007	0.000118085	0.000844974	yes
PA2G4	PA2G4	PA2G4	chr12:56498102-56507694	control_soluble	treatment_soluble	OK	870.359	186.588	-2.22175	3.40096	0.000671485	0.00372985	yes
ITGA1	ITGA1	ITGA1	chr5:52083773-52249485	control_soluble	treatment_soluble	OK	6.13559	1.3154	-2.2217	4.7518	2.01612e-06	2.3648e-05	yes
C7orf36	C7orf36	C7orf36	chr7:39606002-39612480	control_soluble	treatment_soluble	OK	189.062	40.5832	-2.21991	4.86012	1.17317e-06	1.45304e-05	yes
ENDOG	ENDOG	ENDOG	chr9:131580778-131592085	control_soluble	treatment_soluble	OK	476.786	102.346	-2.21989	4.32616	1.51733e-05	0.000141432	yes
RNF135	RNF135	RNF135	chr17:29297955-29326929	control_soluble	treatment_soluble	OK	11.6632	2.50697	-2.21795	5.82073	5.85903e-09	1.17964e-07	yes
PSKH1	PSKH1	PSKH1	chr16:67927174-67965778	control_soluble	treatment_soluble	OK	101.326	21.791	-2.21719	4.57947	4.66153e-06	4.98505e-05	yes
CYBASC3	CYBASC3	CYBASC3	chr11:61066918-61136975	control_soluble	treatment_soluble	OK	195.652	42.0797	-2.21709	6.13974	8.26562e-10	1.94626e-08	yes
TPI1	TPI1	TPI1	chr12:6976583-6982521	control_soluble	treatment_soluble	OK	4155.09	893.704	-2.21701	2.84379	0.00445808	0.0180229	yes
CENPM	CENPM	CENPM	chr22:42334740-42343148	control_soluble	treatment_soluble	OK	625.171	134.492	-2.21673	6.96602	3.26028e-12	1.12392e-10	yes
GM2A	GM2A	GM2A	chr5:150632612-150649953	control_soluble	treatment_soluble	OK	50.813	10.9354	-2.2162	4.87055	1.11291e-06	1.38704e-05	yes
C8orf55	C8orf55	C8orf55	chr8:143808620-143818350	control_soluble	treatment_soluble	OK	91.637	19.7395	-2.21484	4.77096	1.83347e-06	2.16974e-05	yes
TCTA	TCTA	TCTA	chr3:49449638-49453909	control_soluble	treatment_soluble	OK	66.8393	14.4081	-2.21382	4.76921	1.84946e-06	2.18773e-05	yes
SNORA64	SNORA64	SNORA64	chr16:2012061-2014827	control_soluble	treatment_soluble	OK	2340.8	504.629	-2.2137	4.17374	2.99641e-05	0.000256507	yes
ZNF514	ZNF514	ZNF514	chr2:95813399-95825263	control_soluble	treatment_soluble	OK	5.22065	1.1259	-2.21315	4.20978	2.55614e-05	0.000223218	yes
MTL5	MTL5	MTL5	chr11:68474907-68518988	control_soluble	treatment_soluble	OK	9.52308	2.05416	-2.21288	5.47244	4.43875e-08	7.49566e-07	yes
SELO	SELO	SELO	chr22:50639407-50656045	control_soluble	treatment_soluble	OK	113.956	24.5818	-2.21281	4.92723	8.34057e-07	1.07066e-05	yes
TXN	TXN	TXN	chr9:113006309-113018778	control_soluble	treatment_soluble	OK	8284.08	1787.9	-2.21208	3.22097	0.00127759	0.00640516	yes
PLEKHB1	PLEKHB1	PLEKHB1	chr11:73357222-73373864	control_soluble	treatment_soluble	OK	83.7811	18.082	-2.21207	4.86115	1.16708e-06	1.4463e-05	yes
SENP3	SENP3,SENP3-EIF4A1	SENP3,SENP3-EIF4A1	chr17:7465308-7482324	control_soluble	treatment_soluble	OK	337.324	72.8209	-2.21171	4.17195	3.0201e-05	0.000258233	yes
ZNF771	ZNF771	ZNF771	chr16:30418734-30429916	control_soluble	treatment_soluble	OK	33.5885	7.25377	-2.21116	7.10898	1.16906e-12	4.31651e-11	yes
IQCK	IQCK	IQCK	chr16:19717673-19868859	control_soluble	treatment_soluble	OK	26.4967	5.72316	-2.21093	4.88137	1.05351e-06	1.31916e-05	yes
KCNAB2	KCNAB2	KCNAB2	chr1:5922869-6161253	control_soluble	treatment_soluble	OK	19.7545	4.26722	-2.21081	8.60327	0	0	yes
LOC219347	LOC219347	LOC219347	chr10:81805988-81852307	control_soluble	treatment_soluble	OK	4.27703	0.924746	-2.20948	4.11936	3.79925e-05	0.000315944	yes
OTUD5	OTUD5	OTUD5	chrX:48779302-48815648	control_soluble	treatment_soluble	OK	669.398	144.83	-2.20851	4.35226	1.3474e-05	0.000127396	yes
HSPE1	HSPE1	HSPE1	chr2:198351307-198418423	control_soluble	treatment_soluble	OK	323.685	70.0606	-2.20791	4.63482	3.57245e-06	3.92878e-05	yes
YY2	YY2	YY2	chrX:21857655-21903541	control_soluble	treatment_soluble	OK	30.3543	6.5711	-2.2077	5.16682	2.38111e-07	3.45551e-06	yes
LOC90784	LOC90784	LOC90784	chr2:86247338-86250991	control_soluble	treatment_soluble	OK	27.4579	5.94629	-2.20716	4.70907	2.48846e-06	2.85473e-05	yes
IGF2BP2	IGF2BP2	IGF2BP2	chr3:185361526-185542827	control_soluble	treatment_soluble	OK	120.079	26.0191	-2.20634	10.7069	0	0	yes
STX8	STX8	STX8	chr17:9153787-9479275	control_soluble	treatment_soluble	OK	396.673	85.9922	-2.20567	5.47514	4.37163e-08	7.3927e-07	yes
LY6K	LY6K	LY6K	chr8:143781528-143808391	control_soluble	treatment_soluble	OK	83.0415	18.0048	-2.20545	6.65756	2.78404e-11	8.36853e-10	yes
PLAU	PLAU	PLAU	chr10:75669726-75682535	control_soluble	treatment_soluble	OK	5.38483	1.16892	-2.20373	3.83267	0.000126758	0.000897874	yes
TMEM106C	TMEM106C	TMEM106C	chr12:48357329-48362661	control_soluble	treatment_soluble	OK	922.497	200.294	-2.20342	4.76372	1.90056e-06	2.24293e-05	yes
ZP3	ZP3	ZP3	chr7:76018645-76071388	control_soluble	treatment_soluble	OK	77.9623	16.9324	-2.20299	10.2777	0	0	yes
FBXL8	FBXL8	FBXL8	chr16:67193890-67203848	control_soluble	treatment_soluble	OK	15.7617	3.42388	-2.20272	4.12117	3.7696e-05	0.000313846	yes
LACTB2	LACTB2	LACTB2	chr8:71520811-71581447	control_soluble	treatment_soluble	OK	103.215	22.4593	-2.20027	4.77979	1.75482e-06	2.08514e-05	yes
MEF2B	MEF2B	MEF2B	chr19:19256375-19314238	control_soluble	treatment_soluble	OK	78.5703	17.0994	-2.20003	4.6416	3.45722e-06	3.81865e-05	yes
MDK	MDK	MDK	chr11:46402617-46405375	control_soluble	treatment_soluble	OK	2136.8	465.146	-2.1997	3.74532	0.000180162	0.0012165	yes
RNFT2	RNFT2	RNFT2	chr12:117176095-117291436	control_soluble	treatment_soluble	OK	20.6012	4.48544	-2.19941	5.49732	3.85599e-08	6.59732e-07	yes
MMACHC	MMACHC	MMACHC	chr1:45965855-45988562	control_soluble	treatment_soluble	OK	74.6366	16.2514	-2.19932	4.5716	4.84024e-06	5.15037e-05	yes
GEMIN6	GEMIN6	GEMIN6	chr2:39005326-39009106	control_soluble	treatment_soluble	OK	492.429	107.287	-2.19843	4.55907	5.13818e-06	5.43282e-05	yes
C19orf73	C19orf73	C19orf73	chr19:49617617-49622397	control_soluble	treatment_soluble	OK	25.9779	5.66544	-2.19703	3.90278	9.50947e-05	0.000700162	yes
PAM16	PAM16	PAM16	chr16:4390251-4466962	control_soluble	treatment_soluble	OK	1595.48	348.426	-2.19507	4.11411	3.88682e-05	0.000322293	yes
ADORA2A	ADORA2A	ADORA2A	chr22:24823529-24890783	control_soluble	treatment_soluble	OK	7.14276	1.56014	-2.1948	4.19947	2.67539e-05	0.000232301	yes
METRN	METRN	METRN	chr16:765172-767480	control_soluble	treatment_soluble	OK	148.41	32.4164	-2.1948	4.68639	2.78061e-06	3.14836e-05	yes
MRPS18C	MRPS18C	MRPS18C	chr4:84377117-84406290	control_soluble	treatment_soluble	OK	155.675	34.0081	-2.19459	4.79681	1.61214e-06	1.9322e-05	yes
TIGD5	TIGD5	TIGD5	chr8:144680073-144682485	control_soluble	treatment_soluble	OK	53.5052	11.6895	-2.19446	4.78977	1.66969e-06	1.99369e-05	yes
C17orf90	C17orf90	C17orf90	chr17:79632065-79633618	control_soluble	treatment_soluble	OK	312.212	68.2122	-2.19443	4.79269	1.64559e-06	1.96788e-05	yes
HDHD3	HDHD3	HDHD3	chr9:116135697-116138341	control_soluble	treatment_soluble	OK	150.347	32.8571	-2.19402	4.57181	4.83527e-06	5.14594e-05	yes
FADD	FADD	FADD	chr11:70049268-70053508	control_soluble	treatment_soluble	OK	340.291	74.3743	-2.19389	4.3174	1.57876e-05	0.000146434	yes
ZNF354A	ZNF354A	ZNF354A	chr5:178138521-178157703	control_soluble	treatment_soluble	OK	28.6518	6.26304	-2.19369	5.30843	1.10573e-07	1.72287e-06	yes
APEX1	APEX1	APEX1	chr14:20923289-20925926	control_soluble	treatment_soluble	OK	1094.07	239.274	-2.19297	5.45579	4.87568e-08	8.16252e-07	yes
MRPL37	MRPL37	MRPL37	chr1:54665839-54684056	control_soluble	treatment_soluble	OK	2394.35	523.664	-2.19292	3.2265	0.00125312	0.00630273	yes
TMEM121	TMEM121	TMEM121	chr14:105992952-105996539	control_soluble	treatment_soluble	OK	17.5358	3.838	-2.19188	4.3026	1.68802e-05	0.000155472	yes
MAP3K14	MAP3K14	MAP3K14	chr17:43325302-43394414	control_soluble	treatment_soluble	OK	28.4648	6.23404	-2.19094	4.91284	8.97659e-07	1.14307e-05	yes
SNCG	SNCG	SNCG	chr10:88718287-88723017	control_soluble	treatment_soluble	OK	46.7389	10.2475	-2.18935	4.46398	8.04512e-06	8.06976e-05	yes
CCDC106	CCDC106	CCDC106	chr19:56158953-56164526	control_soluble	treatment_soluble	OK	201.588	44.2228	-2.18855	4.38266	1.17237e-05	0.000112512	yes
RHOG	RHOG	RHOG	chr11:3848207-3862213	control_soluble	treatment_soluble	OK	438.139	96.1392	-2.18819	4.12436	3.71771e-05	0.000310156	yes
TARBP2	TARBP2	TARBP2	chr12:53894704-53900215	control_soluble	treatment_soluble	OK	422.122	92.6845	-2.18726	4.76338	1.90374e-06	2.24613e-05	yes
LSMD1	LSMD1	LSMD1	chr17:7760002-7765600	control_soluble	treatment_soluble	OK	520.995	114.396	-2.18723	4.25153	2.12317e-05	0.000189514	yes
COL4A5	COL4A5	COL4A5	chrX:107683153-107940775	control_soluble	treatment_soluble	OK	7.59203	1.66713	-2.18712	5.11039	3.21491e-07	4.54344e-06	yes
EFNA4	EFNA4	EFNA4	chr1:155006281-155042029	control_soluble	treatment_soluble	OK	49.1501	10.798	-2.18643	4.88544	1.03199e-06	1.29526e-05	yes
NUTF2	NUTF2	NUTF2	chr16:67862059-67905219	control_soluble	treatment_soluble	OK	1583.9	348.112	-2.18586	3.80715	0.000140576	0.00098161	yes
DAD1	DAD1	DAD1	chr14:23033806-23058143	control_soluble	treatment_soluble	OK	3205.82	704.598	-2.18582	3.49547	0.000473231	0.00277952	yes
GPX3	GPX3	GPX3	chr5:150399998-150408554	control_soluble	treatment_soluble	OK	168.431	37.0561	-2.18437	4.50903	6.51235e-06	6.69615e-05	yes
ZNF252	ZNF252	ZNF252	chr8:146198974-146231432	control_soluble	treatment_soluble	OK	9.24074	2.03383	-2.18381	4.97041	6.68109e-07	8.77659e-06	yes
IFITM2	IFITM2	IFITM2	chr11:308106-309410	control_soluble	treatment_soluble	OK	2138.56	471.083	-2.18259	3.68007	0.000233173	0.00151634	yes
RGS5	RGS5	RGS5	chr1:163112088-163172963	control_soluble	treatment_soluble	OK	4.67959	1.03138	-2.18181	6.05227	1.42815e-09	3.23178e-08	yes
BATF3	BATF3	BATF3	chr1:212859758-212873327	control_soluble	treatment_soluble	OK	20.0954	4.42949	-2.18165	3.98424	6.7696e-05	0.00052244	yes
TMEM141	TMEM141	TMEM141	chr9:139685776-139687769	control_soluble	treatment_soluble	OK	2130.6	469.649	-2.1816	3.62607	0.000287764	0.00181663	yes
DGCR6	DGCR6	DGCR6	chr22:18893735-18899601	control_soluble	treatment_soluble	OK	25.0201	5.52191	-2.17985	4.38714	1.14851e-05	0.000110543	yes
UBE2M	UBE2M	UBE2M	chr19:59067078-59070343	control_soluble	treatment_soluble	OK	413.622	91.3103	-2.17946	4.09143	4.28729e-05	0.000350824	yes
WDR78	WDR78	WDR78	chr1:67278571-67390570	control_soluble	treatment_soluble	OK	6.10672	1.34851	-2.17904	4.03867	5.37557e-05	0.00042761	yes
PIN4	PIN4	PIN4	chrX:71401525-71483814	control_soluble	treatment_soluble	OK	157.693	34.8449	-2.17809	14.2821	0	0	yes
ZNF300	ZNF300	ZNF300	chr5:150273953-150284545	control_soluble	treatment_soluble	OK	9.79902	2.16554	-2.17791	4.79725	1.60861e-06	1.92821e-05	yes
PRR7	PRR7	PRR7	chr5:176853686-176883287	control_soluble	treatment_soluble	OK	31.9092	7.05482	-2.17729	4.79233	1.64855e-06	1.9713e-05	yes
GSTZ1	GSTZ1	GSTZ1	chr14:77787229-77797940	control_soluble	treatment_soluble	OK	185.215	40.9573	-2.17701	5.45996	4.76239e-08	7.98677e-07	yes
SLC2A6	SLC2A6	SLC2A6	chr9:136336215-136344276	control_soluble	treatment_soluble	OK	44.9553	9.94125	-2.17699	6.6076	3.9059e-11	1.14787e-09	yes
NME3	NME3	NME3	chr16:1820320-1821710	control_soluble	treatment_soluble	OK	760.625	168.23	-2.17675	4.03282	5.51126e-05	0.000437373	yes
SLC25A43	SLC25A43	SLC25A43	chrX:118533257-118588437	control_soluble	treatment_soluble	OK	37.5711	8.31346	-2.1761	5.02947	4.91844e-07	6.65919e-06	yes
C11orf70	C11orf70	C11orf70	chr11:101918168-101955291	control_soluble	treatment_soluble	OK	55.5033	12.2831	-2.1759	4.88742	1.02167e-06	1.28381e-05	yes
EGFLAM	EGFLAM	EGFLAM	chr5:38258510-38465582	control_soluble	treatment_soluble	OK	5.97034	1.32254	-2.1745	5.01888	5.19734e-07	6.9964e-06	yes
NSUN5P1	NSUN5P1	NSUN5P1	chr7:75039623-75115568	control_soluble	treatment_soluble	OK	16.3331	3.61973	-2.17385	4.43928	9.02596e-06	8.9306e-05	yes
PUS10	PUS10	PUS10	chr2:61167547-61279125	control_soluble	treatment_soluble	OK	4.06447	0.900953	-2.17354	4.11272	3.91025e-05	0.000324054	yes
FAM176B	FAM176B	FAM176B	chr1:36787631-36789755	control_soluble	treatment_soluble	OK	58.6819	13.0087	-2.17344	4.6451	3.3991e-06	3.76354e-05	yes
ADPRHL1	ADPRHL1	ADPRHL1	chr13:114076259-114107839	control_soluble	treatment_soluble	OK	12.2085	2.70724	-2.17299	5.40711	6.4051e-08	1.04571e-06	yes
EXOG	EXOG	EXOG	chr3:38537762-38567796	control_soluble	treatment_soluble	OK	12.4098	2.75248	-2.17268	4.74299	2.1059e-06	2.46035e-05	yes
MRPL14	MRPL14	MRPL14	chr6:44081372-44095191	control_soluble	treatment_soluble	OK	843.743	187.216	-2.1721	4.21175	2.53405e-05	0.00022153	yes
FAM86C2P	FAM86C2P	FAM86C2P	chr11:67559237-67572807	control_soluble	treatment_soluble	OK	10.2767	2.28085	-2.17174	4.2472	2.16456e-05	0.000192851	yes
ZNF428	ZNF428	ZNF428	chr19:44111375-44124014	control_soluble	treatment_soluble	OK	223.432	49.5925	-2.17164	4.42536	9.62835e-06	9.45896e-05	yes
STAG3L4	STAG3L4	STAG3L4	chr7:66767615-66786513	control_soluble	treatment_soluble	OK	47.0333	10.4496	-2.17023	4.9413	7.76033e-07	1.00342e-05	yes
SIGIRR	SIGIRR	SIGIRR	chr11:405715-417397	control_soluble	treatment_soluble	OK	61.1622	13.6076	-2.16823	4.69243	2.69978e-06	3.06877e-05	yes
PSMB2	PSMB2	PSMB2	chr1:36065142-36107445	control_soluble	treatment_soluble	OK	758.196	168.702	-2.1681	4.41139	1.02707e-05	0.000100097	yes
ENDOD1	ENDOD1	ENDOD1	chr11:94822973-94865815	control_soluble	treatment_soluble	OK	19.118	4.25886	-2.16639	5.10557	3.29801e-07	4.64789e-06	yes
KPNB1	KPNB1	KPNB1	chr17:45727274-45761004	control_soluble	treatment_soluble	OK	320.117	71.3181	-2.16626	3.97443	7.0549e-05	0.000541307	yes
C6orf52	C6orf52	C6orf52	chr6:10671650-10695030	control_soluble	treatment_soluble	OK	79.4915	17.7152	-2.16581	4.43389	9.25496e-06	9.12899e-05	yes
EIF3K	EIF3K	EIF3K	chr19:39109721-39127595	control_soluble	treatment_soluble	OK	4388.55	978.246	-2.16548	3.1152	0.00183817	0.00867243	yes
ZBTB46	ZBTB46	ZBTB46	chr20:62371210-62436856	control_soluble	treatment_soluble	OK	5.27272	1.17607	-2.16458	4.44015	8.98954e-06	8.90097e-05	yes
TCEB2	TCEB2	TCEB2	chr16:2821414-2827297	control_soluble	treatment_soluble	OK	8011.6	1787.94	-2.16379	4.63727	3.53033e-06	3.88936e-05	yes
ASPRV1	ASPRV1	ASPRV1	chr2:70187223-70314147	control_soluble	treatment_soluble	OK	4.9397	1.10423	-2.16138	3.64529	0.000267093	0.00170415	yes
C10orf35	C10orf35	C10orf35	chr10:71390002-71393355	control_soluble	treatment_soluble	OK	144.781	32.3665	-2.1613	4.63458	3.57663e-06	3.93247e-05	yes
FAM101B	FAM101B	FAM101B	chr17:289770-295731	control_soluble	treatment_soluble	OK	38.2339	8.54802	-2.16119	4.67372	2.95789e-06	3.32753e-05	yes
LOC728431	LOC728431	LOC728431	chr1:37920479-37940044	control_soluble	treatment_soluble	OK	3.55262	0.794777	-2.16026	2.55422	0.0106427	0.0364579	yes
EIF6	EIF6	EIF6	chr20:33866724-33872594	control_soluble	treatment_soluble	OK	2233.91	500.338	-2.15859	3.91586	9.00812e-05	0.000668264	yes
ESRRA	ESRRA	ESRRA	chr11:64073043-64085033	control_soluble	treatment_soluble	OK	87.8578	19.686	-2.158	4.56886	4.9039e-06	5.21119e-05	yes
NMB	NMB	NMB	chr15:85198359-85201802	control_soluble	treatment_soluble	OK	240.25	53.9054	-2.15603	5.71369	1.10553e-08	2.11048e-07	yes
EMID1	EMID1	EMID1	chr22:29601952-29655586	control_soluble	treatment_soluble	OK	7.53225	1.69111	-2.15511	3.82561	0.00013045	0.000920431	yes
DLL3	DLL3	DLL3	chr19:39989556-39999121	control_soluble	treatment_soluble	OK	61.3528	13.7941	-2.15308	9.50073	0	0	yes
ZNF691	ZNF691	ZNF691	chr1:43312243-43318146	control_soluble	treatment_soluble	OK	72.3534	16.2694	-2.1529	6.0253	1.688e-09	3.76573e-08	yes
DOHH	DOHH	DOHH	chr19:3490818-3500938	control_soluble	treatment_soluble	OK	99.1984	22.3227	-2.15181	12.8792	0	0	yes
C17orf70	C17orf70	C17orf70	chr17:79506910-79519429	control_soluble	treatment_soluble	OK	81.2124	18.2844	-2.15109	13.8042	0	0	yes
C22orf23	C22orf23	C22orf23	chr22:38339056-38365319	control_soluble	treatment_soluble	OK	5.51731	1.24288	-2.15028	3.86673	0.000110305	0.000796532	yes
MRPS11	MRPS11	MRPS11	chr15:89010683-89021861	control_soluble	treatment_soluble	OK	397.044	89.4534	-2.15009	4.15173	3.29971e-05	0.000279456	yes
TIMM50	TIMM50	TIMM50	chr19:39971051-39981528	control_soluble	treatment_soluble	OK	1014.87	229.312	-2.1459	3.18626	0.00144126	0.00708257	yes
METTL11A	METTL11A	METTL11A	chr9:132388434-132404448	control_soluble	treatment_soluble	OK	610.53	138.094	-2.14442	4.21472	2.5009e-05	0.00021912	yes
PCDH9	PCDH9	PCDH9	chr13:66876965-67804468	control_soluble	treatment_soluble	OK	11.3619	2.57034	-2.14417	5.00249	5.65955e-07	7.54987e-06	yes
CCDC107	CCDC107	CCDC107	chr9:35658286-35665278	control_soluble	treatment_soluble	OK	39.522	8.9464	-2.14328	8.34615	0	0	yes
WDR73	WDR73	WDR73	chr15:85186011-85197521	control_soluble	treatment_soluble	OK	114.246	25.8702	-2.14278	4.6643	3.09668e-06	3.46622e-05	yes
SLC35B2	SLC35B2	SLC35B2	chr6:44221837-44225283	control_soluble	treatment_soluble	OK	299.974	67.9428	-2.14245	4.20159	2.65046e-05	0.000230429	yes
PPA2	PPA2	PPA2	chr4:106290233-106395227	control_soluble	treatment_soluble	OK	309.106	70.0462	-2.14173	4.28067	1.86335e-05	0.000169182	yes
TOMM22	TOMM22	TOMM22	chr22:39077953-39080766	control_soluble	treatment_soluble	OK	893.534	202.986	-2.13814	3.67712	0.000235882	0.0015319	yes
IL6R	IL6R	IL6R	chr1:154377668-154441926	control_soluble	treatment_soluble	OK	5.36363	1.21941	-2.13703	7.07796	1.46283e-12	5.32227e-11	yes
SLC50A1	SLC50A1	SLC50A1	chr1:155108287-155111334	control_soluble	treatment_soluble	OK	333.253	75.8701	-2.13502	9.16018	0	0	yes
IRGQ	IRGQ	IRGQ	chr19:44088518-44100287	control_soluble	treatment_soluble	OK	9.77886	2.23029	-2.13243	4.69344	2.68654e-06	3.05589e-05	yes
RASL10A	RASL10A	RASL10A	chr22:29708921-29711748	control_soluble	treatment_soluble	OK	11.4252	2.60672	-2.13192	3.8892	0.000100574	0.00073504	yes
[truncated: 3,986 more rows]

## Sheet: Nuclear
test_id	gene_id	gene	locus	sample_1	sample_2	status	value_1	value_2	log2(fold_change)	test_stat	p_value	q_value	significant
[truncated: 6,074 more rows]

[truncated: 8 more sheets: Total (top 80%), Cytoplasmic (top 80%), Nuclear (top 80%), Down-Regulated Genes, Down in All Samples, Up-Regulated Genes, Up in All Samples, Export Candidates]
