# Supplementary material for: Depletion of REF/Aly alters gene expression and reduces RNA polymerase II occupancy
Source: Nucleic Acids Res. 2014 Dec 3;43(1):504–19. doi: 10.1093/nar/gku1278 (PMC4288173; doi:10.1093/nar/gku1278)
Supplement: SUPPLEMENTARY DATA [file supp_gku1278_nar-02107-v-2014-File011.xlsx]

## Sheet: Nuclear (Down)
Stubbs Analysis-Down Nuclear	Osinalde Analysis-Down	Both
KLF14	MYB	#N/A
ETV4	CDT1	#N/A
SPRY4	GNL3L	#N/A
UGT3A2	NOLC1	#N/A
RNU11	ENSA	ENSA
SYNDIG1	SLC45A3	#N/A
LOC100128881	MRPL33	#N/A
FAM86B1	FUZ	#N/A
FIBCD1	COG8	COG8
C19orf23	TAF1A	#N/A
SCUBE1	TCF25	#N/A
THOC4	XKRX	#N/A
PRR5-ARHGAP8	TM9SF4	#N/A
C10orf91	CTXN1	CTXN1
TLCD1	SNRNP25	#N/A
PANX2	EDC3	#N/A
CNKSR1	NIP7	#N/A
LENG9	ZNF3	#N/A
FXYD6	XBP1	#N/A
TMEM31	ProSAPiP1	#N/A
NDNF	SUMO3	#N/A
TMEM37	ASH2L	#N/A
LGR5	LGTN	#N/A
METTL7B	HSPH1	#N/A
SRD5A3	RCC2	RCC2
SEMA6A	TCF25	#N/A
LOC92659	CC2D1A	#N/A
B4GALNT1	LSM4	#N/A
ASTN2	KCTD15	#N/A
CDH4	LEF1	#N/A
C17orf97		#N/A
COL13A1	CRYZ	#N/A
PCDHGA11	SKP2	#N/A
SLC16A2	PRPS1	PRPS1
PPAPDC3	MAGED1	#N/A
LOC100506190	FAR2	FAR2
PIR	AK3L1	#N/A
BAX	GBA	GBA
RTN1	C18orf10	C18orf10
MMP17	PXMP2	#N/A
OLIG2	MRPL34	#N/A
RPS10-NUDT3	ABHD14B	#N/A
FLJ42875	ACP1	#N/A
LOXL1	ACTB	#N/A
MESP2	ACOT13	ACOT13
ATHL1	ADA	#N/A
UNC5A	AK3L1	#N/A
PCOTH	AHNAK	#N/A
B9D1	AKR1A1	#N/A
EPHA8	AIF1L	AIF1L
THTPA	ARMC10	#N/A
FLJ39051	BAIAP2	#N/A
GYPC	BTF3	#N/A
APCDD1	BOLA3	BOLA3
SLC6A9	BRE	BRE
TMEM171	CLMN	#N/A
NCRNA00086	CEBPA	#N/A
CYB5D2	CENPT	#N/A
CHST8	C16orf67	#N/A
PIGV	C17orf86	#N/A
LOC100289341	C18orf10	C18orf10
NCRNA00263	C18orf21	#N/A
ETV5	C20orf108	C20orf108
C4orf10	C3orf31	#N/A
LOC100133985	CMTM3	#N/A
H2AFX	CCDC72	#N/A
SLC38A10	CCDC92	CCDC92
MOXD1	CORO2A	#N/A
C15orf27	CDK5R1	#N/A
KCNG1	COX5A	#N/A
C10orf10	DAZAP2	#N/A
CCDC71	DDX41	#N/A
LHPP	DPY19L1	#N/A
PGF	ELOVL7	#N/A
LOC643988	EIF2S2	#N/A
SPRYD4	ERCC2	#N/A
CYP2E1	ERCC6	#N/A
GALNTL1	EXOC7	EXOC7
MARCKSL1	FAM131B	#N/A
ARF3	FAM96A	#N/A
ELFN1	FBXO17	#N/A
SLC38A6	FARP1	#N/A
RNU4ATAC	FOXK2	#N/A
FAR2	GPR180	#N/A
C10orf114	GBAP	#N/A
PPP2R2C	GOSR2	#N/A
THBS4	GRB10	#N/A
FAM86DP	HSPA4	#N/A
TRIB1	HN1L	HN1L
FGF11	HGS	#N/A
RBP4	HPS1	#N/A
GMPR	HNRNPU	#N/A
DLX3	HMGN5	#N/A
PRRX2	HOXB2	HOXB2
PYCRL	DKFZP434I0714	#N/A
LOC100289187	IPO5	#N/A
HSH2D	INTS12	#N/A
KLRG1	JAK1	#N/A
ZDHHC14	LRRC4B	LRRC4B
RSG1	LIMCH1	#N/A
TP53	LYPLA2	#N/A
SYT17	LYPLA2P1	#N/A
PDE3B		#N/A
SLC25A43	MRC2	#N/A
LOC100131193	MKS1	#N/A
MMP15	MAGED1	#N/A
PCYT1B	MIDN	#N/A
RNF135	NACAD	#N/A
SNORD23	NETO2	#N/A
KCNAB2	NIPSNAP1	NIPSNAP1
HS3ST3A1	NP	#N/A
CCDC92	NUDT16	NUDT16
ADRA1B	NUDT5	#N/A
TOB2P1	ODZ3	#N/A
LOC729970	OSBPL10	#N/A
ENO1-AS1	PSIP1	PSIP1
SLC25A45	PMP22	#N/A
PTMS	PXMP2	#N/A
TMEM223	PHF16	#N/A
C5orf13	PHF2	#N/A
PSAT1	PEBP1	#N/A
PDE1B	PDE4A	PDE4A
SLC1A1	GART	GART
BACE1	PLEKHG5	#N/A
HOXB13	PCGF1	#N/A
PCDHGB5	POLR3K	#N/A
RGS20	KCNJ12	#N/A
GBGT1	PCCB	#N/A
NOL3	RASL10A	#N/A
ATP12A	RFX2	#N/A
NRSN2	RPL32P3	#N/A
CREG1	RPL5	#N/A
GDF11	S100PBP	#N/A
TSPAN18	SEC13	#N/A
CCDC86	40426	#N/A
C1orf182	SRPK1	#N/A
BARX2	SCOC	#N/A
LOC645249	UNQ1887	#N/A
C1orf85	LOC100130890	#N/A
SMTNL2	LOC100288165	#N/A
MGC23284	SOLH	#N/A
CA12	SUMO2	#N/A
LOC387723	SLC25A22	#N/A
IGFBPL1	SPATS2L	#N/A
COMMD9	SCP2	#N/A
UROS	SDHD	SDHD
UCP2	SDC4	#N/A
C15orf57	STX12	#N/A
EMILIN3	THBS4	THBS4
UBAC2-AS1	TSTA3	#N/A
CEACAM19	TCF3	TCF3
FLJ39582	TBL2	TBL2
PAQR8	TOMM70A	#N/A
PCDH1	TRMT5	#N/A
SUSD3	TUBE1	#N/A
LPHN3	TPD52L2	#N/A
CHAC1	YWHAZ	#N/A
GPR146	USP28	#N/A
LYRM1	USP48	#N/A
COL9A3	UBE2E3	#N/A
APITD1-CORT	UBXN6	#N/A
LOH12CR1	UPF3A	#N/A
GPR64	VPS36	#N/A
ALG3	WDR13	#N/A
TP53TG1	WDR8	#N/A
SLC43A2	ZNF148	#N/A
TUBB2B	ZCCHC3	#N/A
C18orf10		#N/A
FAM86C2P		#N/A
ATOH8		#N/A
PLAC1		#N/A
MTSS1		#N/A
SLC29A4		#N/A
C3orf75		#N/A
SLC16A9		#N/A
ENHO		#N/A
SLC30A6		#N/A
LOC100506963		#N/A
ARHGAP31		#N/A
CAPN5		#N/A
TBX3		#N/A
CHMP6		#N/A
CCNH		#N/A
PRDM16		#N/A
PCDHGC4		#N/A
CCDC69		#N/A
MAFA		#N/A
TUBA1B		#N/A
SOD3		#N/A
CITED1		#N/A
GINS4		#N/A
SSTR5		#N/A
HOXB9		#N/A
CA2		#N/A
ZDHHC24		#N/A
SLC35A4		#N/A
ZFHX2		#N/A
HSPB8		#N/A
FOXD2		#N/A
RWDD2B		#N/A
ASF1B		#N/A
LRRC4		#N/A
KLHL22		#N/A
OPN3		#N/A
NQO1		#N/A
PRDX2		#N/A
TPP1		#N/A
ZADH2		#N/A
SETD6		#N/A
STEAP3		#N/A
MARVELD1		#N/A
NME5		#N/A
TMEM177		#N/A
CBR3		#N/A
ANGEL1		#N/A
NRTN		#N/A
LAMA1		#N/A
ZC3H10		#N/A
SLIT2		#N/A
RPL39L		#N/A
COMMD3		#N/A
TMEM138		#N/A
GPC5		#N/A
ZNF747		#N/A
WNT10B		#N/A
CRTAP		#N/A
METTL1		#N/A
MGC72080		#N/A
PIGU		#N/A
NRN1		#N/A
STOX1		#N/A
EIF4EBP3		#N/A
NUPR1		#N/A
GPX3		#N/A
EIF5AL1		#N/A
SNAR-G1		#N/A
RHBDL3		#N/A
CXCL12		#N/A
CCDC3		#N/A
MYO1D		#N/A
PEX10		#N/A
HMOX1		#N/A
VMP1		#N/A
SIGMAR1		#N/A
APTX		#N/A
URM1		#N/A
LAYN		#N/A
PTP4A3		#N/A
GM2A		#N/A
REEP6		#N/A
CRLF1		#N/A
SIL1		#N/A
SLC25A23		#N/A
SMUG1		#N/A
TMEM53		#N/A
RASL11A		#N/A
FLJ37453		#N/A
EMILIN2		#N/A
LAMTOR1		#N/A
SLC25A10		#N/A
C20orf30		#N/A
OAF		#N/A
PRKAR1B		#N/A
POLN		#N/A
PDZD11		#N/A
SYPL2		#N/A
TMEM234		#N/A
HSP90AB2P		#N/A
TMEM218		#N/A
FBXO22		#N/A
PRAF2		#N/A
ABCD1		#N/A
CCDC8		#N/A
SDC3		#N/A
NUDT7		#N/A
NEURL2		#N/A
HAND1		#N/A
C17orf61		#N/A
LOC100499227		#N/A
SPG21		#N/A
PDX1		#N/A
KLHDC9		#N/A
ADAMTS1		#N/A
HOMEZ		#N/A
PLEKHB1		#N/A
ATF5		#N/A
LOC100499467		#N/A
SNORD100		#N/A
TEX19		#N/A
FAM86C1		#N/A
EFNB3		#N/A
TUBB4		#N/A
EARS2		#N/A
NCRNA00339		#N/A
POU6F1		#N/A
CHCHD10		#N/A
G6PC3		#N/A
ADAMTS13		#N/A
ALG10		#N/A
ALG8		#N/A
NID2		#N/A
ACOT13		#N/A
SMOC1		#N/A
FLI1		#N/A
STX17		#N/A
EFNA2		#N/A
RNF26		#N/A
HOXA13		#N/A
SLC9A3R1		#N/A
SUOX		#N/A
TMEM97		#N/A
LOC100130581		#N/A
C14orf128		#N/A
JAGN1		#N/A
WT1		#N/A
KLK1		#N/A
TSPAN11		#N/A
RGS16		#N/A
ISG20L2		#N/A
APLN		#N/A
METTL12		#N/A
HTRA3		#N/A
PCOLCE2		#N/A
C3orf21		#N/A
DOLK		#N/A
ASNS		#N/A
SDHC		#N/A
DLX1		#N/A
SLC47A1		#N/A
EFCAB11		#N/A
EXD2		#N/A
UBE2D4		#N/A
NRXN2		#N/A
STAG3L4		#N/A
SNORA67		#N/A
PITPNC1		#N/A
MEMO1		#N/A
SLC7A8		#N/A
SEC22B		#N/A
C6orf108		#N/A
DCTPP1		#N/A
SLITRK5		#N/A
ZNF207		#N/A
MAMSTR		#N/A
BZW2		#N/A
HOXC8		#N/A
C20orf29		#N/A
HEY2		#N/A
KDM1B		#N/A
TMEM86A		#N/A
C11orf96		#N/A
DFFA		#N/A
NIT2		#N/A
PSENEN		#N/A
IGF2BP2		#N/A
HSP90AB3P		#N/A
PSIMCT-1		#N/A
IQCG		#N/A
TYSND1		#N/A
MAVS		#N/A
TUBA4A		#N/A
BIN1		#N/A
LDOC1		#N/A
CCDC97		#N/A
RAMP1		#N/A
CCDC85B		#N/A
LOC100505549		#N/A
SOBP		#N/A
LRTOMT		#N/A
ELMO1		#N/A
LPHN1		#N/A
HOXB8		#N/A
GPR160		#N/A
GBA		#N/A
RBM3		#N/A
MRPL37		#N/A
EMID2		#N/A
LOC100507634		#N/A
PSG4		#N/A
TPMT		#N/A
LOC100190939		#N/A
KIAA1217		#N/A
SPSB2		#N/A
ALG6		#N/A
RNF122		#N/A
USP54		#N/A
C11orf70		#N/A
C14orf79		#N/A
NCRNA00087		#N/A
MAP1A		#N/A
IQCK		#N/A
SLC16A14		#N/A
POLA2		#N/A
LAS1L		#N/A
KLF15		#N/A
CNTFR		#N/A
LOC440288		#N/A
ELK3		#N/A
ATP1A1OS		#N/A
ATP5G1		#N/A
DUSP9		#N/A
PCK2		#N/A
USH1C		#N/A
ZP3		#N/A
TST		#N/A
ECE2		#N/A
APEX1		#N/A
CD68		#N/A
ZNF324B		#N/A
PLLP		#N/A
CDKL1		#N/A
AMACR		#N/A
PLAU		#N/A
NKX2-3		#N/A
SLC19A1		#N/A
SLC2A12		#N/A
R3HDM2		#N/A
SNORA10		#N/A
AGTRAP		#N/A
BAG2		#N/A
CDH23		#N/A
TUBA1C		#N/A
SLC1A5		#N/A
ALDOC		#N/A
POPDC3		#N/A
CHCHD8		#N/A
C19orf26		#N/A
BCCIP		#N/A
HSD17B6		#N/A
NDRG1		#N/A
HOXA2		#N/A
INHBB		#N/A
RPL22		#N/A
CBS		#N/A
BOC		#N/A
CPT1C		#N/A
MMACHC		#N/A
BTD		#N/A
LOC100506649		#N/A
FSCN1		#N/A
ST6GALNAC3		#N/A
LRRC34		#N/A
FAM43B		#N/A
KCTD1		#N/A
CTXN1		#N/A
PDGFB		#N/A
NME1		#N/A
GPN2		#N/A
ENTPD5		#N/A
DLX4		#N/A
FOXQ1		#N/A
LRRN2		#N/A
LOC100507564		#N/A
C17orf89		#N/A
PRIMA1		#N/A
RPP40		#N/A
TRNP1		#N/A
VPS25		#N/A
CTNS		#N/A
RPL39		#N/A
ZNF358		#N/A
C16orf55		#N/A
CXCR4		#N/A
TIRAP		#N/A
PSMD11		#N/A
IGFBP5		#N/A
ORAI3		#N/A
SCN5A		#N/A
MTRNR2L2		#N/A
BLOC1S1		#N/A
RAB1B		#N/A
EI24		#N/A
KCTD17		#N/A
EFCAB2		#N/A
LRRC20		#N/A
CMBL		#N/A
C19orf20		#N/A
EGLN3		#N/A
OST4		#N/A
MEIS3		#N/A
NXPH4		#N/A
MPV17		#N/A
EIF5A		#N/A
SLC16A13		#N/A
LBX1		#N/A
GLRX		#N/A
R3HDM1		#N/A
C7orf49		#N/A
FLRT2		#N/A
RAB36		#N/A
TMEM126A		#N/A
TOMM6		#N/A
CALML4		#N/A
CISD3		#N/A
NRP2		#N/A
OGG1		#N/A
PECR		#N/A
MTCH2		#N/A
SYNGR1		#N/A
ORMDL2		#N/A
PEF1		#N/A
BCAS4		#N/A
IRAK1BP1		#N/A
SSSCA1		#N/A
CRYL1		#N/A
CPT2		#N/A
SCLY		#N/A
LOC100506668		#N/A
PIGN		#N/A
BCL9L		#N/A
CYP2S1		#N/A
SLC39A10		#N/A
UCHL1		#N/A
LNP1		#N/A
ADAMTS8		#N/A
ADI1		#N/A
TMEM69		#N/A
ALDOA		#N/A
PAICS		#N/A
SPC25		#N/A
C14orf126		#N/A
SAMD4B		#N/A
POLDIP2		#N/A
GAPDH		#N/A
GRINA		#N/A
SECTM1		#N/A
BOLA3		#N/A
MMP2		#N/A
NAA40		#N/A
PYCR1		#N/A
RANBP1		#N/A
LOC728613		#N/A
ITGA1		#N/A
CD276		#N/A
RPUSD1		#N/A
CYBASC3		#N/A
NPHP1		#N/A
TWIST2		#N/A
OSCP1		#N/A
RRP36		#N/A
MOCS1		#N/A
CHST15		#N/A
LAMB1		#N/A
SDK2		#N/A
GEMIN8P4		#N/A
PSMG1		#N/A
CYB5RL		#N/A
SRM		#N/A
EHD3		#N/A
LRP10		#N/A
SYN2		#N/A
S100A4		#N/A
PPDPF		#N/A
NHP2		#N/A
EMX2		#N/A
PRR13		#N/A
CBX6		#N/A
HEY1		#N/A
RPS26		#N/A
HS1BP3		#N/A
FADS2		#N/A
IGF2		#N/A
CCDC167		#N/A
IQSEC2		#N/A
PNP		#N/A
ENSA		#N/A
BAHCC1		#N/A
SORD		#N/A
PHYH		#N/A
DDT		#N/A
TMEM109		#N/A
CETN2		#N/A
NKX2-2		#N/A
SEPX1		#N/A
MRPL20		#N/A
SNAPC3		#N/A
E2F5		#N/A
METTL23		#N/A
COMMD1		#N/A
TXN		#N/A
ID1		#N/A
SLC50A1		#N/A
UBE2QL1		#N/A
PSME3		#N/A
CHRNA5		#N/A
BRE		#N/A
TMEM8B		#N/A
KIF17		#N/A
DEF8		#N/A
GSK3A		#N/A
MARS2		#N/A
ADAMTSL4		#N/A
ENPP2		#N/A
SLIRP		#N/A
DDX18		#N/A
C9orf169		#N/A
MRPL12		#N/A
FAM20C		#N/A
TMEM104		#N/A
SLC9A3R2		#N/A
C9orf116		#N/A
FDFT1		#N/A
PTDSS1		#N/A
MGC16121		#N/A
MPI		#N/A
PTCHD1		#N/A
FUCA2		#N/A
RPL41		#N/A
CAMK2N1		#N/A
C20orf196		#N/A
TSPAN31		#N/A
WBSCR16		#N/A
FKBP1A		#N/A
BHLHE41		#N/A
IFITM2		#N/A
SELRC1		#N/A
PGAM1		#N/A
RNF169		#N/A
ID4		#N/A
CHST11		#N/A
CTSB		#N/A
ARID5A		#N/A
E2F3		#N/A
CABLES2		#N/A
NLGN1		#N/A
TMEM132A		#N/A
EME2		#N/A
SVEP1		#N/A
VASH1		#N/A
CHCHD4		#N/A
TAF10		#N/A
SLC2A6		#N/A
ASB13		#N/A
EIF4EBP2		#N/A
C9orf86		#N/A
CST3		#N/A
NUTF2		#N/A
RGMA		#N/A
NDUFAF3		#N/A
COLEC12		#N/A
LINGO1		#N/A
TMEM130		#N/A
NEIL2		#N/A
C1orf56		#N/A
IGFLR1		#N/A
MXRA7		#N/A
DHCR24		#N/A
STRADB		#N/A
GABRE		#N/A
LRRC69		#N/A
C16orf74		#N/A
DOC2A		#N/A
RPS6KL1		#N/A
EIF4EBP1		#N/A
FAM98A		#N/A
MEF2BNB		#N/A
ACAD11		#N/A
SLC1A3		#N/A
LRRC61		#N/A
HMGA2		#N/A
RNF187		#N/A
MED28		#N/A
BFSP1		#N/A
SLC10A4		#N/A
LIMD2		#N/A
MIPEP		#N/A
APOC1		#N/A
KIRREL		#N/A
PSMB2		#N/A
RDH10		#N/A
CHST14		#N/A
PRDX6		#N/A
NUDT18		#N/A
TMEM150A		#N/A
DCPS		#N/A
FLJ41350		#N/A
IDH2		#N/A
HOXB6		#N/A
SLC35B2		#N/A
MRRF		#N/A
VAC14		#N/A
SENP3		#N/A
C9orf100		#N/A
PRMT6		#N/A
C15orf58		#N/A
NOTCH3		#N/A
CDKN3		#N/A
ENDOD1		#N/A
FAM127C		#N/A
NECAB2		#N/A
CCDC113		#N/A
DARS2		#N/A
C9orf23		#N/A
C17orf70		#N/A
CASKIN1		#N/A
C9orf140		#N/A
NPTX2		#N/A
GDF1		#N/A
LOC400752		#N/A
ABHD6		#N/A
DPM2		#N/A
FAM189A1		#N/A
GSTCD		#N/A
TOMM22		#N/A
BTBD11		#N/A
EN2		#N/A
C11orf61		#N/A
MSX2		#N/A
GCLM		#N/A
KCNC4		#N/A
HHLA3		#N/A
CDC42EP2		#N/A
GPR162		#N/A
GPRC5B		#N/A
DPAGT1		#N/A
CMTM7		#N/A
UNC5C		#N/A
FKBP5		#N/A
C19orf47		#N/A
HIBCH		#N/A
HN1L		#N/A
FAM134A		#N/A
ZDHHC9		#N/A
FBXL17		#N/A
MGLL		#N/A
RBPMS2		#N/A
COPZ1		#N/A
ZNF76		#N/A
KRCC1		#N/A
WDR77		#N/A
SETD1B		#N/A
LY6E		#N/A
HSPE1		#N/A
EMG1		#N/A
CHST7		#N/A
QRFPR		#N/A
ITFG2		#N/A
MBLAC2		#N/A
ACOT11		#N/A
ADORA2A		#N/A
SNORA61		#N/A
39696		#N/A
C20orf27		#N/A
EN1		#N/A
C5orf55		#N/A
TBL2		#N/A
PPA2		#N/A
PPIL1		#N/A
C9orf46		#N/A
MFF		#N/A
FADD		#N/A
KCTD12		#N/A
RNF217		#N/A
FAM83D		#N/A
ARL2		#N/A
TUBB2A		#N/A
MBTPS2		#N/A
LOC648987		#N/A
PPIC		#N/A
FDX1		#N/A
CEBPB		#N/A
DBNDD1		#N/A
COMMD3-BMI1		#N/A
ID3		#N/A
CMTM8		#N/A
EDNRA		#N/A
TNFSF9		#N/A
DLL3		#N/A
ZNF362		#N/A
ACCN2		#N/A
NRBP2		#N/A
SNAPIN		#N/A
HOXC6		#N/A
QPRT		#N/A
LOC100128361		#N/A
CSF1		#N/A
SPA17		#N/A
FMO4		#N/A
TMEM51		#N/A
BTBD2		#N/A
OGFOD1		#N/A
WIPF1		#N/A
SUSD5		#N/A
PRPS1		#N/A
COQ9		#N/A
DECR1		#N/A
JMJD4		#N/A
LGI2		#N/A
MRPS25		#N/A
GLA		#N/A
RPGRIP1L		#N/A
PTPLA		#N/A
AGPHD1		#N/A
ELOVL1		#N/A
DGAT2		#N/A
FZD9		#N/A
FAM78A		#N/A
H1FX		#N/A
JUND		#N/A
UBE2CBP		#N/A
SERPING1		#N/A
LSM3		#N/A
UQCR11		#N/A
PFN2		#N/A
FKBP4		#N/A
KCTD21		#N/A
MYCL1		#N/A
LRRC7		#N/A
KIAA1609		#N/A
ASRGL1		#N/A
SH3RF3		#N/A
C11orf51		#N/A
SIAE		#N/A
ATF7		#N/A
EYA2		#N/A
EIF4G2		#N/A
HMGCL		#N/A
AK8		#N/A
MCCC2		#N/A
TSEN15		#N/A
PSMB5		#N/A
SLC29A1		#N/A
MTRNR2L6		#N/A
PAQR7		#N/A
TMEM85		#N/A
TOX2		#N/A
RDH11		#N/A
DACH1		#N/A
AHCY		#N/A
MRPS11		#N/A
PA2G4		#N/A
PDAP1		#N/A
SPON1		#N/A
STX8		#N/A
FARSB		#N/A
SRXN1		#N/A
GEMIN8		#N/A
GOT2		#N/A
NIPSNAP1		#N/A
C19orf48		#N/A
KHSRP		#N/A
KCNQ5		#N/A
SCD		#N/A
FAM127A		#N/A
EFNA4		#N/A
PPPDE2		#N/A
VAX2		#N/A
C15orf23		#N/A
FAM189A2		#N/A
DLX6		#N/A
LOC100130417		#N/A
AGAP3		#N/A
SNAR-E		#N/A
ARMC4		#N/A
CILP2		#N/A
FMN2		#N/A
NDRG3		#N/A
C7orf31		#N/A
PEX19		#N/A
OTUD5		#N/A
NCRNA00173		#N/A
C4orf52		#N/A
PCBD1		#N/A
C6orf125		#N/A
MEF2B		#N/A
HRSP12		#N/A
APEX2		#N/A
C10orf125		#N/A
LOC100128788		#N/A
HOXD13		#N/A
EDEM2		#N/A
PFN1		#N/A
ELP4		#N/A
ELOVL5		#N/A
NLN		#N/A
GINS2		#N/A
ABTB2		#N/A
GPATCH4		#N/A
LSM10		#N/A
ICAM3		#N/A
C15orf40		#N/A
FAM86A		#N/A
RND2		#N/A
ZNF619		#N/A
VKORC1		#N/A
VIPR1		#N/A
GRIN2D		#N/A
ORAI1		#N/A
CDX2		#N/A
RGP1		#N/A
SNAI2		#N/A
FTO		#N/A
STXBP1		#N/A
GATA2		#N/A
EAF2		#N/A
ASAH1		#N/A
RPL23A		#N/A
UPRT		#N/A
MYBBP1A		#N/A
IFT27		#N/A
DLX2		#N/A
PPP1R14C		#N/A
MPDU1		#N/A
PRTFDC1		#N/A
MTFP1		#N/A
NPL		#N/A
ANKRD19P		#N/A
TUBGCP4		#N/A
TPD52L1		#N/A
QRICH1		#N/A
CCDC56		#N/A
DUSP18		#N/A
TAMM41		#N/A
ADPGK		#N/A
RAB20		#N/A
ACTA2		#N/A
PIGW		#N/A
OSGEPL1		#N/A
FAM59B		#N/A
CHURC1		#N/A
RHOB		#N/A
SFXN4		#N/A
METTL5		#N/A
LOC100506451		#N/A
TMEM168		#N/A
VAX1		#N/A
SNORD57		#N/A
LOC401022		#N/A
RRM2		#N/A
SPHK1		#N/A
UBE2N		#N/A
ELOVL6		#N/A
C20orf108		#N/A
SULT1A1		#N/A
C12orf52		#N/A
MTL5		#N/A
RARG		#N/A
LOC100128191		#N/A
DPP9		#N/A
TM9SF1		#N/A
DDIT4		#N/A
NHEJ1		#N/A
WARS		#N/A
SUMF2		#N/A
MAMLD1		#N/A
TIMM10		#N/A
MYH14		#N/A
PCDHGC3		#N/A
PEX11A		#N/A
AHDC1		#N/A
PGLS		#N/A
APOO		#N/A
C21orf58		#N/A
HMGA1		#N/A
ABHD14A		#N/A
TEAD2		#N/A
SNRNP27		#N/A
NLRX1		#N/A
NES		#N/A
LOC100506930		#N/A
SEC61A1		#N/A
ARL15		#N/A
PALM		#N/A
RSL1D1		#N/A
STT3A		#N/A
CALM1		#N/A
MORN1		#N/A
GLRX5		#N/A
ZNHIT2		#N/A
MAGIX		#N/A
BMP6		#N/A
TXN2		#N/A
C14orf21		#N/A
C9orf16		#N/A
PIGM		#N/A
MRPL52		#N/A
DMBX1		#N/A
C7orf59		#N/A
DPM3		#N/A
NT5DC1		#N/A
AP1S2		#N/A
TMEM222		#N/A
SRSF9		#N/A
GTF3C2		#N/A
ELOVL2		#N/A
MRPL39		#N/A
LOC401397		#N/A
PIGB		#N/A
TMEM106C		#N/A
PDE6D		#N/A
MTRNR2L8		#N/A
WARS2		#N/A
GDI2		#N/A
KPNB1		#N/A
DHX32		#N/A
CNRIP1		#N/A
C17orf37		#N/A
UBFD1		#N/A
SDHD		#N/A
ZFYVE28		#N/A
RHOG		#N/A
KIAA0319L		#N/A
NLGN2		#N/A
CITED4		#N/A
PSMG2		#N/A
MED29		#N/A
CADPS2		#N/A
OPA3		#N/A
FUS		#N/A
APITD1		#N/A
SERPINE2		#N/A
C6orf1		#N/A
SPCS1		#N/A
PRSS12		#N/A
NKAIN1		#N/A
FOXG1		#N/A
EMB		#N/A
SLC5A6		#N/A
SYNGR2		#N/A
TTYH2		#N/A
SIX3		#N/A
RTN4RL1		#N/A
EFHD1		#N/A
C21orf70		#N/A
ZDHHC3		#N/A
GLRX2		#N/A
CTSC		#N/A
TSPAN7		#N/A
INO80B		#N/A
LOC92249		#N/A
NONO		#N/A
RARA		#N/A
SYS1		#N/A
PNPO		#N/A
ETFB		#N/A
HOXC5		#N/A
FTSJ3		#N/A
FAM189B		#N/A
MORN2		#N/A
TMEM206		#N/A
COCH		#N/A
MANBAL		#N/A
RFC5		#N/A
TH1L		#N/A
PLEKHG2		#N/A
FGFR1		#N/A
FADS1		#N/A
HNRNPUL1		#N/A
STRADA		#N/A
CD58		#N/A
LRRC28		#N/A
PRR7		#N/A
HEBP2		#N/A
ZMIZ2		#N/A
RASSF4		#N/A
POMP		#N/A
RPS29		#N/A
HIBADH		#N/A
MRPS27		#N/A
BCL2L13		#N/A
YIPF1		#N/A
POLR3D		#N/A
ATP6V0E2		#N/A
PPM1L		#N/A
C17orf79		#N/A
LOC100287765		#N/A
ACTR2		#N/A
SLC16A10		#N/A
TBKBP1		#N/A
TSPAN9		#N/A
GNPDA1		#N/A
POLL		#N/A
EBP		#N/A
C7orf25		#N/A
GNB1L		#N/A
FAM69A		#N/A
NCRNA00094		#N/A
HNRNPC		#N/A
C2orf18		#N/A
KIF3C		#N/A
UQCRQ		#N/A
RRS1		#N/A
C16orf57		#N/A
GPR153		#N/A
TAX1BP3		#N/A
FAM175A		#N/A
C9orf3		#N/A
ALG11		#N/A
RALB		#N/A
HCFC1R1		#N/A
MPPED2		#N/A
WLS		#N/A
RTN4RL2		#N/A
NCRNA00245		#N/A
C19orf50		#N/A
SCAMP3		#N/A
TESC		#N/A
CS		#N/A
SQLE		#N/A
SNORD22		#N/A
TBC1D7		#N/A
NXN		#N/A
AP2S1		#N/A
VDAC2		#N/A
HOXB2		#N/A
GSTA4		#N/A
MRPS24		#N/A
RPL15		#N/A
LOC643401		#N/A
DAZAP1		#N/A
KLHDC4		#N/A
LACTB2		#N/A
IGDCC3		#N/A
HOXC13		#N/A
MRPS12		#N/A
NMB		#N/A
AVEN		#N/A
FRAT2		#N/A
CNNM2		#N/A
CNIH4		#N/A
PON2		#N/A
OIP5		#N/A
GSTM3		#N/A
NOG		#N/A
SPSB4		#N/A
PSMD6		#N/A
FAM122A		#N/A
BOLA2		#N/A
LDB1		#N/A
FAM101B		#N/A
KRTCAP2		#N/A
TRIM47		#N/A
SLC20A1		#N/A
PLOD2		#N/A
CLN5		#N/A
MYLK		#N/A
SET		#N/A
EXOSC3		#N/A
DPYSL5		#N/A
NUDT16		#N/A
TGIF2-C20ORF24		#N/A
RNASEK		#N/A
PSMB3		#N/A
DAD1		#N/A
SNX33		#N/A
MYC		#N/A
TIMM23		#N/A
CYB561D2		#N/A
PIGL		#N/A
IDH3A		#N/A
PCDH9		#N/A
GNG5		#N/A
ZNF341		#N/A
FAM104B		#N/A
CBX4		#N/A
GTF2H5		#N/A
DPYSL2		#N/A
KDELR3		#N/A
FXN		#N/A
AOC2		#N/A
C7orf73		#N/A
KCNQ2		#N/A
PPT1		#N/A
EBF3		#N/A
SIX1		#N/A
ABLIM2		#N/A
ANP32A		#N/A
RPF1		#N/A
SH3BGRL		#N/A
CDK2AP1		#N/A
ALKBH1		#N/A
SAMD10		#N/A
BLOC1S3		#N/A
COG8		#N/A
STAMBPL1		#N/A
PRKCDBP		#N/A
AIF1L		#N/A
MLF2		#N/A
HOTAIRM1		#N/A
MLLT1		#N/A
LRFN1		#N/A
DET1		#N/A
CUTC		#N/A
RPS27A		#N/A
GEMIN6		#N/A
LRRC4B		#N/A
SALL2		#N/A
NCAM1		#N/A
HOXC10		#N/A
BAMBI		#N/A
TAF12		#N/A
ZNF771		#N/A
C19orf42		#N/A
ANTXR1		#N/A
NANOS1		#N/A
COTL1		#N/A
GTF2A2		#N/A
C17orf90		#N/A
ABHD11		#N/A
IL10RB		#N/A
TMEM99		#N/A
PTPRS		#N/A
BCAS3		#N/A
MOCS3		#N/A
COL4A5		#N/A
NAV1		#N/A
MMAB		#N/A
MRPS18C		#N/A
THAP8		#N/A
ZNF536		#N/A
C12orf66		#N/A
RMRP		#N/A
SCARNA12		#N/A
TMEM179B		#N/A
NAT6		#N/A
EXTL2		#N/A
SCD5		#N/A
SLC38A7		#N/A
RHBDD1		#N/A
LY6K		#N/A
CES2		#N/A
OVGP1		#N/A
HSPA12A		#N/A
DHRS3		#N/A
KIAA1704		#N/A
C7orf44		#N/A
VDAC3		#N/A
TP53I11		#N/A
AIFM2		#N/A
TRAPPC5		#N/A
CHRAC1		#N/A
RQCD1		#N/A
LOC729013		#N/A
ZSWIM5		#N/A
AP3S2		#N/A
PLBD2		#N/A
ARRB1		#N/A
LOC100288413		#N/A
SNAI1		#N/A
IDH1		#N/A
USF1		#N/A
MCAM		#N/A
RCC1		#N/A
CYB5B		#N/A
FAM136A		#N/A
PSMC2		#N/A
RNF115		#N/A
FOXD1		#N/A
ATF6		#N/A
ADH5		#N/A
POLD4		#N/A
TGFBRAP1		#N/A
LMAN2L		#N/A
HGSNAT		#N/A
VEZT		#N/A
SOX13		#N/A
COX11		#N/A
SULF1		#N/A
FOXO4		#N/A
TIGD5		#N/A
MRPS16		#N/A
PTGES2		#N/A
CHTF8		#N/A
PSIP1		#N/A
C3orf23		#N/A
ROR2		#N/A
MED20		#N/A
ZFP64		#N/A
MFSD5		#N/A
EPB41		#N/A
METTL13		#N/A
TEX264		#N/A
TRMT1L		#N/A
PRKAG1		#N/A
NSMCE1		#N/A
IFNAR2		#N/A
TNFRSF1A		#N/A
RBM19		#N/A
CHPT1		#N/A
HDHD2		#N/A
C12orf45		#N/A
CAPNS1		#N/A
ASCC1		#N/A
TIMMDC1		#N/A
DCAKD		#N/A
ATP5H		#N/A
TRAPPC9		#N/A
POM121		#N/A
LDOC1L		#N/A
IARS		#N/A
TROAP		#N/A
MDK		#N/A
RNF128		#N/A
UBE2MP1		#N/A
NDUFB5		#N/A
CDKN2C		#N/A
TMEM199		#N/A
PTMA		#N/A
WIZ		#N/A
NDUFV3		#N/A
EFEMP1		#N/A
GATA4		#N/A
SPC24		#N/A
C19orf60		#N/A
DNAJC30		#N/A
VDAC1		#N/A
CRABP2		#N/A
CTNNBIP1		#N/A
STX18		#N/A
RFC2		#N/A
TFPI		#N/A
MPP1		#N/A
KIAA1671		#N/A
PVRL1		#N/A
DOHH		#N/A
DCTN5		#N/A
TTLL1		#N/A
POLR1E		#N/A
OLA1		#N/A
FLYWCH1		#N/A
TWIST1		#N/A
LOC100505876		#N/A
TRIB2		#N/A
ANXA11		#N/A
ATP7B		#N/A
AADAT		#N/A
SIX2		#N/A
RPL36A		#N/A
RNF170		#N/A
C7orf10		#N/A
ST3GAL3		#N/A
RFFL		#N/A
OLFM2		#N/A
PKIG		#N/A
39705		#N/A
LOC440104		#N/A
HNRNPA1		#N/A
ADD2		#N/A
NRCAM		#N/A
EXOC7		#N/A
ITM2C		#N/A
GNG4		#N/A
RABL5		#N/A
MFAP2		#N/A
SLC6A15		#N/A
PARK7		#N/A
RNF121		#N/A
SDCBP		#N/A
EPN1		#N/A
FLYWCH2		#N/A
PIGP		#N/A
SYNPO		#N/A
SMPDL3B		#N/A
HSPA8		#N/A
WDR25		#N/A
SLC22A23		#N/A
ST6GAL1		#N/A
ITPK1		#N/A
ANAPC7		#N/A
PIN1		#N/A
EYA4		#N/A
UBE2G2		#N/A
FKBP1B		#N/A
USMG5		#N/A
TBCCD1		#N/A
RNFT2		#N/A
AGPAT3		#N/A
SCARB1		#N/A
39508		#N/A
CIRBP		#N/A
MRPL43		#N/A
SERPINB6		#N/A
DFNB31		#N/A
ECHDC1		#N/A
FBXO44		#N/A
KRIT1		#N/A
SLC10A3		#N/A
NDRG2		#N/A
UBE2C		#N/A
SEC31A		#N/A
GEMIN7		#N/A
NFATC1		#N/A
ROBO1		#N/A
TMEM214		#N/A
EPB41L2		#N/A
SMAD1		#N/A
GSTZ1		#N/A
AGPAT2		#N/A
TMEM98		#N/A
PELI3		#N/A
RPP30		#N/A
ARFIP2		#N/A
RAB28		#N/A
ZFAND5		#N/A
FAM110A		#N/A
RPL38		#N/A
ACLY		#N/A
TFCP2		#N/A
SEC61A2		#N/A
NHSL1		#N/A
ITPRIPL1		#N/A
LIMK1		#N/A
PDE4A		#N/A
RTN3		#N/A
CACNA1H		#N/A
MYD88		#N/A
FAM63A		#N/A
EIF2AK1		#N/A
MFSD11		#N/A
DIABLO		#N/A
CMIP		#N/A
CCT7		#N/A
LPPR2		#N/A
GALE		#N/A
PDLIM2		#N/A
DIAPH1		#N/A
CENPM		#N/A
TMEM127		#N/A
PTPRD		#N/A
SMAP2		#N/A
ARHGEF4		#N/A
LAMP2		#N/A
BBIP1		#N/A
GART		#N/A
FKRP		#N/A
PPP1R3F		#N/A
U2AF2		#N/A
CENPO		#N/A
NECAB3		#N/A
ALDH3A2		#N/A
GHDC		#N/A
DNAJC19		#N/A
IGSF3		#N/A
PKP4		#N/A
GBAS		#N/A
MAX		#N/A
C1orf212		#N/A
C1orf151		#N/A
NRD1		#N/A
TRIM5		#N/A
WASF1		#N/A
ANO10		#N/A
CREM		#N/A
MTFR1		#N/A
PIGO		#N/A
POLR3H		#N/A
GTF2I		#N/A
CTDSP1		#N/A
MEPCE		#N/A
SIRPA		#N/A
TDRKH		#N/A
RCC2		#N/A
QSOX1		#N/A
MTHFSD		#N/A
NFIC		#N/A
ADCK1		#N/A
MICU1		#N/A
RHBDD2		#N/A
DDIT3		#N/A
GAR1		#N/A
RNF41		#N/A
HNRNPD		#N/A
TTC8		#N/A
SLC6A8		#N/A
PGAP2		#N/A
SRI		#N/A
39700		#N/A
SLC25A13		#N/A
COMMD7		#N/A
PEMT		#N/A
RPE		#N/A
SHMT1		#N/A
DYNC2LI1		#N/A
BCL6		#N/A
TARBP2		#N/A
MAPRE2		#N/A
HAX1		#N/A
TSEN2		#N/A
HNRNPAB		#N/A
FAM89B		#N/A
C1orf144		#N/A
TCF3		#N/A
DTNB		#N/A
ZNF213		#N/A
NFATC4		#N/A
ADIPOR1		#N/A
GPN1		#N/A
PDCD2		#N/A
CUX1		#N/A
PSMA3		#N/A
BTN3A2		#N/A
IP6K2		#N/A
SLC35C2		#N/A
CNOT4		#N/A
C19orf28		#N/A
ATG4C		#N/A
TMEM126B		#N/A
FHL1		#N/A
PROSER1		#N/A
NIT1		#N/A
SMARCD3		#N/A
SNRPB2		#N/A
IGF2BP1		#N/A
C17orf62		#N/A
MAGED2		#N/A
CTBP2		#N/A
TP73-AS1		#N/A
UBA52		#N/A
NPRL3		#N/A
STK36		#N/A
PPARD		#N/A
METTL9		#N/A
DERL1		#N/A
PSMD1		#N/A
ARHGDIA		#N/A

## Sheet: Total (Down)
Stubbs Analysis-Down Total	Osinalde Analysis-Down	Both
THOC4	MYB	#N/A
SPRY4	CDT1	#N/A
HAPLN2	GNL3L	#N/A
ETV4	NOLC1	#N/A
ODF3L2	ENSA	ENSA
FIBCD1	SLC45A3	#N/A
LOC100128881	MRPL33	#N/A
NCRNA00086	FUZ	#N/A
KLF14	COG8	#N/A
LOC284751	TAF1A	#N/A
MESP2	TCF25	#N/A
UGT3A2	XKRX	#N/A
SYNDIG1	TM9SF4	#N/A
C17orf97	CTXN1	CTXN1
LENG9	SNRNP25	#N/A
FXYD6	EDC3	#N/A
RTN1	NIP7	#N/A
MMP17	ZNF3	#N/A
LOC400236	XBP1	#N/A
FLJ42875	ProSAPiP1	#N/A
OAZ3	SUMO3	#N/A
PCOTH	ASH2L	#N/A
CHAC1	LGTN	#N/A
SCUBE1	HSPH1	#N/A
TLCD1	RCC2	RCC2
PANX2	TCF25	#N/A
C14orf162	CC2D1A	#N/A
LOC92659	LSM4	#N/A
LOC100289187	KCTD15	#N/A
PLAC1	LEF1	#N/A
APLN		#N/A
ASTN2	CRYZ	#N/A
COL13A1	SKP2	#N/A
TMEM37	PRPS1	PRPS1
NDNF	MAGED1	#N/A
EPHA8	FAR2	FAR2
OLIG2	AK3L1	#N/A
LHPP	GBA	GBA
FLJ39582	C18orf10	C18orf10
FAM86B1	PXMP2	#N/A
PLA2G7	MRPL34	#N/A
RCAN2	ABHD14B	#N/A
ELFN1	ACP1	#N/A
TMEM194B	ACTB	#N/A
PRRX2	ACOT13	#N/A
RGS20	ADA	#N/A
FCRLB	AK3L1	#N/A
B4GALNT1	AHNAK	AHNAK
PHOSPHO1	AKR1A1	#N/A
ATP6V1E2	AIF1L	AIF1L
C15orf27	ARMC10	#N/A
SEMA6A	BAIAP2	#N/A
BAX	BTF3	#N/A
SLC16A9	BOLA3	#N/A
PIGV	BRE	#N/A
LOXL1	CLMN	#N/A
PTP4A3	CEBPA	#N/A
KCNG1	CENPT	#N/A
ZDHHC14	C16orf67	#N/A
B9D1	C17orf86	#N/A
FAR2	C18orf10	C18orf10
FAM43B	C18orf21	#N/A
CITED1	C20orf108	C20orf108
METTL7B	C3orf31	#N/A
ATOH8	CMTM3	#N/A
TMEM171	CCDC72	#N/A
PLAC2	CCDC92	CCDC92
ADSSL1	CORO2A	#N/A
H2AFX	CDK5R1	#N/A
GPR146	COX5A	#N/A
STOX1	DAZAP2	#N/A
PGF	DDX41	#N/A
ZNF837	DPY19L1	#N/A
URM1	ELOVL7	#N/A
ENHO	EIF2S2	#N/A
SYT17	ERCC2	#N/A
CDH4	ERCC6	#N/A
NCRNA00087	EXOC7	#N/A
RPPH1	FAM131B	#N/A
PPAPDC3	FAM96A	#N/A
PYCRL	FBXO17	FBXO17
CYB5D2	FARP1	#N/A
SRD5A3	FOXK2	#N/A
CCDC8	GPR180	#N/A
LOC100505549	GBAP	#N/A
LOC84989	GOSR2	#N/A
LOC645249	GRB10	#N/A
DHRS4	HSPA4	#N/A
FAM81A	HN1L	#N/A
GPR160	HGS	#N/A
GMPR	HPS1	#N/A
LOC643988	HNRNPU	#N/A
NOL3	HMGN5	#N/A
CDKL1	HOXB2	#N/A
CCDC71	DKFZP434I0714	#N/A
LOC100130581	IPO5	#N/A
SOD3	INTS12	#N/A
THTPA	JAK1	#N/A
DHFR	LRRC4B	#N/A
MARCKSL1	LIMCH1	#N/A
RAMP1	LYPLA2	#N/A
FOXA2	LYPLA2P1	#N/A
WDR78		#N/A
ETV5	MRC2	#N/A
TMEM86A	MKS1	#N/A
HOXB13	MAGED1	#N/A
TMEM223	MIDN	#N/A
PCDHGB5	NACAD	#N/A
SSSCA1	NETO2	#N/A
GYPC	NIPSNAP1	#N/A
CALML4	NP	#N/A
ZDHHC24	NUDT16	NUDT16
C10orf10	NUDT5	#N/A
KCNAB2	ODZ3	#N/A
PLCB2	OSBPL10	#N/A
PNPLA3	PSIP1	#N/A
LOC100506190	PMP22	#N/A
SLC25A43	PXMP2	#N/A
ROPN1L	PHF16	#N/A
GBGT1	PHF2	#N/A
FAM86DP	PEBP1	#N/A
CCDC85B	PDE4A	#N/A
GALNTL1	GART	#N/A
ID2B	PLEKHG5	#N/A
LGR5	PCGF1	#N/A
LRRC20	POLR3K	#N/A
FGF11	KCNJ12	#N/A
C15orf57	PCCB	#N/A
EBF2	RASL10A	#N/A
FOXD2	RFX2	#N/A
PDE1B	RPL32P3	#N/A
NUDT18	RPL5	#N/A
CCDC86	S100PBP	#N/A
FAM131C	SEC13	#N/A
CHMP6	40426	#N/A
SLC16A2	SRPK1	#N/A
CA12	SCOC	#N/A
PIR	UNQ1887	#N/A
MAMSTR	LOC100130890	#N/A
C4orf10	LOC100288165	#N/A
EFNB3	SOLH	#N/A
CA2	SUMO2	#N/A
EIF4EBP3	SLC25A22	SLC25A22
SSTR5	SPATS2L	#N/A
SPRYD4	SCP2	#N/A
C10orf114	SDHD	#N/A
UNC5A	SDC4	#N/A
RABL2A	STX12	#N/A
COMMD9	THBS4	THBS4
RASL11A	TSTA3	#N/A
NRXN2	TCF3	TCF3
DLX3	TBL2	#N/A
LOH12CR1	TOMM70A	#N/A
SMTNL2	TRMT5	#N/A
ARF3	TUBE1	#N/A
C19orf20	TPD52L2	#N/A
KLHDC9	YWHAZ	#N/A
AIFM2	USP28	#N/A
C20orf108	USP48	#N/A
SLC38A10	UBE2E3	#N/A
LRTOMT	UBXN6	#N/A
APCDD1	UPF3A	#N/A
MYO1D	VPS36	#N/A
SYNGR1	WDR13	#N/A
ADRA1B	WDR8	#N/A
HS3ST3A1	ZNF148	#N/A
GDF11	ZCCHC3	#N/A
SNORD23		#N/A
TOB2P1		#N/A
SIL1		#N/A
MAP1A		#N/A
BARX2		#N/A
C9orf169		#N/A
FAM53A		#N/A
MARVELD1		#N/A
ZADH2		#N/A
EMILIN3		#N/A
METTL1		#N/A
PRDX2		#N/A
TSPAN31		#N/A
NCRNA00245		#N/A
MMP15		#N/A
LOC645166		#N/A
SLC29A4		#N/A
LOC440288		#N/A
NRN1		#N/A
ECE2		#N/A
SLC25A10		#N/A
CCDC92		#N/A
CCDC3		#N/A
SLC1A1		#N/A
PEX10		#N/A
TMEM218		#N/A
NRSN2		#N/A
TYSND1		#N/A
C3orf75		#N/A
S100A4		#N/A
LOC100289341		#N/A
SUSD3		#N/A
PDE3B		#N/A
ZC3H10		#N/A
LAYN		#N/A
NCRNA00263		#N/A
FLI1		#N/A
FOXQ1		#N/A
BIN1		#N/A
CBR3		#N/A
TMEM177		#N/A
LOC100506963		#N/A
MMACHC		#N/A
MAFA		#N/A
LOC100505876		#N/A
ASNS		#N/A
SLC43A2		#N/A
PAQR8		#N/A
PPP1R3F		#N/A
KLHL22		#N/A
PLAU		#N/A
CRLF1		#N/A
LOC100131193		#N/A
PRKAR1B		#N/A
SLC6A9		#N/A
PCYT1B		#N/A
KCTD17		#N/A
CISD3		#N/A
SLC38A6		#N/A
WNT10B		#N/A
DFFA		#N/A
C19orf52		#N/A
LOC100506930		#N/A
ASF1B		#N/A
AGAP3		#N/A
ABCD1		#N/A
SLC35A4		#N/A
HSPB8		#N/A
COMMD3		#N/A
EARS2		#N/A
CAPN5		#N/A
HOXA13		#N/A
GINS4		#N/A
THBS4		#N/A
HMOX1		#N/A
LOC100507495		#N/A
39509		#N/A
TMEM53		#N/A
MBLAC1		#N/A
TROAP		#N/A
TRIB1		#N/A
ENO4		#N/A
LOC401022		#N/A
FAM136A		#N/A
ACTR2		#N/A
NKX2-3		#N/A
NKX2-2		#N/A
CYB561D2		#N/A
IQCK		#N/A
LOC100144603		#N/A
SEC22B		#N/A
MAVS		#N/A
OPN3		#N/A
ESRRA		#N/A
COL9A3		#N/A
MEF2BNB		#N/A
ATHL1		#N/A
SENP3		#N/A
AS3MT		#N/A
LOC100287482		#N/A
ZNF747		#N/A
IRAK1BP1		#N/A
SHISA3		#N/A
SCLY		#N/A
LOC387723		#N/A
RILP		#N/A
GPR176		#N/A
OAF		#N/A
FBXO22		#N/A
UBE2S		#N/A
PECR		#N/A
TRMT61A		#N/A
TPMT		#N/A
ACOT11		#N/A
RGS16		#N/A
KLRG1		#N/A
STEAP3		#N/A
FAM20C		#N/A
MAGIX		#N/A
NQO1		#N/A
ZNF358		#N/A
BOLA2		#N/A
ALDH1L2		#N/A
CYP2E1		#N/A
CMBL		#N/A
METTL12		#N/A
CBX6		#N/A
GPN2		#N/A
C16orf74		#N/A
FGF18		#N/A
KPNB1		#N/A
C19orf60		#N/A
TRNP1		#N/A
RHBDL3		#N/A
ABLIM2		#N/A
AGTRAP		#N/A
CYBASC3		#N/A
LBX1		#N/A
RPS26		#N/A
TP53		#N/A
ADAMTS1		#N/A
APITD1-CORT		#N/A
TMEM234		#N/A
PCDHGA11		#N/A
TSPAN18		#N/A
PPPDE2		#N/A
BCAS4		#N/A
IARS		#N/A
TST		#N/A
ATP12A		#N/A
RPL39L		#N/A
C9orf69		#N/A
HTRA3		#N/A
DUSP3		#N/A
CHCHD10		#N/A
TMEM222		#N/A
ID1		#N/A
IGFLR1		#N/A
EHD3		#N/A
VMP1		#N/A
IQSEC2		#N/A
H1FX		#N/A
MRPL52		#N/A
RNF122		#N/A
HOXC8		#N/A
MGC23284		#N/A
TUBB2B		#N/A
CREG1		#N/A
EIF4EBP1		#N/A
TIGD5		#N/A
VASH1		#N/A
LOC100506451		#N/A
PEF1		#N/A
ISG20L2		#N/A
EMID2		#N/A
OSCP1		#N/A
PPP2R2C		#N/A
SLC35B2		#N/A
VPS25		#N/A
NRTN		#N/A
GPATCH4		#N/A
C12orf52		#N/A
SPHK1		#N/A
REEP6		#N/A
TMEM138		#N/A
AMACR		#N/A
HOXB9		#N/A
PSAT1		#N/A
KLF15		#N/A
RPUSD1		#N/A
SMUG1		#N/A
LOC284385		#N/A
OGG1		#N/A
SUOX		#N/A
LAMTOR1		#N/A
DCTPP1		#N/A
ADI1		#N/A
RBP4		#N/A
NEURL2		#N/A
KCNJ4		#N/A
DOLK		#N/A
LOC653566		#N/A
LYRM1		#N/A
LPHN3		#N/A
RNF135		#N/A
C18orf10		#N/A
CTNNBIP1		#N/A
ALG3		#N/A
FAM86C2P		#N/A
GATC		#N/A
UROS		#N/A
CCDC97		#N/A
C16orf55		#N/A
LRRC4		#N/A
LOC728613		#N/A
GPR137B		#N/A
SLC2A12		#N/A
HOMEZ		#N/A
FRAT1		#N/A
ARID5A		#N/A
PKIG		#N/A
PCK2		#N/A
C1orf85		#N/A
PPIC		#N/A
MTERFD3		#N/A
C15orf40		#N/A
EFNA3		#N/A
TUBA4A		#N/A
LNP1		#N/A
SLC7A11		#N/A
CXCL12		#N/A
CDH23		#N/A
LOC100499227		#N/A
MED28		#N/A
FADD		#N/A
LIMD2		#N/A
FBXO44		#N/A
PHYH		#N/A
SLC30A6		#N/A
FAM175A		#N/A
GNB1L		#N/A
TWIST2		#N/A
EBP		#N/A
RWDD2B		#N/A
PLEKHB1		#N/A
NES		#N/A
ERAP1		#N/A
POU6F1		#N/A
BACE1		#N/A
C12orf66		#N/A
CLYBL		#N/A
ADAMTS13		#N/A
HOXB6		#N/A
TRAPPC5		#N/A
SDHC		#N/A
BCL2L13		#N/A
PDGFB		#N/A
SNAR-E		#N/A
C17orf61		#N/A
KCTD1		#N/A
SETD6		#N/A
GNG7		#N/A
NID2		#N/A
ZNHIT2		#N/A
SPATA2L		#N/A
LAMA1		#N/A
ITGA1		#N/A
CTU1		#N/A
NME5		#N/A
CDC42EP2		#N/A
C9orf86		#N/A
TUBGCP4		#N/A
LOC100499467		#N/A
PSENEN		#N/A
ORAI1		#N/A
AK8		#N/A
SELO		#N/A
ADORA2A		#N/A
LACTB2		#N/A
ALDOA		#N/A
PHOSPHO2-KLHL23		#N/A
CPT1C		#N/A
GPR64		#N/A
PDXP		#N/A
NUDT7		#N/A
FUT10		#N/A
HS1BP3		#N/A
PCDH1		#N/A
NAT6		#N/A
DEF8		#N/A
STAG3L4		#N/A
ORMDL2		#N/A
LOC100190939		#N/A
PIGU		#N/A
NPTX2		#N/A
C17orf70		#N/A
MYH14		#N/A
PCDH9		#N/A
CCNG1		#N/A
CRYL1		#N/A
TMEM132A		#N/A
SOBP		#N/A
C20orf196		#N/A
SLC35E4		#N/A
RPP40		#N/A
VAX2		#N/A
GINS2		#N/A
TMEM99		#N/A
SLC39A1		#N/A
EXD2		#N/A
CENPB		#N/A
C7orf49		#N/A
C9orf140		#N/A
RNF26		#N/A
C17orf37		#N/A
MYC		#N/A
SNORA64		#N/A
UBAC2-AS1		#N/A
ZNF691		#N/A
CTSO		#N/A
ELK3		#N/A
IDH2		#N/A
C8orf55		#N/A
RANBP1		#N/A
SLC1A5		#N/A
TIMM10		#N/A
CCDC167		#N/A
DEPTOR		#N/A
ZNF324B		#N/A
C15orf58		#N/A
ATP5G1		#N/A
B3GAT3		#N/A
PPP1R14C		#N/A
EGLN3		#N/A
MOXD1		#N/A
MTL5		#N/A
SLC2A6		#N/A
FAM89B		#N/A
SNAPC3		#N/A
KIAA1609		#N/A
PDX1		#N/A
EMILIN2		#N/A
CTXN1		#N/A
SERTAD1		#N/A
TOMM22		#N/A
PRTFDC1		#N/A
C1orf182		#N/A
IL15RA		#N/A
ATF5		#N/A
LAMB1		#N/A
PGLS		#N/A
C2orf43		#N/A
MXRA7		#N/A
ENDOD1		#N/A
JMJD4		#N/A
INHBB		#N/A
MGC72080		#N/A
LOC100506649		#N/A
DOHH		#N/A
MEIS3		#N/A
TCEANC2		#N/A
SPSB4		#N/A
LY6E		#N/A
ENPP2		#N/A
COL4A5		#N/A
PRAF2		#N/A
PRDM16		#N/A
KDM1B		#N/A
CHCHD8		#N/A
MARS2		#N/A
SUSD5		#N/A
EFHD2		#N/A
POLR3D		#N/A
FAM101B		#N/A
FZD9		#N/A
LRRC34		#N/A
MTFP1		#N/A
BFSP1		#N/A
WT1		#N/A
TMEM97		#N/A
SH3D21		#N/A
RRP36		#N/A
MED20		#N/A
FAM131A		#N/A
MTSS1		#N/A
ADPRHL1		#N/A
CNTFR		#N/A
ECHDC1		#N/A
C16orf5		#N/A
USH1C		#N/A
EIF1AX		#N/A
SLIT2		#N/A
PLLP		#N/A
KLRG2		#N/A
SALL2		#N/A
ST6GALNAC3		#N/A
C14orf21		#N/A
HOMER3		#N/A
HIBCH		#N/A
CDK20		#N/A
FKBP5		#N/A
GM2A		#N/A
RSG1		#N/A
TMEM17		#N/A
NCRNA00339		#N/A
SLC25A45		#N/A
CHST7		#N/A
SORD		#N/A
NUDT8		#N/A
CCDC122		#N/A
HEY2		#N/A
FAM78A		#N/A
FLJ37453		#N/A
GLA		#N/A
HNRNPA3		#N/A
IGFBP5		#N/A
C11orf96		#N/A
ETFB		#N/A
BAG2		#N/A
ARMC4		#N/A
DOCK4		#N/A
GPX3		#N/A
FLJ37035		#N/A
NOG		#N/A
LRRC61		#N/A
RPS6KL1		#N/A
TESC		#N/A
APTX		#N/A
CEBPB		#N/A
DCPS		#N/A
LOC100128361		#N/A
C20orf29		#N/A
LRRN2		#N/A
GUCY1A3		#N/A
DLX4		#N/A
MTR		#N/A
WIPF1		#N/A
COMMD1		#N/A
AHNAK		#N/A
METRN		#N/A
CTSB		#N/A
LDHC		#N/A
LOC729970		#N/A
EMB		#N/A
PIGF		#N/A
C20orf30		#N/A
C17orf90		#N/A
ADAP1		#N/A
DNLZ		#N/A
PDZRN3		#N/A
PIGN		#N/A
BOC		#N/A
SPSB2		#N/A
IGF2BP2		#N/A
SLC19A1		#N/A
C3orf21		#N/A
HSD17B6		#N/A
SPC24		#N/A
FLYWCH2		#N/A
ARHGEF6		#N/A
DUSP18		#N/A
VSTM4		#N/A
GPC5		#N/A
CBS		#N/A
CADPS2		#N/A
QRFPR		#N/A
C19orf47		#N/A
EME2		#N/A
CCDC106		#N/A
ELOVL6		#N/A
LOC100507567		#N/A
RPE		#N/A
C11orf70		#N/A
NPHP1		#N/A
EFCAB11		#N/A
NDUFAF3		#N/A
ADAMTSL4		#N/A
SMOC1		#N/A
SLC47A1		#N/A
ID4		#N/A
VAC14		#N/A
ABHD15		#N/A
GLI4		#N/A
TRMT12		#N/A
EFCAB2		#N/A
FLJ46906		#N/A
COLEC12		#N/A
NAA40		#N/A
HAND1		#N/A
SRSF9		#N/A
ASB13		#N/A
CCBL2		#N/A
ARMC2		#N/A
SNRNP27		#N/A
NXPH4		#N/A
QPRT		#N/A
TRIM32		#N/A
FAM127C		#N/A
TEX19		#N/A
BCCIP		#N/A
OSR1		#N/A
SLC10A4		#N/A
ZNF524		#N/A
BHLHE41		#N/A
TIRAP		#N/A
OSGEPL1		#N/A
CYB5RL		#N/A
BZW2		#N/A
C11orf61		#N/A
SNAI1		#N/A
LIN7B		#N/A
ALG10		#N/A
RGS3		#N/A
FLJ20021		#N/A
C1orf122		#N/A
ZNF76		#N/A
ATP5S		#N/A
C10orf35		#N/A
THAP8		#N/A
NLRX1		#N/A
C14orf128		#N/A
EDEM2		#N/A
SLC9A3R1		#N/A
DECR2		#N/A
CXXC5		#N/A
C10orf125		#N/A
FAM63A		#N/A
RNF41		#N/A
GBA		#N/A
HPS6		#N/A
MED29		#N/A
PRSS12		#N/A
MRPS25		#N/A
C5orf55		#N/A
PEX19		#N/A
GCLM		#N/A
BCDIN3D		#N/A
PSKH1		#N/A
TP53TG1		#N/A
GLRX		#N/A
C9orf116		#N/A
POLM		#N/A
COL2A1		#N/A
MEF2B		#N/A
TMEM65		#N/A
VAX1		#N/A
TMEM93		#N/A
LRP10		#N/A
NUPR1		#N/A
C14orf79		#N/A
RRS1		#N/A
HIBADH		#N/A
NEK11		#N/A
C9orf3		#N/A
ALG12		#N/A
FOXF1		#N/A
LOC148189		#N/A
TIMM8A		#N/A
LOC645212		#N/A
NXT1		#N/A
FAM195B		#N/A
PTGES2		#N/A
MYCL1		#N/A
ENSA		#N/A
RBM19		#N/A
C7orf13		#N/A
C8orf82		#N/A
PITPNC1		#N/A
CCDC69		#N/A
OIP5		#N/A
WDR73		#N/A
AIF1L		#N/A
GBX2		#N/A
C14orf126		#N/A
GEMIN8		#N/A
CYP26B1		#N/A
SPG21		#N/A
C19orf26		#N/A
IFT27		#N/A
FAM86C1		#N/A
ZNF619		#N/A
SLC9A3R2		#N/A
ALDH1B1		#N/A
PPWD1		#N/A
SHF		#N/A
SLC16A13		#N/A
RABL2B		#N/A
OTUD5		#N/A
MKX		#N/A
ASRGL1		#N/A
ZNF354A		#N/A
DLL3		#N/A
SMPD2		#N/A
CCNH		#N/A
GPRC5B		#N/A
ZNF536		#N/A
FBXL17		#N/A
NKAIN1		#N/A
CENPM		#N/A
CHST14		#N/A
ZNF576		#N/A
ACAD11		#N/A
ETV6		#N/A
GATA2		#N/A
HPCAL1		#N/A
C6orf108		#N/A
TRIB3		#N/A
PRMT6		#N/A
BIN3		#N/A
DDX28		#N/A
DET1		#N/A
TSPAN11		#N/A
RNFT2		#N/A
AVEN		#N/A
GPR162		#N/A
PELI3		#N/A
PNKD		#N/A
AP1S2		#N/A
PLOD2		#N/A
TCTA		#N/A
CLN5		#N/A
LOC728739		#N/A
TMEM150A		#N/A
STX17		#N/A
C11orf68		#N/A
MRPS12		#N/A
ATG10		#N/A
RNASEK		#N/A
ZDHHC3		#N/A
LOC401397		#N/A
ZP3		#N/A
PRIMA1		#N/A
DUSP4		#N/A
NPL		#N/A
NCRNA00094		#N/A
RGP1		#N/A
NAGPA		#N/A
ABHD11		#N/A
RFTN1		#N/A
HSPA12A		#N/A
CHRNA5		#N/A
TSPAN9		#N/A
FGFR1		#N/A
NUMBL		#N/A
HN1		#N/A
ABTB2		#N/A
TP73-AS1		#N/A
PAICS		#N/A
PIGM		#N/A
NEIL2		#N/A
KCTD12		#N/A
SNX33		#N/A
PIN1		#N/A
ZNF784		#N/A
TTLL1		#N/A
TMEM51		#N/A
GPR153		#N/A
FAM59B		#N/A
LOC648987		#N/A
IQCG		#N/A
LZTFL1		#N/A
IPP		#N/A
CSF1		#N/A
TNFSF9		#N/A
CTNS		#N/A
HMGCL		#N/A
FAM110A		#N/A
SH3RF3		#N/A
C16orf57		#N/A
APITD1		#N/A
KCNC4		#N/A
TMEM106C		#N/A
USF1		#N/A
CD320		#N/A
NKIRAS2		#N/A
C5orf13		#N/A
GCAT		#N/A
TMEM98		#N/A
RPGRIP1L		#N/A
TP53I11		#N/A
HES6		#N/A
LONRF3		#N/A
MEF2C		#N/A
METTL23		#N/A
AGPAT2		#N/A
EIF5A		#N/A
BTBD11		#N/A
KDELR3		#N/A
HAX1		#N/A
PIGX		#N/A
TM9SF1		#N/A
SLC25A22		#N/A
TBC1D7		#N/A
PKIA		#N/A
LOC100506054		#N/A
TOX2		#N/A
39696		#N/A
TBX3		#N/A
PNMAL1		#N/A
MMP2		#N/A
TMEM8B		#N/A
TAX1BP3		#N/A
OPA3		#N/A
EPN1		#N/A
ARRB1		#N/A
MOCS1		#N/A
FBXO17		#N/A
CMTM7		#N/A
MRPL55		#N/A
IFNAR2		#N/A
MMAB		#N/A
MED22		#N/A
DLX1		#N/A
MANBAL		#N/A
KIF17		#N/A
ATP6V0E2		#N/A
CD276		#N/A
NUDT16		#N/A
FLYWCH1		#N/A
SIGMAR1		#N/A
DTYMK		#N/A
CHCHD4		#N/A
HOXC5		#N/A
RARG		#N/A
C1orf212		#N/A
PRPS1		#N/A
ST3GAL3		#N/A
PAOX		#N/A
EXO1		#N/A
MYBBP1A		#N/A
MRPL43		#N/A
C9orf7		#N/A
PUS1		#N/A
DIXDC1		#N/A
TTYH2		#N/A
MRI1		#N/A
TRIB2		#N/A
RAD51D		#N/A
DOK1		#N/A
GEM		#N/A
CABLES1		#N/A
CUX1		#N/A
BCS1L		#N/A
PTGR2		#N/A
TMEM130		#N/A
PDE9A		#N/A
LPPR2		#N/A
KRIT1		#N/A
EXOSC3		#N/A
GEMIN7		#N/A
PTER		#N/A
E2F3		#N/A
ANXA11		#N/A
ZSCAN2		#N/A
COCH		#N/A
GSTZ1		#N/A
AP3M1		#N/A
SERPINE2		#N/A
REPIN1		#N/A
FAM189B		#N/A
CXorf40A		#N/A
LDB1		#N/A
SLC1A3		#N/A
FAM98B		#N/A
CAMK2G		#N/A
TMEM231		#N/A
ORC2		#N/A
FUS		#N/A
C6orf1		#N/A
CNNM2		#N/A
CDC25B		#N/A
SH2B1		#N/A
EFHC1		#N/A
PGAM5		#N/A
NIT1		#N/A
SHMT1		#N/A
ZNF74		#N/A
VDAC2		#N/A
MFSD11		#N/A
NFATC1		#N/A
MRRF		#N/A
C19orf28		#N/A
GSN		#N/A
FOXO4		#N/A
GSTCD		#N/A
EIF3B		#N/A
LPHN1		#N/A
GFM2		#N/A
NR2C1		#N/A
BSCL2		#N/A
CCM2		#N/A
MTHFSD		#N/A
NUP62CL		#N/A
RHBDD2		#N/A
POLR1B		#N/A
WARS		#N/A
SLC50A1		#N/A
C1orf93		#N/A
SLC7A8		#N/A
FAM104B		#N/A
PEMT		#N/A
EYA4		#N/A
VEGFA		#N/A
ITPK1		#N/A
MFAP2		#N/A
HHLA3		#N/A
PDLIM2		#N/A
PVR		#N/A
SIRT2		#N/A
DHX33		#N/A
ATF7		#N/A
C7orf10		#N/A
ADPGK		#N/A
VWA1		#N/A
ACTA2		#N/A
CDKN3		#N/A
PSMD1		#N/A
C21orf33		#N/A
BCAP29		#N/A
MCM8		#N/A
LIMK1		#N/A
CAPNS1		#N/A
GTPBP3		#N/A
ADCK1		#N/A
LRR1		#N/A
ZNF48		#N/A
RARA		#N/A
PEX5		#N/A
METTL13		#N/A
SCRN3		#N/A
IL17RC		#N/A
UBE2H		#N/A
MTFR1		#N/A
TCF3		#N/A
HNRNPAB		#N/A
ASAH1		#N/A
SEC31A		#N/A
RCC2		#N/A
PFKM		#N/A
VDAC1		#N/A
PDK2		#N/A
BTN3A2		#N/A
EXTL2		#N/A
TSEN15		#N/A
CTBP2		#N/A
NCK2		#N/A
COMT		#N/A
ALKBH2		#N/A
POLL		#N/A
THRA		#N/A
PANK1		#N/A
CHMP2A		#N/A
SUMF2		#N/A
MGAT1		#N/A
TCEB1		#N/A
CDK5RAP1		#N/A
DLST		#N/A
DYNC2LI1		#N/A
ATP2C1		#N/A
MEX3D		#N/A
SIRT6		#N/A
DIAPH1		#N/A
TJAP1		#N/A
TMEM214		#N/A
LSM14A		#N/A
DPP3		#N/A

## Sheet: Nuclear (Up & Down)
Stubbs & Conrad		Osinalde et.al			Both
gene	log2(fold_change)	gene	Expression
KLF14	-5.10677	RBL1	0.381976		RBL1
ETV4	-4.43437	BPTF	0.617169		BPTF
SPRY4	-3.84754	NOTCH2	0.501357		#N/A
UGT3A2	-3.51742	LONP2	1.83615		#N/A
RNU11	-3.46069	ZNF597	1.36326		ZNF597
SYNDIG1	-3.44155	CDK8	1.16071		#N/A
LOC100128881	-3.42687	C18orf25	0.563333		C18orf25
FAM86B1	-3.24397	ATAD2	0.513692		ATAD2
FIBCD1	-3.23286	HNRPLL	0.453012		#N/A
C19orf23	-3.21643	RANBP1	0.432175		RANBP1
SCUBE1	-2.96657	MRPL35	0.395821		#N/A
THOC4	-2.89723	GFM2	0.345863		#N/A
PRR5-ARHGAP8	-2.89259	EAF1	0.331774		EAF1
C10orf91	-2.83278	RBM34	0.326466		RBM34
TLCD1	-2.80141	ZHX3	0.287033		ZHX3
PANX2	-2.77972	IRS2	0.273425		IRS2
CNKSR1	-2.65706	VDAC2	0.189796		VDAC2
LENG9	-2.65291	TMEM87B	1.39234		TMEM87B
FXYD6	-2.6523	FANCC	1.19144		FANCC
TMEM31	-2.60807	ZNF107	1.1475		ZNF107
NDNF	-2.60238	ATF6	1.02402		ATF6
TMEM37	-2.58214	FAM70A	1.00414		FAM70A
LGR5	-2.55751	ACOX1	0.96986		ACOX1
METTL7B	-2.54022	NDUFA5	0.926223		#N/A
SRD5A3	-2.52401	KLHDC5	0.74195		#N/A
SEMA6A	-2.47966	FAM104A	0.657279		FAM104A
LOC92659	-2.47363	FNDC3A	0.628423		#N/A
B4GALNT1	-2.45842	GLUD1	0.604025		#N/A
ASTN2	-2.45649	NIPAL3	0.599245		NIPAL3
CDH4	-2.43301	MYO6	0.56325		MYO6
C17orf97	-2.42818	ICT1	0.551755		#N/A
COL13A1	-2.41964	PPP1R3F	0.538061		PPP1R3F
PCDHGA11	-2.41134	VPS13A	0.535069		#N/A
SLC16A2	-2.37369	MUDENG	0.510502		#N/A
PPAPDC3	-2.35563	CPPED1	0.509306		#N/A
LOC100506190	-2.33167	ECT2	0.486107		ECT2
PIR	-2.30846	UBE2W	0.478546		UBE2W
BAX	-2.29455	CASK	0.463635		CASK
RTN1	-2.28196	AIMP2	0.458567		#N/A
MMP17	-2.27709	SEC61A2	0.454626		SEC61A2
OLIG2	-2.25542	ARFIP1	0.449514		#N/A
RPS10-NUDT3	-2.2393	MTDH	0.448048		#N/A
FLJ42875	-2.23718	ZDHHC7	0.446423		#N/A
LOXL1	-2.23595	NDC80	0.445299		NDC80
MESP2	-2.21261	SIK3	0.438199		SIK3
ATHL1	-2.21058	FRAS1	0.41241		#N/A
UNC5A	-2.2079	RANBP10	0.370978		#N/A
PCOTH	-2.18146	SLC7A6OS	0.364975		SLC7A6OS
B9D1	-2.17467	LARP4B	0.355497		#N/A
EPHA8	-2.16974	RFK	0.329639		#N/A
THTPA	-2.15788	MORF4L1	0.320083		MORF4L1
FLJ39051	-2.15312	KCNJ8	0.290151		#N/A
GYPC	-2.14467	FLVCR1	0.288669		FLVCR1
APCDD1	-2.12574	PBK	0.281626		#N/A
SLC6A9	-2.10545	CLTA	0.20271		#N/A
TMEM171	-2.09468	TCOF1	0.169648		#N/A
NCRNA00086	-2.09437	RPS20	0.138102		#N/A
CYB5D2	-2.08837	C1GALT1C1	0.129593		#N/A
CHST8	-2.08082	DHCR7	0.163924		#N/A
PIGV	-2.08046	ATF6	1.00856		ATF6
LOC100289341	-2.07507	ACOX1	0.474232		ACOX1
NCRNA00263	-2.06292	ASXL3	0.421649		#N/A
ETV5	-2.0549	AIMP1	0.355453		#N/A
C4orf10	-2.05178	AGL	0.538338		AGL
LOC100133985	-2.03793	ANKRD33B	0.357607		ANKRD33B
H2AFX	-2.019	ANXA11	0.609551		ANXA11
SLC38A10	-2.01763	ARMC8	0.512933		ARMC8
MOXD1	-2.00006	ASF1B	0.159001		ASF1B
C15orf27	-1.98273	ASPM	0.655859		ASPM
KCNG1	-1.97769	ATP5E	0.264714		#N/A
C10orf10	-1.97205	BIRC5	0.18781		#N/A
CCDC71	-1.96448	CASC4	1.67106		#N/A
LHPP	-1.94113	CSNK1D	0.395266		#N/A
PGF	-1.91021	CNOT10	0.189792		#N/A
LOC643988	-1.90053	CGRRF1	0.412122		#N/A
SPRYD4	-1.89368	CENPP	0.69507		#N/A
CYP2E1	-1.88958	C12orf48	0.500124		#N/A
GALNTL1	-1.88772	C12orf65	0.684698		C12orf65
MARCKSL1	-1.86712	C15orf23	0.321055		C15orf23
ARF3	-1.86097	C16orf80	0.608603		#N/A
ELFN1	-1.85591	C22orf23	0.769546		#N/A
SLC38A6	-1.84209	C3orf18	0.284908		#N/A
RNU4ATAC	-1.82561	C4orf32	0.739578		#N/A
FAR2	-1.8234	C4orf33	0.487837		#N/A
C10orf114	-1.82164	C5orf27	1.04736		#N/A
PPP2R2C	-1.81794	C5orf37	0.609492		#N/A
THBS4	-1.81756	C6orf167	0.606784		#N/A
FAM86DP	-1.81724	C6orf204	0.577909		#N/A
TRIB1	-1.81229	C6orf89	0.413656		#N/A
FGF11	-1.81006	C7orf13	0.966673		#N/A
RBP4	-1.80364	C8orf51	2.0392		#N/A
GMPR	-1.80205	C9orf5	1.27761		C9orf5
DLX3	-1.80055	CPSF6	0.507425		#N/A
PRRX2	-1.79916	CCDC50	0.746762		CCDC50
PYCRL	-1.79796	CCDC50	0.746064		CCDC50
LOC100289187	-1.79575	CCDC66	0.428668		CCDC66
HSH2D	-1.79357	COL9A3	0.540325		COL9A3
KLRG1	-1.79297	COL18A1	0.405991		#N/A
ZDHHC14	-1.79216	CRAMP1L	0.131382		CRAMP1L
RSG1	-1.79079	CDKN1A	0.470473		#N/A
TP53	-1.78855	CSRNP3	1.74462		#N/A
SYT17	-1.77926	DDHD2	0.38986		DDHD2
PDE3B	-1.7777	DDX52	0.584773		#N/A
SLC25A43	-1.77705	DHRS2	0.762648		#N/A
LOC100131193	-1.77129	DISC1	0.369421		#N/A
MMP15	-1.76923	DYRK2	0.681833		#N/A
PCYT1B	-1.75766	ENDOD1	0.318616		ENDOD1
RNF135	-1.74994	ECT2	0.360404		ECT2
SNORD23	-1.74763	EXOC8	0.496376		EXOC8
KCNAB2	-1.74617	EXTL2	0.363358		EXTL2
HS3ST3A1	-1.74184	ESYT2	0.25975		ESYT2
CCDC92	-1.74158	FAM5C	0.694388		#N/A
ADRA1B	-1.73597	FBXO7	0.201942		#N/A
TOB2P1	-1.73428	FCGR2B	1.80685		#N/A
LOC729970	-1.73359	GPR124	0.111773		#N/A
ENO1-AS1	-1.72393	GPR98	0.422388		#N/A
SLC25A45	-1.72022	GATAD1	0.594551		GATAD1
PTMS	-1.71956	GLIS3	0.389217		GLIS3
TMEM223	-1.70091	GOT1	0.5424		#N/A
C5orf13	-1.6987	QPCT	0.309062		QPCT
PSAT1	-1.6922	GSTT2	3.2771		#N/A
PDE1B	-1.69089	GLDC	0.141064		#N/A
SLC1A1	-1.68087	GTDC1	0.268323		#N/A
BACE1	-1.68071	GLO1	1.17524		#N/A
HOXB13	-1.68041	GOPC	0.663658		#N/A
PCDHGB5	-1.67998	LOC643790	0.151327		#N/A
RGS20	-1.66641	LOC401431	0.869595		#N/A
GBGT1	-1.66209	KLHL15	0.742397		KLHL15
NOL3	-1.66161	KLHL15	0.718692		KLHL15
ATP12A	-1.6589	KRT32	2.51863		#N/A
NRSN2	-1.65866	KIAA1033	0.833919		KIAA1033
CREG1	-1.65763	KIAA1191	0.262592		#N/A
GDF11	-1.65385	KIF13B	0.184406		#N/A
TSPAN18	-1.6512	LTA4H	0.568003		#N/A
CCDC86	-1.64183	LIMS1	0.369722		LIMS1
C1orf182	-1.635	LHFPL2	0.800474		#N/A
BARX2	-1.63309	LYRM1	1.0891		LYRM1
LOC645249	-1.62653	MIF	0.140062		#N/A
C1orf85	-1.62096	MSRB3	1.27693		MSRB3
SMTNL2	-1.61967	METTL7A	0.494829		#N/A
MGC23284	-1.61963	MRPL39	0.246537		MRPL39
CA12	-1.61359	MRPL49	0.735588		#N/A
LOC387723	-1.60865	MSX2	1.1071		MSX2
IGFBPL1	-1.60595	MINA	0.487911		#N/A
COMMD9	-1.60553	NRAS	0.527508		#N/A
UROS	-1.59946	NGLY1	0.388893		#N/A
UCP2	-1.59722	NIN	1.16685		NIN
C15orf57	-1.59659	SGK269	0.2719		#N/A
EMILIN3	-1.57732	NFKB1	0.169748		#N/A
UBAC2-AS1	-1.57653	NCOR2	0.331168		#N/A
CEACAM19	-1.57602	NFYC	0.145618		#N/A
FLJ39582	-1.56796	NUCB2	0.604906		NUCB2
PAQR8	-1.56786	OAT	0.453109		#N/A
PCDH1	-1.56522	PANK3	0.431062		PANK3
SUSD3	-1.5626	PXDN	0.425883		#N/A
LPHN3	-1.56118	PIGX	0.700463		#N/A
CHAC1	-1.56073	PLCH1	0.621481		#N/A
GPR146	-1.56042	PAG1	0.52008		#N/A
LYRM1	-1.55958	PARN	0.376541		#N/A
COL9A3	-1.55678	PGAP1	0.345533		PGAP1
APITD1-CORT	-1.55656	PDSS1	0.284744		#N/A
LOH12CR1	-1.55623	PDCD10	1.11394		PDCD10
GPR64	-1.54942	PRKAB2	0.319353		PRKAB2
ALG3	-1.5478	RAB18	0.492554		RAB18
TP53TG1	-1.5444	RAB5A	0.420792		RAB5A
SLC43A2	-1.54413	RAP2C	0.745203		#N/A
TUBB2B	-1.54351	RPTOR	0.23708		RPTOR
C18orf10	-1.53464	RDH14	0.190148		#N/A
FAM86C2P	-1.53078	RPP14	0.0962687		#N/A
ATOH8	-1.52602	RPS10	0.0819631		#N/A
PLAC1	-1.52431	RC3H1	0.542487		RC3H1
MTSS1	-1.52338	RNF139	0.843205		RNF139
SLC29A4	-1.5114	SCYL2	0.535327		SCYL2
C3orf75	-1.5092	SELT	0.263414		#N/A
SLC16A9	-1.50853	SEMA3E	0.238985		#N/A
ENHO	-1.50723	SRF	0.35158		SRF
SLC30A6	-1.5068	SUGT1	0.153107		#N/A
LOC100506963	-1.50616	SIL1	0.518828		SIL1
ARHGAP31	-1.50476	SLC19A2	0.798493		#N/A
CAPN5	-1.49915	SLC35F2	0.492784		#N/A
TBX3	-1.49677	SKA2	0.896746		#N/A
CHMP6	-1.49531	SKA2	0.761289		#N/A
CCNH	-1.49153	SIP1	0.120368		#N/A
PRDM16	-1.49004	STX5	0.148009		#N/A
PCDHGC4	-1.48827	TARDBP	0.619136		#N/A
CCDC69	-1.4844	TANC2	0.492376		TANC2
MAFA	-1.48404	THOC4	5.42106		THOC4
TUBA1B	-1.48376	THOC4	4.44027		THOC4
SOD3	-1.47334	TOR1AIP2	0.860173		#N/A
CITED1	-1.46911	TOR1B	0.311702		TOR1B
GINS4	-1.46884	TANK	0.88196		#N/A
SSTR5	-1.4673	TMED8	0.314086		#N/A
HOXB9	-1.46022	TMEM167A	0.417754		#N/A
CA2	-1.45393	TMEM33	0.477608		#N/A
ZDHHC24	-1.45354	TSEN2	0.398948		TSEN2
SLC35A4	-1.44225	TYW1	0.335492		TYW1
ZFHX2	-1.4412	TUFT1	0.21839		TUFT1
HSPB8	-1.44069	UBAC1	0.0914297		UBAC1
FOXD2	-1.43996	B4GALT6	1.42099		#N/A
RWDD2B	-1.43925	UTP23	0.439065		UTP23
ASF1B	-1.43922	ABL2	0.636686		ABL2
LRRC4	-1.43624	WHSC1	0.252254		#N/A
KLHL22	-1.43149	ZFAT	0.768938		ZFAT
OPN3	-1.43102	ZNF138	1.11133		ZNF138
NQO1	-1.42517	ZNF177	0.386758		#N/A
PRDX2	-1.42051	ZNF239	0.71735		ZNF239
TPP1	-1.42009	ZNF256	0.472373		ZNF256
ZADH2	-1.41229	ZNF280B	0.635432		ZNF280B
SETD6	-1.41212	ZNF527	0.636719		ZNF527
STEAP3	-1.4106	MYB	-0.199568		#N/A
MARVELD1	-1.40912	CDT1	-0.205842		#N/A
NME5	-1.40809	GNL3L	-0.409218		GNL3L
TMEM177	-1.40433	NOLC1	-0.898083		#N/A
CBR3	-1.40169	ENSA	-0.900159		ENSA
ANGEL1	-1.39934	SLC45A3	-1.09352		#N/A
NRTN	-1.39884	MRPL33	-0.137779		#N/A
LAMA1	-1.39211	FUZ	-0.20893		#N/A
ZC3H10	-1.39083	COG8	-0.211591		COG8
SLIT2	-1.38868	TAF1A	-0.21753		TAF1A
RPL39L	-1.38708	TCF25	-0.286598		TCF25
COMMD3	-1.38701	XKRX	-0.296967		#N/A
TMEM138	-1.38687	TM9SF4	-0.30081		#N/A
GPC5	-1.38614	CTXN1	-0.302371		CTXN1
ZNF747	-1.38539	SNRNP25	-0.339236		#N/A
WNT10B	-1.38531	EDC3	-0.344063		#N/A
CRTAP	-1.38364	NIP7	-0.349196		#N/A
METTL1	-1.3836	ZNF3	-0.359832		ZNF3
MGC72080	-1.38359	XBP1	-0.36175		#N/A
PIGU	-1.3833	ProSAPiP1	-0.38238		#N/A
NRN1	-1.38326	SUMO3	-0.403872		#N/A
STOX1	-1.38068	ASH2L	-0.409514		#N/A
EIF4EBP3	-1.37911	LGTN	-0.418077		#N/A
NUPR1	-1.37637	HSPH1	-0.418501		#N/A
GPX3	-1.36811	RCC2	-0.473489		RCC2
EIF5AL1	-1.3638	TCF25	-0.50937		TCF25
SNAR-G1	-1.36155	CC2D1A	-0.519285		CC2D1A
RHBDL3	-1.36143	LSM4	-0.605741		#N/A
CXCL12	-1.36098	KCTD15	-0.610008		#N/A
CCDC3	-1.35949	LEF1	-0.649741		#N/A
MYO1D	-1.35882	CRYZ	-0.679462		#N/A
PEX10	-1.35872	SKP2	-0.685825		#N/A
HMOX1	-1.35812	PRPS1	-0.795311		PRPS1
VMP1	-1.35269	MAGED1	-0.846966		MAGED1
SIGMAR1	-1.35148	FAR2	-0.916925		FAR2
APTX	-1.34884	AK3L1	-0.94624		#N/A
URM1	-1.34882	GBA	-1.0156		GBA
LAYN	-1.34818	C18orf10	-1.03395		C18orf10
PTP4A3	-1.34729	PXMP2	-1.08896		#N/A
GM2A	-1.34587	MRPL34	-0.0932624		#N/A
REEP6	-1.34576	ABHD14B	-0.34932		#N/A
CRLF1	-1.33873	ACP1	-0.578819		#N/A
SIL1	-1.33763	ACTB	-0.469462		#N/A
SLC25A23	-1.33746	ACOT13	-0.290097		ACOT13
SMUG1	-1.33512	ADA	-0.375341		#N/A
TMEM53	-1.33481	AK3L1	-0.60542		#N/A
RASL11A	-1.33467	AHNAK	-0.748667		#N/A
FLJ37453	-1.33403	AKR1A1	-0.240739		AKR1A1
EMILIN2	-1.3338	AIF1L	-0.196454		AIF1L
LAMTOR1	-1.33264	ARMC10	-0.210861		#N/A
SLC25A10	-1.32997	BAIAP2	-0.376691		BAIAP2
C20orf30	-1.32652	BTF3	-0.460038		#N/A
OAF	-1.3252	BOLA3	-0.234036		BOLA3
PRKAR1B	-1.32449	BRE	-0.597572		BRE
POLN	-1.32213	CLMN	-0.463873		#N/A
PDZD11	-1.31544	CEBPA	-0.225887		#N/A
SYPL2	-1.31538	CENPT	-0.395408		#N/A
TMEM234	-1.3107	C16orf67	-0.214309		#N/A
HSP90AB2P	-1.30997	C17orf86	-0.998979		#N/A
TMEM218	-1.30918	C18orf10	-1.08007		C18orf10
FBXO22	-1.30639	C18orf21	-0.30293		#N/A
PRAF2	-1.30612	C20orf108	-0.232496		C20orf108
ABCD1	-1.30318	C3orf31	-0.436799		#N/A
CCDC8	-1.30308	CMTM3	-0.31517		#N/A
SDC3	-1.29944	CCDC72	-0.293554		#N/A
NUDT7	-1.29937	CCDC92	-0.571148		CCDC92
NEURL2	-1.2987	CORO2A	-0.339985		#N/A
HAND1	-1.29851	CDK5R1	-0.602615		CDK5R1
C17orf61,C17orf61-PLSCR3	-1.29762	COX5A	-0.462077		#N/A
LOC100499227	-1.29682	DAZAP2	-0.180265		#N/A
SPG21	-1.29565	DDX41	-1.02345		DDX41
PDX1	-1.29066	DPY19L1	-0.389794		#N/A
KLHDC9	-1.28548	ELOVL7	-0.464979		#N/A
ADAMTS1	-1.28047	EIF2S2	-0.911237		#N/A
HOMEZ	-1.27826	ERCC2	-0.425675		ERCC2
PLEKHB1	-1.27785	ERCC6	-0.36171		ERCC6
ATF5	-1.27732	EXOC7	-0.752303		EXOC7
LOC100499467	-1.27696	FAM131B	-0.388437		#N/A
SNORD100	-1.2769	FAM96A	-0.810796		#N/A
TEX19	-1.27605	FBXO17	-0.418704		#N/A
FAM86C1	-1.27587	FARP1	-0.667823		#N/A
EFNB3	-1.27577	FOXK2	-0.125954		#N/A
TUBB4	-1.27274	GPR180	-0.456677		GPR180
EARS2	-1.27251	GBAP	-0.575639		#N/A
NCRNA00339	-1.27201	GOSR2	-0.379702		#N/A
POU6F1	-1.26605	GRB10	-0.472781		GRB10
CHCHD10	-1.2656	HSPA4	-0.294186		#N/A
G6PC3	-1.26393	HN1L	-0.441829		HN1L
ADAMTS13	-1.26299	HGS	-0.14236		#N/A
ALG10	-1.26112	HPS1	-0.257666		#N/A
ALG8	-1.2579	HNRNPU	-0.616142		#N/A
NID2	-1.2569	HMGN5	-1.00754		#N/A
ACOT13	-1.25144	HOXB2	-0.25989		HOXB2
SMOC1	-1.25051	DKFZP434I0714	-0.549198		DKFZP434I0714
FLI1	-1.24979	IPO5	-0.893804		#N/A
STX17	-1.24908	INTS12	-1.00734		#N/A
EFNA2	-1.24852	JAK1	-0.639529		#N/A
RNF26	-1.24819	LRRC4B	-0.700392		LRRC4B
HOXA13	-1.24486	LIMCH1	-0.709044		#N/A
SLC9A3R1	-1.23539	LYPLA2	-0.763347		#N/A
SUOX	-1.23128	LYPLA2P1	-0.519255		#N/A
TMEM97	-1.23113	MRC2	-0.472092		#N/A
LOC100130581	-1.229	MKS1	-0.183781		MKS1
C14orf128	-1.22548	MAGED1	-0.690957		MAGED1
JAGN1	-1.22311	MIDN	-0.690957		#N/A
WT1	-1.22304	NACAD	-0.334512		#N/A
KLK1	-1.2214	NETO2	-0.665952		#N/A
TSPAN11	-1.22082	NIPSNAP1	-0.178578		NIPSNAP1
RGS16	-1.21701	NP	-0.325299		#N/A
ISG20L2	-1.21565	NUDT16	-0.352959		NUDT16
APLN	-1.21551	NUDT5	-0.466493		#N/A
METTL12	-1.21513	ODZ3	-0.678512		#N/A
HTRA3	-1.21406	OSBPL10	-0.369969		#N/A
PCOLCE2	-1.21213	PSIP1	-0.599382		PSIP1
C3orf21	-1.21167	PMP22	-1.25957		#N/A
DOLK	-1.21151	PXMP2	-1.31253		#N/A
ASNS	-1.21019	PHF16	-0.207241		#N/A
SDHC	-1.20915	PHF2	-0.507402		#N/A
DLX1	-1.2091	PEBP1	-0.529218		#N/A
SLC47A1	-1.20834	PDE4A	-1.14095		PDE4A
EFCAB11	-1.20779	GART	-0.595111		GART
EXD2	-1.20689	PLEKHG5	-0.419454		PLEKHG5
UBE2D4	-1.20645	PCGF1	-0.27949		#N/A
NRXN2	-1.2056	POLR3K	-0.510014		#N/A
STAG3L4	-1.20387	KCNJ12	-0.462813		#N/A
SNORA67	-1.20382	PCCB	-0.313583		#N/A
PITPNC1	-1.20376	RASL10A	-0.768528		#N/A
MEMO1	-1.20236	RFX2	-1.05625		#N/A
SLC7A8	-1.19956	RPL32P3	-0.235144		#N/A
SEC22B	-1.19856	RPL5	-0.637832		#N/A
C6orf108	-1.19386	S100PBP	-0.507191		S100PBP
DCTPP1	-1.1911	SEC13	-0.425729		#N/A
SLITRK5	-1.19096	40426	-0.620522		#N/A
ZNF207	-1.18988	SRPK1	-0.587987		#N/A
MAMSTR	-1.18974	SCOC	-1.08014		#N/A
BZW2	-1.1876	UNQ1887	-0.14112		#N/A
HOXC8	-1.18537	LOC100130890	-0.247287		#N/A
C20orf29	-1.18485	LOC100288165	-0.301301		#N/A
HEY2	-1.18482	SOLH	-0.351675		SOLH
KDM1B	-1.1846	SUMO2	-0.240508		#N/A
TMEM86A	-1.18327	SLC25A22	-0.39895		#N/A
C11orf96	-1.18242	SPATS2L	-0.596951		SPATS2L
DFFA	-1.18221	SCP2	-0.392859		#N/A
NIT2	-1.18156	SDHD	-0.389859		SDHD
PSENEN	-1.18031	SDC4	-0.659768		SDC4
IGF2BP2	-1.18028	STX12	-0.713695		#N/A
HSP90AB3P	-1.1787	THBS4	-0.790163		THBS4
PSIMCT-1	-1.17352	TSTA3	-0.450787		TSTA3
IQCG	-1.17301	TCF3	-0.347361		TCF3
TYSND1	-1.16986	TBL2	-0.512785		TBL2
MAVS	-1.1695	TOMM70A	-0.765611		#N/A
TUBA4A	-1.16745	TRMT5	-0.281019		#N/A
BIN1	-1.16739	TUBE1	-0.580643		#N/A
LDOC1	-1.16723	TPD52L2	-0.31151		#N/A
CCDC97	-1.16715	YWHAZ	-0.207217		#N/A
RAMP1	-1.16629	USP28	-0.715119		#N/A
CCDC85B	-1.16568	USP48	-0.316387		USP48
LOC100505549	-1.16428	UBE2E3	-0.237961		#N/A
SOBP	-1.16417	UBXN6	-0.418145		UBXN6
LRTOMT	-1.16397	UPF3A	-0.655357		#N/A
ELMO1	-1.16235	VPS36	-0.623741		VPS36
LPHN1	-1.16111	WDR13	-0.269919		#N/A
HOXB8	-1.15813	WDR8	-0.338062		#N/A
GPR160	-1.15727	ZNF148	-0.756971		ZNF148
GBA	-1.15635	ZCCHC3	-0.664061		#N/A
RBM3	-1.15212
MRPL37	-1.15099
EMID2	-1.14989
LOC100507634	-1.14728
PSG4	-1.14711
TPMT	-1.1465
LOC100190939	-1.14436
KIAA1217	-1.14358
SPSB2	-1.14248
ALG6	-1.14107
RNF122	-1.14008
USP54	-1.1399
C11orf70	-1.13826
C14orf79	-1.13775
NCRNA00087	-1.13718
MAP1A	-1.13595
IQCK	-1.13161
SLC16A14	-1.13071
POLA2	-1.1289
LAS1L	-1.12805
KLF15	-1.1264
CNTFR	-1.12636
LOC440288	-1.12616
ELK3	-1.12578
ATP1A1OS	-1.12513
ATP5G1	-1.12412
DUSP9	-1.12402
PCK2	-1.1228
USH1C	-1.12209
ZP3	-1.12154
TST	-1.12146
ECE2	-1.12134
APEX1	-1.12042
CD68	-1.12031
ZNF324B	-1.11974
PLLP	-1.11806
CDKL1	-1.11758
AMACR	-1.11595
PLAU	-1.11548
NKX2-3	-1.11395
SLC19A1	-1.11221
SLC2A12	-1.1115
R3HDM2	-1.11108
SNORA10	-1.10881
AGTRAP	-1.10715
BAG2	-1.1068
CDH23	-1.10657
TUBA1C	-1.10455
SLC1A5	-1.10013
ALDOC	-1.09896
POPDC3	-1.09858
CHCHD8	-1.09854
C19orf26	-1.09748
BCCIP	-1.09714
HSD17B6	-1.094
NDRG1	-1.0928
HOXA2	-1.09261
INHBB	-1.09217
RPL22	-1.09139
CBS	-1.09049
BOC	-1.08903
CPT1C	-1.08626
MMACHC	-1.08504
BTD	-1.08444
LOC100506649	-1.08316
FSCN1	-1.08249
ST6GALNAC3	-1.08179
LRRC34	-1.08097
FAM43B	-1.08071
KCTD1	-1.07807
CTXN1	-1.0772
PDGFB	-1.07575
NME1	-1.07262
GPN2	-1.07196
ENTPD5	-1.07183
DLX4	-1.07169
FOXQ1	-1.06898
LRRN2	-1.06895
LOC100507564	-1.06809
C17orf89	-1.06775
PRIMA1	-1.06739
RPP40	-1.06582
TRNP1	-1.06436
VPS25	-1.06293
CTNS	-1.06275
RPL39	-1.06006
ZNF358	-1.05946
C16orf55	-1.05932
CXCR4	-1.05917
TIRAP	-1.05635
PSMD11	-1.05549
IGFBP5	-1.05468
ORAI3	-1.05405
SCN5A	-1.05254
MTRNR2L2	-1.0523
BLOC1S1	-1.052
RAB1B	-1.05178
EI24	-1.04727
KCTD17	-1.04712
EFCAB2	-1.04512
LRRC20	-1.0448
CMBL	-1.0441
C19orf20	-1.04095
EGLN3	-1.04055
OST4	-1.04023
MEIS3	-1.03822
NXPH4	-1.0363
MPV17	-1.03555
EIF5A	-1.03486
SLC16A13	-1.03299
LBX1	-1.03235
GLRX	-1.03137
R3HDM1	-1.02924
C7orf49	-1.0291
FLRT2	-1.02835
RAB36	-1.02535
TMEM126A	-1.02469
TOMM6	-1.0242
CALML4	-1.02146
CISD3	-1.02066
NRP2	-1.02039
OGG1	-1.01668
PECR	-1.01655
MTCH2	-1.01575
SYNGR1	-1.01437
ORMDL2	-1.01435
PEF1	-1.0137
BCAS4	-1.01318
IRAK1BP1	-1.01301
SSSCA1	-1.01246
CRYL1	-1.01069
CPT2	-1.01024
SCLY	-1.00997
LOC100506668	-1.0077
PIGN	-1.00527
BCL9L	-1.00445
CYP2S1	-1.00338
SLC39A10	-1.00291
UCHL1	-1.00213
LNP1	-1.00172
ADAMTS8	-1.00127
ADI1	-1.00077
TMEM69	-1.00052
ALDOA	-0.999666
PAICS	-0.997984
SPC25	-0.997389
C14orf126	-0.997092
SAMD4B	-0.996505
POLDIP2	-0.996089
GAPDH	-0.996015
GRINA	-0.995877
SECTM1	-0.995781
BOLA3	-0.995685
MMP2	-0.994692
NAA40	-0.991218
PYCR1	-0.990798
RANBP1	-0.989601
LOC728613	-0.98938
ITGA1	-0.988231
CD276	-0.988195
RPUSD1	-0.988032
CYBASC3	-0.985712
NPHP1	-0.985648
TWIST2	-0.985438
OSCP1	-0.98352
RRP36	-0.980801
MOCS1	-0.979444
CHST15	-0.97844
LAMB1	-0.978039
SDK2	-0.977404
GEMIN8P4	-0.975522
PSMG1	-0.975482
CYB5RL	-0.973906
SRM	-0.972759
EHD3	-0.971215
LRP10	-0.969945
SYN2	-0.96966
S100A4	-0.969276
PPDPF	-0.969099
NHP2	-0.969015
EMX2	-0.968546
PRR13	-0.96795
CBX6	-0.967923
HEY1	-0.967743
RPS26	-0.967542
HS1BP3	-0.966558
FADS2	-0.966279
IGF2	-0.966167
CCDC167	-0.964889
IQSEC2	-0.962893
PNP	-0.962233
ENSA	-0.960985
BAHCC1	-0.960838
SORD	-0.960357
PHYH	-0.960313
DDT	-0.959662
TMEM109	-0.959309
CETN2	-0.95884
NKX2-2	-0.958722
SEPX1	-0.958713
MRPL20	-0.958701
SNAPC3	-0.956287
E2F5	-0.956142
METTL23	-0.955841
COMMD1	-0.955805
TXN	-0.95537
ID1	-0.95393
SLC50A1	-0.952642
UBE2QL1	-0.95123
PSME3	-0.950341
CHRNA5	-0.949288
BRE	-0.948966
TMEM8B	-0.948573
KIF17	-0.948262
DEF8	-0.945645
GSK3A	-0.9456
MARS2	-0.945118
ADAMTSL4	-0.944499
ENPP2	-0.944468
SLIRP	-0.944148
DDX18	-0.943696
C9orf169	-0.942967
MRPL12	-0.942268
FAM20C	-0.941537
TMEM104	-0.940814
SLC9A3R2	-0.940522
C9orf116	-0.937965
FDFT1	-0.937439
PTDSS1	-0.93641
MGC16121	-0.935435
MPI	-0.935251
PTCHD1	-0.935232
FUCA2	-0.934099
RPL41	-0.933133
CAMK2N1	-0.930903
C20orf196	-0.930777
TSPAN31	-0.928859
WBSCR16	-0.927117
FKBP1A,FKBP1A-SDCBP2	-0.925766
BHLHE41	-0.924759
IFITM2	-0.924599
SELRC1	-0.923656
PGAM1	-0.922591
RNF169	-0.921949
ID4	-0.921583
CHST11	-0.921409
CTSB	-0.920449
ARID5A	-0.920412
E2F3	-0.919218
CABLES2	-0.916882
NLGN1	-0.916117
TMEM132A	-0.91561
EME2	-0.91554
SVEP1	-0.915051
VASH1	-0.913074
CHCHD4	-0.912649
TAF10	-0.912573
SLC2A6	-0.911915
ASB13	-0.91091
EIF4EBP2	-0.910345
C9orf86	-0.910307
CST3	-0.909621
NUTF2	-0.907521
RGMA	-0.907214
NDUFAF3	-0.907189
COLEC12	-0.90693
LINGO1	-0.906518
TMEM130	-0.906166
NEIL2	-0.906094
C1orf56	-0.905777
IGFLR1	-0.905209
MXRA7	-0.905169
DHCR24	-0.905149
STRADB	-0.904911
GABRE	-0.904804
LRRC69	-0.90474
C16orf74	-0.903552
DOC2A	-0.902908
RPS6KL1	-0.902742
EIF4EBP1	-0.902036
FAM98A	-0.902036
MEF2BNB,MEF2BNB-MEF2B	-0.901789
ACAD11	-0.901662
SLC1A3	-0.90138
LRRC61	-0.900435
HMGA2	-0.898021
RNF187	-0.897867
MED28	-0.897402
BFSP1	-0.893924
SLC10A4	-0.892971
LIMD2	-0.892798
MIPEP	-0.892043
APOC1	-0.891139
KIRREL	-0.891045
PSMB2	-0.891029
RDH10	-0.890918
CHST14	-0.887869
PRDX6	-0.886899
NUDT18	-0.886894
TMEM150A	-0.885864
DCPS	-0.885529
FLJ41350	-0.885523
IDH2	-0.884548
HOXB6	-0.884063
SLC35B2	-0.882452
MRRF	-0.882163
VAC14	-0.88157
SENP3,SENP3-EIF4A1	-0.880958
C9orf100	-0.880711
PRMT6	-0.880256
C15orf58	-0.879901
NOTCH3	-0.87963
CDKN3	-0.879276
ENDOD1	-0.878019
FAM127C	-0.87731
NECAB2	-0.876091
CCDC113	-0.875486
DARS2	-0.874931
C9orf23	-0.874559
C17orf70	-0.87228
CASKIN1	-0.871708
C9orf140	-0.871436
NPTX2	-0.87132
GDF1	-0.870772
LOC400752	-0.869547
ABHD6	-0.868774
DPM2	-0.868727
FAM189A1	-0.867409
GSTCD	-0.866711
TOMM22	-0.866547
BTBD11	-0.865665
EN2	-0.86508
C11orf61	-0.86494
MSX2	-0.864381
GCLM	-0.863238
KCNC4	-0.863143
HHLA3	-0.862781
CDC42EP2	-0.861953
GPR162	-0.861798
GPRC5B	-0.860473
DPAGT1	-0.860297
CMTM7	-0.859945
UNC5C	-0.858756
FKBP5	-0.856921
C19orf47	-0.856365
HIBCH	-0.855904
HN1L	-0.855459
FAM134A	-0.855296
ZDHHC9	-0.854572
FBXL17	-0.853935
MGLL	-0.853929
RBPMS2	-0.853545
COPZ1	-0.852542
ZNF76	-0.852282
KRCC1	-0.851627
WDR77	-0.851552
SETD1B	-0.850832
LY6E	-0.8508
HSPE1	-0.849947
EMG1	-0.849731
CHST7	-0.84942
QRFPR	-0.849385
ITFG2	-0.848947
MBLAC2	-0.848063
ACOT11	-0.847584
ADORA2A	-0.847128
SNORA61	-0.84614
2008-09-05	-0.846025
C20orf27	-0.845012
EN1	-0.844112
C5orf55	-0.843354
TBL2	-0.842343
PPA2	-0.842223
PPIL1	-0.841936
C9orf46	-0.841779
MFF	-0.841245
FADD	-0.841165
KCTD12	-0.841055
RNF217	-0.84087
FAM83D	-0.840709
ARL2,ARL2-SNX15	-0.840531
TUBB2A	-0.840174
MBTPS2	-0.839942
LOC648987	-0.839548
PPIC	-0.838723
FDX1	-0.838214
CEBPB	-0.837524
DBNDD1	-0.837164
COMMD3-BMI1	-0.836797
ID3	-0.836742
CMTM8	-0.836701
EDNRA	-0.836332
TNFSF9	-0.83588
DLL3	-0.835173
ZNF362	-0.833834
ACCN2	-0.833672
NRBP2	-0.833373
SNAPIN	-0.833303
HOXC6	-0.831881
QPRT	-0.830811
LOC100128361	-0.830724
CSF1	-0.828491
SPA17	-0.828144
FMO4	-0.826663
TMEM51	-0.825902
BTBD2	-0.825705
OGFOD1	-0.82538
WIPF1	-0.825251
SUSD5	-0.824966
PRPS1	-0.823508
COQ9	-0.823498
DECR1	-0.822893
JMJD4	-0.821613
LGI2	-0.819803
MRPS25	-0.819213
GLA	-0.818748
RPGRIP1L	-0.818623
PTPLA	-0.818603
AGPHD1	-0.817721
ELOVL1	-0.815666
DGAT2	-0.815254
FZD9	-0.814772
FAM78A	-0.814725
H1FX	-0.813877
JUND	-0.81365
UBE2CBP	-0.813637
SERPING1	-0.8135
LSM3	-0.812702
UQCR11	-0.812539
PFN2	-0.810953
FKBP4	-0.809572
KCTD21	-0.809012
MYCL1	-0.808592
LRRC7	-0.807218
KIAA1609	-0.806554
ASRGL1	-0.806341
SH3RF3	-0.806247
C11orf51	-0.805812
SIAE	-0.805512
ATF7	-0.805461
EYA2	-0.805033
EIF4G2	-0.804987
HMGCL	-0.804154
AK8	-0.80396
MCCC2	-0.80381
TSEN15	-0.803548
PSMB5	-0.803316
SLC29A1	-0.802628
MTRNR2L6	-0.802482
PAQR7	-0.802226
TMEM85	-0.801711
TOX2	-0.80112
RDH11	-0.800479
DACH1	-0.800457
AHCY	-0.800236
MRPS11	-0.799626
PA2G4	-0.799193
PDAP1	-0.798552
SPON1	-0.798474
STX8	-0.798409
FARSB	-0.798098
SRXN1	-0.79711
GEMIN8	-0.797033
GOT2	-0.797001
NIPSNAP1	-0.796085
C19orf48	-0.796005
KHSRP	-0.795762
KCNQ5	-0.795718
SCD	-0.794699
FAM127A	-0.793492
EFNA4	-0.793416
PPPDE2	-0.793234
VAX2	-0.792865
C15orf23	-0.791426
FAM189A2	-0.791085
DLX6	-0.790856
LOC100130417	-0.790525
AGAP3	-0.790432
SNAR-E	-0.789664
ARMC4	-0.787594
CILP2	-0.786719
FMN2	-0.786451
NDRG3	-0.786429
C7orf31	-0.785523
PEX19	-0.785482
OTUD5	-0.78496
NCRNA00173	-0.783924
C4orf52	-0.782621
PCBD1	-0.781626
C6orf125	-0.780532
MEF2B	-0.780077
HRSP12	-0.779458
APEX2	-0.779275
C10orf125	-0.779021
LOC100128788	-0.77901
HOXD13	-0.778505
EDEM2	-0.778465
PFN1	-0.777991
ELP4	-0.777952
ELOVL5	-0.777812
NLN	-0.777812
GINS2	-0.777678
ABTB2	-0.777362
GPATCH4	-0.77561
LSM10	-0.775484
ICAM3	-0.775322
C15orf40	-0.774814
FAM86A	-0.774768
RND2	-0.774477
ZNF619	-0.773371
VKORC1	-0.77231
VIPR1	-0.771764
GRIN2D	-0.770801
ORAI1	-0.770737
CDX2	-0.770354
RGP1	-0.770137
SNAI2	-0.769992
FTO	-0.769817
STXBP1	-0.767979
GATA2	-0.76762
EAF2	-0.767606
ASAH1	-0.766783
RPL23A	-0.766236
UPRT	-0.765896
MYBBP1A	-0.765646
IFT27	-0.765562
DLX2	-0.764708
PPP1R14C	-0.76438
MPDU1	-0.76388
PRTFDC1	-0.763811
MTFP1	-0.763712
NPL	-0.763254
ANKRD19P	-0.762496
TUBGCP4	-0.761585
TPD52L1	-0.761432
QRICH1	-0.761205
CCDC56	-0.761117
DUSP18	-0.761067
TAMM41	-0.760528
ADPGK	-0.760225
RAB20	-0.760108
ACTA2	-0.759165
PIGW	-0.757984
OSGEPL1	-0.757865
FAM59B	-0.757473
CHURC1,CHURC1-FNTB	-0.756913
RHOB	-0.756706
SFXN4	-0.756179
METTL5	-0.756099
LOC100506451	-0.755139
TMEM168	-0.754238
VAX1	-0.753661
SNORD57	-0.752434
LOC401022	-0.75074
RRM2	-0.750557
SPHK1	-0.750079
UBE2N	-0.748615
ELOVL6	-0.747982
C20orf108	-0.747947
SULT1A1	-0.747538
C12orf52	-0.746824
MTL5	-0.746287
RARG	-0.745598
LOC100128191	-0.744714
DPP9	-0.74449
TM9SF1	-0.74331
DDIT4	-0.743175
NHEJ1	-0.743033
WARS	-0.742972
SUMF2	-0.742562
MAMLD1	-0.742006
TIMM10	-0.741975
MYH14	-0.741872
PCDHGC3	-0.741359
PEX11A	-0.741184
AHDC1	-0.740951
PGLS	-0.740898
APOO	-0.740436
C21orf58	-0.740058
HMGA1	-0.739762
ABHD14A,ABHD14A-ACY1	-0.739512
TEAD2	-0.738997
SNRNP27	-0.737973
NLRX1	-0.737935
NES	-0.73769
LOC100506930	-0.737128
SEC61A1	-0.736097
ARL15	-0.735079
PALM	-0.733612
RSL1D1	-0.732965
STT3A	-0.732561
CALM1	-0.732525
MORN1	-0.732118
GLRX5	-0.732008
ZNHIT2	-0.730938
MAGIX	-0.730749
BMP6	-0.729582
TXN2	-0.729579
C14orf21	-0.72953
C9orf16	-0.728857
PIGM	-0.728464
MRPL52	-0.728283
DMBX1	-0.72777
C7orf59	-0.727463
DPM3	-0.727454
NT5DC1	-0.727184
AP1S2	-0.726831
TMEM222	-0.726596
SRSF9	-0.726518
GTF3C2	-0.725827
ELOVL2	-0.725274
MRPL39	-0.72508
LOC401397	-0.724897
PIGB	-0.724152
TMEM106C	-0.723568
PDE6D	-0.722887
MTRNR2L8	-0.722098
WARS2	-0.722079
GDI2	-0.721988
KPNB1	-0.72174
DHX32	-0.721567
CNRIP1	-0.721497
C17orf37	-0.721102
UBFD1	-0.720361
SDHD	-0.720036
ZFYVE28	-0.719312
RHOG	-0.718867
KIAA0319L	-0.718761
NLGN2	-0.718367
CITED4	-0.718347
PSMG2	-0.718087
MED29	-0.717827
CADPS2	-0.717629
OPA3	-0.716404
FUS	-0.716058
APITD1,APITD1-CORT	-0.715673
SERPINE2	-0.714754
C6orf1	-0.71398
SPCS1	-0.713854
PRSS12	-0.7138
NKAIN1	-0.711347
FOXG1	-0.710636
EMB	-0.710302
SLC5A6	-0.71011
SYNGR2	-0.70979
TTYH2	-0.709586
SIX3	-0.7094
RTN4RL1	-0.708364
EFHD1	-0.707576
C21orf70	-0.706925
ZDHHC3	-0.70679
GLRX2	-0.706608
CTSC	-0.704816
TSPAN7	-0.70446
INO80B,INO80B-WBP1	-0.704027
LOC92249	-0.703943
NONO	-0.703474
RARA	-0.70317
SYS1	-0.70168
PNPO	-0.701482
ETFB	-0.700763
HOXC5	-0.700725
FTSJ3	-0.700354
FAM189B	-0.700048
MORN2	-0.698854
TMEM206	-0.698246
COCH	-0.698163
MANBAL	-0.697459
RFC5	-0.69725
TH1L	-0.697041
PLEKHG2	-0.697035
FGFR1	-0.695664
FADS1	-0.695217
HNRNPUL1	-0.694996
STRADA	-0.694892
CD58	-0.694591
LRRC28	-0.694574
PRR7	-0.694226
HEBP2	-0.693777
ZMIZ2	-0.693674
RASSF4	-0.693115
POMP	-0.692866
RPS29	-0.692804
HIBADH	-0.692654
MRPS27	-0.691907
BCL2L13	-0.690989
YIPF1	-0.690905
POLR3D	-0.689612
ATP6V0E2	-0.688395
PPM1L	-0.687885
C17orf79	-0.687431
LOC100287765	-0.687107
ACTR2	-0.68705
SLC16A10	-0.686775
TBKBP1	-0.686524
TSPAN9	-0.686262
GNPDA1	-0.686184
POLL	-0.686127
EBP	-0.68601
C7orf25	-0.684003
GNB1L	-0.683653
FAM69A	-0.68289
NCRNA00094	-0.682494
HNRNPC	-0.682385
C2orf18	-0.682149
KIF3C	-0.682126
UQCRQ	-0.681464
RRS1	-0.681456
C16orf57	-0.680586
GPR153	-0.680254
TAX1BP3	-0.680043
FAM175A	-0.677491
C9orf3	-0.677417
ALG11	-0.677043
RALB	-0.676295
HCFC1R1	-0.676152
MPPED2	-0.675619
WLS	-0.674985
RTN4RL2	-0.674809
NCRNA00245	-0.674774
C19orf50	-0.674493
SCAMP3	-0.674058
TESC	-0.673984
CS	-0.672655
SQLE	-0.671474
SNORD22	-0.671043
TBC1D7	-0.670851
NXN	-0.669616
AP2S1	-0.669093
VDAC2	-0.669091
HOXB2	-0.668531
GSTA4	-0.668459
MRPS24	-0.667983
RPL15	-0.667938
LOC643401	-0.667878
DAZAP1	-0.667801
KLHDC4	-0.667354
LACTB2	-0.667147
IGDCC3	-0.667139
HOXC13	-0.66659
MRPS12	-0.666161
NMB	-0.665693
AVEN	-0.665349
FRAT2	-0.664859
CNNM2	-0.662823
CNIH4	-0.662491
PON2	-0.661244
OIP5	-0.661122
GSTM3	-0.660963
NOG	-0.660597
SPSB4	-0.659878
PSMD6	-0.659875
FAM122A	-0.659588
BOLA2	-0.659437
LDB1	-0.65835
FAM101B	-0.658042
KRTCAP2	-0.657881
TRIM47	-0.657842
SLC20A1	-0.657606
PLOD2	-0.656347
CLN5	-0.656154
MYLK	-0.654431
SET	-0.654336
EXOSC3	-0.654335
DPYSL5	-0.654134
NUDT16	-0.654057
TGIF2-C20ORF24	-0.653461
RNASEK,RNASEK-C17ORF49	-0.652449
PSMB3	-0.652406
DAD1	-0.651414
SNX33	-0.650318
MYC	-0.649975
TIMM23	-0.649898
CYB561D2	-0.649552
PIGL	-0.649346
IDH3A	-0.647981
PCDH9	-0.647803
GNG5	-0.64749
ZNF341	-0.646327
FAM104B	-0.6463
CBX4	-0.645609
GTF2H5	-0.645075
DPYSL2	-0.644958
KDELR3	-0.644456
FXN	-0.644276
AOC2	-0.643754
C7orf73	-0.643467
KCNQ2	-0.642503
PPT1	-0.641407
EBF3	-0.640412
SIX1	-0.640401
ABLIM2	-0.639825
ANP32A	-0.638655
RPF1	-0.63863
SH3BGRL	-0.6381
CDK2AP1	-0.637111
ALKBH1	-0.636712
SAMD10	-0.635976
BLOC1S3	-0.635701
COG8	-0.635588
STAMBPL1	-0.635014
PRKCDBP	-0.634466
AIF1L	-0.634442
MLF2	-0.634182
HOTAIRM1	-0.632263
MLLT1	-0.631667
LRFN1	-0.631356
DET1	-0.631032
CUTC	-0.630987
RPS27A	-0.630905
GEMIN6	-0.630616
LRRC4B	-0.63033
SALL2	-0.630198
NCAM1	-0.629961
HOXC10	-0.628245
BAMBI	-0.628062
TAF12	-0.627839
ZNF771	-0.627359
C19orf42	-0.62734
ANTXR1	-0.627269
NANOS1	-0.626842
COTL1	-0.624884
GTF2A2	-0.62478
C17orf90	-0.624641
ABHD11	-0.62429
IL10RB	-0.624189
TMEM99	-0.623826
PTPRS	-0.623797
BCAS3	-0.623731
MOCS3	-0.623344
COL4A5	-0.622994
NAV1	-0.622762
MMAB	-0.622568
MRPS18C	-0.622552
THAP8	-0.622449
ZNF536	-0.621831
C12orf66	-0.621789
RMRP	-0.621641
SCARNA12	-0.621505
TMEM179B	-0.621239
NAT6	-0.620964
EXTL2	-0.620778
SCD5	-0.620381
SLC38A7	-0.620097
RHBDD1	-0.619775
LY6K	-0.619761
CES2	-0.61941
OVGP1	-0.619057
HSPA12A	-0.618961
DHRS3	-0.618215
KIAA1704	-0.618011
C7orf44	-0.616715
VDAC3	-0.616471
TP53I11	-0.616326
AIFM2	-0.616082
TRAPPC5	-0.615379
CHRAC1	-0.615249
RQCD1	-0.614882
LOC729013	-0.614311
ZSWIM5	-0.614038
AP3S2	-0.613551
PLBD2	-0.61229
ARRB1	-0.611944
LOC100288413	-0.611504
SNAI1	-0.61123
IDH1	-0.611186
USF1	-0.61106
MCAM	-0.610578
RCC1	-0.610305
CYB5B	-0.610096
FAM136A	-0.610024
PSMC2	-0.609752
RNF115	-0.609385
FOXD1	-0.608998
ATF6	-0.60836
ADH5	-0.608277
POLD4	-0.607125
TGFBRAP1	-0.606592
LMAN2L	-0.606182
HGSNAT	-0.605801
VEZT	-0.605793
SOX13	-0.605733
COX11	-0.605329
SULF1	-0.605152
FOXO4	-0.604437
TIGD5	-0.604191
MRPS16	-0.603285
PTGES2	-0.603201
CHTF8	-0.602233
PSIP1	-0.601762
C3orf23	-0.600087
ROR2	-0.598607
MED20	-0.598531
ZFP64	-0.598324
MFSD5	-0.597954
EPB41	-0.59782
METTL13	-0.597464
TEX264	-0.595707
TRMT1L	-0.59508
PRKAG1	-0.594655
NSMCE1	-0.594643
IFNAR2	-0.593999
TNFRSF1A	-0.59391
RBM19	-0.592443
CHPT1	-0.592239
HDHD2	-0.591921
C12orf45	-0.591506
CAPNS1	-0.590732
ASCC1	-0.589543
TIMMDC1	-0.58924
DCAKD	-0.588426
ATP5H	-0.587559
TRAPPC9	-0.586784
POM121	-0.586142
LDOC1L	-0.586066
IARS	-0.585391
TROAP	-0.585367
MDK	-0.584395
RNF128	-0.584195
UBE2MP1	-0.583676
NDUFB5	-0.583455
CDKN2C	-0.582246
TMEM199	-0.581601
PTMA	-0.58096
WIZ	-0.580475
NDUFV3	-0.579706
EFEMP1	-0.579621
GATA4	-0.578494
SPC24	-0.578389
C19orf60	-0.578198
DNAJC30	-0.57667
VDAC1	-0.5761
CRABP2	-0.575503
CTNNBIP1	-0.574638
STX18	-0.57325
RFC2	-0.572653
TFPI	-0.572594
MPP1	-0.572166
KIAA1671	-0.571638
PVRL1	-0.57156
DOHH	-0.571316
DCTN5	-0.56883
TTLL1	-0.567038
POLR1E	-0.566668
OLA1	-0.566412
FLYWCH1	-0.566302
TWIST1	-0.565878
LOC100505876	-0.565877
TRIB2	-0.565338
ANXA11	-0.562937
ATP7B	-0.562842
AADAT	-0.561218
SIX2	-0.560289
RPL36A	-0.560072
RNF170	-0.558543
C7orf10	-0.557977
ST3GAL3	-0.556601
RFFL	-0.553957
OLFM2	-0.553145
PKIG	-0.55305
2008-09-14	-0.551582
LOC440104	-0.550064
HNRNPA1	-0.548643
ADD2	-0.548461
NRCAM	-0.54696
EXOC7	-0.545665
ITM2C	-0.54493
GNG4	-0.544218
RABL5	-0.542709
MFAP2	-0.541711
SLC6A15	-0.541638
PARK7	-0.541427
RNF121	-0.539536
SDCBP	-0.538798
EPN1	-0.535359
FLYWCH2	-0.534162
PIGP	-0.533628
SYNPO	-0.532867
SMPDL3B	-0.531708
HSPA8	-0.530514
WDR25	-0.52987
SLC22A23	-0.528816
ST6GAL1	-0.527115
ITPK1	-0.524305
ANAPC7	-0.517006
PIN1	-0.515776
EYA4	-0.512416
UBE2G2	-0.511532
FKBP1B	-0.509936
USMG5	-0.508071
TBCCD1	-0.507883
RNFT2	-0.507347
AGPAT3	-0.504953
SCARB1	-0.504285
2008-03-01	-0.500138
CIRBP	-0.499222
MRPL43	-0.498087
SERPINB6	-0.49731
DFNB31	-0.494532
ECHDC1	-0.49028
FBXO44	-0.489885
KRIT1	-0.489445
SLC10A3	-0.488762
NDRG2	-0.485802
UBE2C	-0.485489
SEC31A	-0.484555
GEMIN7	-0.482978
NFATC1	-0.482931
ROBO1	-0.481584
TMEM214	-0.481281
EPB41L2	-0.480394
SMAD1	-0.478745
GSTZ1	-0.478497
AGPAT2	-0.476566
TMEM98	-0.475052
PELI3	-0.474428
RPP30	-0.473865
ARFIP2	-0.473556
RAB28	-0.472767
ZFAND5	-0.471402
FAM110A	-0.471022
RPL38	-0.467107
ACLY	-0.463714
TFCP2	-0.461853
SEC61A2	-0.460479
NHSL1	-0.458591
ITPRIPL1	-0.458334
LIMK1	-0.458069
PDE4A	-0.456046
RTN3	-0.455542
CACNA1H	-0.454416
MYD88	-0.451912
FAM63A	-0.450605
EIF2AK1	-0.450111
MFSD11	-0.446017
DIABLO	-0.445834
CMIP	-0.439845
CCT7	-0.439535
LPPR2	-0.439178
GALE	-0.438434
PDLIM2	-0.437171
DIAPH1	-0.436446
CENPM	-0.436167
TMEM127	-0.434049
PTPRD	-0.432327
SMAP2	-0.430447
ARHGEF4	-0.430212
LAMP2	-0.428575
BBIP1	-0.425891
GART	-0.425671
FKRP	-0.42511
PPP1R3F	-0.423311
U2AF2	-0.422099
CENPO	-0.421861
NECAB3	-0.420664
ALDH3A2	-0.417702
GHDC	-0.416775
DNAJC19	-0.416572
IGSF3	-0.416182
PKP4	-0.413878
GBAS	-0.410459
MAX	-0.407608
C1orf212	-0.405414
C1orf151	-0.403546
NRD1	-0.400917
TRIM5	-0.398847
WASF1	-0.398436
ANO10	-0.395824
CREM	-0.395388
MTFR1	-0.394286
PIGO	-0.390836
POLR3H	-0.390307
GTF2I	-0.389581
CTDSP1	-0.388936
MEPCE	-0.387373
SIRPA	-0.386429
TDRKH	-0.384579
RCC2	-0.384383
QSOX1	-0.381398
MTHFSD	-0.381005
NFIC	-0.380136
ADCK1	-0.379329
MICU1	-0.377365
RHBDD2	-0.374713
DDIT3	-0.365781
GAR1	-0.362051
RNF41	-0.356435
HNRNPD	-0.355539
TTC8	-0.354697
SLC6A8	-0.352503
PGAP2	-0.351903
SRI	-0.351461
2008-09-09	-0.351245
SLC25A13	-0.350327
COMMD7	-0.348995
PEMT	-0.348988
RPE	-0.348096
SHMT1	-0.348044
DYNC2LI1	-0.347406
BCL6	-0.341097
TARBP2	-0.340907
MAPRE2	-0.336815
HAX1	-0.333803
TSEN2	-0.330867
HNRNPAB	-0.326254
FAM89B	-0.320823
C1orf144	-0.320355
TCF3	-0.312545
DTNB	-0.310012
ZNF213	-0.309726
NFATC4	-0.306864
ADIPOR1	-0.300709
GPN1	-0.298184
PDCD2	-0.295106
CUX1	-0.293412
PSMA3	-0.292971
BTN3A2	-0.287415
IP6K2	-0.285477
SLC35C2	-0.282295
CNOT4	-0.281099
C19orf28	-0.280034
ATG4C	-0.279529
TMEM126B	-0.278103
FHL1	-0.277271
PROSER1	-0.275339
NIT1	-0.266685
SMARCD3	-0.265655
SNRPB2	-0.262628
IGF2BP1	-0.262199
C17orf62	-0.259176
MAGED2	-0.258209
CTBP2	-0.251953
TP73-AS1	-0.246445
UBA52	-0.239759
NPRL3	-0.239409
STK36	-0.228463
PPARD	-0.223216
METTL9	-0.220112
DERL1	-0.210641
PSMD1	-0.173754
ARHGDIA	-0.129162
PSMC4	0.140019
TCF7L2	0.146689
ADD3	0.15266
RNF40	0.173461
PIP5K1A	0.187174
GNAI2	0.192494
SPG20	0.205257
NFRKB	0.209968
CTTN	0.211557
PPHLN1	0.21388
CAMTA2	0.21584
TMEM194A	0.218119
ATP11A	0.220388
POGZ	0.222566
PDCD6IP	0.227033
DDX54	0.2282
C6orf106	0.228952
TXNRD1	0.232513
SIRT1	0.237505
SH3D19	0.237625
CD59	0.240856
CDH13	0.241593
RWDD1	0.246045
ZNF746	0.247966
NSUN5	0.253778
CAMK2G	0.256104
SC4MOL	0.256886
SPPL2B	0.258891
ATF3	0.26309
MON1A	0.267383
POC1A	0.269167
TGIF1	0.269253
TMEM106B	0.269304
CDC25C	0.270007
MTMR14	0.273777
NDUFV1	0.276816
TRIM24	0.280391
DROSHA	0.280774
TRO	0.281485
BCL2L1	0.284579
STAMBP	0.286967
MEF2A	0.287726
RFWD2	0.290216
LOC100507217	0.290396
GGA1	0.290626
RNF138	0.292087
CDC16	0.292592
CNN2	0.293068
C16orf13	0.293754
PKD1	0.294866
SLC1A4	0.295996
PUM1	0.298514
RHOT1	0.299929
NASP	0.302207
TAF1C	0.302755
RRNAD1	0.303098
RREB1	0.303526
GRB10	0.305982
CTCF	0.308378
SNX15	0.309772
RIOK1	0.31472
PRR5	0.321813
ELP2	0.322678
PABPC4	0.323639
CAPN2	0.324903
NAV2	0.326065
ANKRD17	0.326192
KLC1	0.326567
SCRN1	0.329375
YIF1B	0.329522
MORF4L1	0.329887
AHCYL2	0.332086
MAPKAPK5	0.337669
MAPK14	0.340235
SYNCRIP	0.340299
LOC81691	0.340731
AIFM1	0.341479
PARL	0.343259
FGFR3	0.343375
TBC1D5	0.343746
GPR137	0.344694
FN1	0.347301
NRF1	0.3492
XPNPEP1	0.352928
WHSC1L1	0.358841
ZNRF3	0.361887
SNHG7	0.364386
PRMT1	0.364418
FTSJ1	0.365164
FAM58A	0.36523
MORN4	0.36652
C5orf44	0.367418
MAT2B	0.369074
EPB49	0.369146
BAIAP2	0.369193
TRPC4AP	0.372259
SMPD4	0.372701
GRK6	0.373354
TRIOBP	0.37445
TIAL1	0.378082
PCBP4	0.37894
ACAA1	0.380922
DCAF4	0.381693
GPR107	0.383469
ERP29	0.386259
STX2	0.386355
ACSL3	0.386934
LOC100499177	0.387249
TMEM216	0.387975
SKA1	0.389786
BRPF1	0.390906
C16orf93	0.391409
P2RX5,P2RX5-TAX1BP3	0.39174
CASP7	0.391745
NCOA4	0.393701
PARP2	0.393975
UBE2D3	0.395844
CHORDC1	0.398098
RNF145	0.398826
TCEAL1	0.399501
ZNF621	0.401903
PIAS2	0.402487
RPTOR	0.40267
PUS7L	0.402989
DAGLB	0.40349
MFAP3	0.403784
GPSM1	0.403939
CANT1	0.403959
DSC2	0.406651
AMOT	0.407558
ARHGEF3	0.408654
INF2	0.409552
PNMAL1	0.409838
SIN3A	0.411083
RBM34	0.412361
BCL11A	0.413193
RCOR3	0.41528
B3GALNT1	0.415481
FAM104A	0.418652
CGGBP1	0.419748
GLIS3	0.419937
ENOSF1	0.421199
NNT	0.422248
SRGAP2	0.422251
PHF6	0.424111
PDK3	0.426088
ARHGAP17	0.426608
PRKCSH	0.426877
AKIP1	0.427174
RBM4	0.428511
TMEM134	0.428602
KIAA0284	0.429253
DSC3	0.429987
DTNA	0.430275
HIF1A	0.431513
ATP6V1H	0.43162
CASP3	0.431858
MAP3K3	0.43195
IRF2BP2	0.432165
SNX14	0.432597
FAM40B	0.433117
TMEM67	0.433746
G3BP1	0.433944
C9orf82	0.433995
FAM172A	0.43441
THOC5	0.435168
MOSPD3	0.438313
RNPS1	0.445273
CRAT	0.44656
CTDSPL	0.446937
TSPAN17	0.446959
NEK4	0.447422
COMT	0.447899
C20orf7	0.448469
BCL2L11	0.448954
BHLHB9	0.449145
HDAC11	0.450555
BCAT1	0.453188
TMEM41B	0.45405
PPP3CB	0.455392
ZBED5	0.455608
ATXN7L1	0.455675
IRF3	0.456121
STEAP2	0.457695
TTC13	0.457742
TJP1	0.457908
POT1	0.460095
AHCYL1	0.461097
CDADC1	0.46201
UCHL5	0.462589
PKMYT1	0.462821
AGBL5	0.463046
CAPRIN2	0.463063
STRN4	0.464171
RWDD3	0.466717
GLB1	0.467271
DHX9	0.469149
SUN1	0.469802
HUS1	0.473001
RECQL	0.473395
LRRC8A	0.475567
DDAH1	0.477825
UQCR10	0.478442
EXOC1	0.478544
GOSR1	0.479855
EXOSC7	0.480489
NCKIPSD	0.481727
ARHGEF9	0.482403
RERE	0.482496
PCMTD2	0.483113
C1orf9	0.483582
PSPC1	0.484425
SLC25A39	0.484524
ANAPC5	0.484602
EFNA1	0.484849
MLLT10	0.48673
PDHX	0.48752
ARHGEF11	0.488315
FIGNL1	0.489831
ZNFX1-AS1	0.490258
CASK	0.490377
PPM1B	0.490801
AP2B1	0.492908
BZW1	0.494329
DIAPH2	0.494338
CXADR	0.494509
LOC100505881	0.498041
SLC26A6	0.498308
NADKD1	0.49965
TNIP2	0.504427
TNRC6C	0.504949
ZFAT	0.50765
GMEB1	0.507937
MED24	0.50888
RAB34	0.509114
ADSL	0.509461
SSH1	0.510932
HIP1	0.511421
ANO6	0.511464
MRPS21	0.511688
RDM1	0.511791
ZNF138	0.512193
ITPRIPL2	0.512534
BICD2	0.512879
TRMT2A	0.513807
PLCE1	0.5146
SRSF1	0.514622
CD97	0.515087
CDYL	0.516232
NFE2L2	0.516877
WDR66	0.5179
SLC39A13	0.518087
RAB24	0.521285
AGFG1	0.524187
TPM2	0.52455
EML4	0.525626
ENOX2	0.526548
SPNS1	0.528675
FAM60A	0.528678
TBC1D23	0.52947
INPP5K	0.530348
DNAH14	0.530551
KIAA0182	0.53191
RAI14	0.532116
CSNK1A1	0.53421
LLGL2	0.53523
DNAJC12	0.535805
GIT2	0.536708
SREK1	0.536809
TMEM200B	0.53686
SETMAR	0.537024
ATRIP	0.538738
USP4	0.538738
SLC39A3	0.540294
SRSF11	0.54093
PNPLA4	0.541183
TBRG1	0.542491
DACT1	0.543929
GDNF	0.54492
MECR	0.545725
HLCS	0.546399
GABPA	0.546491
FAM135A	0.54729
SUMF1	0.548389
PLD3	0.548944
GPT2	0.549065
YAF2	0.549131
CREBZF	0.549455
HSF2	0.550482
PLIN3	0.550487
ZNF586	0.55173
PSMG4	0.55184
TMEM129	0.551954
IQCE	0.552267
KAZN	0.552423
WWTR1	0.552756
RAB11FIP1	0.553762
C5orf24	0.554426
NECAP2	0.554538
ECM1	0.554868
SEMA4B	0.555004
WRAP53	0.557144
KCTD6	0.557259
ZNF566	0.557979
BRCA1	0.558357
AMMECR1L	0.559414
ARL13B	0.559939
PPCS	0.560167
GNL3L	0.560614
SLAIN2	0.560694
KRAS	0.562159
TM2D3	0.562221
MSRB3	0.564235
ARL5A	0.564314
AGL	0.565809
DEPDC1	0.566787
KCNJ11	0.566884
ABL2	0.567174
CALU	0.567183
RANGRF	0.567395
PCNXL2	0.568052
RIN2	0.568219
YPEL3	0.568798
ZNF620	0.57049
SPATS2L	0.570506
ING1	0.571988
TET3	0.572125
RAB15	0.572758
MAP2K4	0.572795
PARP9	0.57297
IDE	0.573085
WBP5	0.573532
FYN	0.57388
C19orf57	0.57435
HNRNPH3	0.574473
LAMTOR3	0.574811
C3orf52	0.575086
RFC4	0.575295
NAA16	0.5756
B3GNT5	0.576108
SPG7	0.576669
FOXC2	0.577095
AKT1	0.577211
CHSY1	0.577545
HBS1L	0.577922
C17orf53	0.579032
ZFP36L1	0.579125
NR2F2	0.579468
BMP2K	0.57962
KDM4C	0.579829
RNF185	0.579951
AKT2	0.58009
LRRC8B	0.580436
LONRF2	0.580935
WDR20	0.581016
MT2A	0.581777
PXK	0.582891
ZBTB7B	0.583329
CEP104	0.584138
TMEM116	0.584756
PEAK1	0.58571
SNX4	0.58576
TBC1D9B	0.586115
ZNF324	0.586655
CREB1	0.587513
SGSH	0.588049
COMMD10	0.588343
ZEB1-AS1	0.588539
JUB	0.588751
BTBD9	0.589368
VHL	0.589862
FAM24B,FAM24B-CUZD1	0.590249
TAOK2	0.590257
TFDP2	0.590544
CTBP1	0.590924
CRYBB2P1	0.591809
ZNF185	0.592089
NUDCD1	0.592138
TESK1	0.592301
GSK3B	0.593002
RSRC1	0.593597
FAM102A	0.594509
HERC4	0.594576
GLI3	0.595301
CEP68	0.595479
BAG4	0.595597
HOXA3	0.595612
DHRS1	0.595687
RCAN3	0.595749
MTA3	0.595786
BRI3BP	0.59627
LTB4R	0.596385
SEH1L	0.596588
C6orf130	0.59661
GRAMD1A	0.596692
DISP1	0.596932
SMG8	0.59699
YY1	0.597205
TXNRD3	0.597331
KIDINS220	0.597373
GREB1L	0.597594
BTN2A1	0.597824
GAA	0.597941
PDE10A	0.598204
BMP4	0.598594
CPD	0.598835
ELF4	0.598958
NT5C	0.598996
B4GALT4	0.599011
ACADM	0.60019
TBCE	0.600264
ARL8A	0.600532
ACAD8	0.601195
FZD5	0.601317
SPATA5L1	0.601479
UGGT1	0.601679
ARHGEF40	0.60173
N4BP2L2	0.6025
RAB22A	0.602608
TRIM38	0.602869
BRD7	0.603004
MIS12	0.60318
C1orf123	0.603641
IFT52	0.603702
ARHGEF7	0.603979
SMAD2	0.60411
TDRD3	0.604162
GLCCI1	0.604541
DALRD3	0.604881
BBS1	0.605867
TRIM14	0.606423
ADAMTS10	0.606438
SMNDC1	0.607113
SMOX	0.60814
MYL9	0.608592
SNTB2	0.60861
OSBPL11	0.608625
SLC36A4	0.608782
FGFR4	0.608807
ZNF382	0.609306
CTSL1	0.609397
ARMCX3	0.609642
IL17RA	0.610583
ARFGAP2	0.610899
EXOC6	0.610966
PGGT1B	0.611083
C9orf72	0.611116
TES	0.611239
TUSC3	0.611924
TTC21B	0.612063
ABCD4	0.612067
WDR26	0.612135
ZNF169	0.612686
PIK3R4	0.612912
EXT1	0.61307
FAM109A	0.6133
RABGEF1	0.613425
EP400	0.61345
TOP3A	0.613508
PRKAA1	0.613718
RSPRY1	0.614059
WDR48	0.614445
FAM123B	0.614617
PTPRK	0.614743
CDK10	0.615209
BTBD10	0.61525
SKAP2	0.61566
PWWP2A	0.615916
TMEM63A	0.615936
CDH3	0.616065
LOC386758	0.61613
C9orf41	0.616209
PACSIN3	0.616223
MOSC2	0.616265
CWC22	0.616408
TUSC1	0.616482
FHL2	0.616595
DOT1L	0.616712
C1orf226	0.616847
MDM1	0.617157
ACY1	0.617242
DYRK1B	0.618011
RDH13	0.618319
[truncated: 2,861 more rows]
