# Supplementary material for: Depletion of REF/Aly alters gene expression and reduces RNA polymerase II occupancy
Source: Nucleic Acids Res. 2014 Dec 3;43(1):504–19. doi: 10.1093/nar/gku1278 (PMC4288173; doi:10.1093/nar/gku1278)
Supplement: SUPPLEMENTARY DATA [file supp_gku1278_nar-02107-v-2014-File012.xlsx]

## Sheet: Real Time Primers
Real Time PCR Primers
Gene	Span	Amplicon Length	Primer Sequence		Primer #	Efficiency
FXYD6	695-793	99	For:	ACCGCCAATGCAACAGA	IDT	0.89
			Rev:	GCATCCAAAGGTTCAAGCAG	IDT
TLCD1	354-471	118	For:	GGTCACTTTCTGGCTATTTGC	NC1559	0.96
			Rev:	ACGTGATGGACAAGGTATTCC	NC1554
THTPA	1254-1396	143	For:	TGCATGAGGAGGCTGAAGTA	NC1319	0.89
			Rev:	CAGGCGCTGATAGTCTTGAG	NC1320
loc100128881	484-585	102	For:	TCTGAGGCCAGGAGCTT	IDT	0.95
			Rev:	GCCGTGTATACTCCGATGAAG	IDT
7SK	1-108	108	For:	TAAGAGC TCGGATGTGAGGGCGATCTG	NC1164	0.94
			Rev:	CGAATTCGGAGCGGTGAGGGAGGAAG	NC1165
ACTB	1047-1176	130	For:	ACCCAGCACAATGAAGATCA	NC1224	0.91
			Rev:	CTCGTCATACTCCTGCTTGC	NC1225
18S	5233-5381	149	For:	AACCCGTTGAACCCCATT	NC1597	0.96
			Rev:	CCATCCAATCGGTAGTAGCG	NC1598

## Sheet: ChIP Primers
ChIP Primers
Gene	Span	Amplicon Length	Primer Sequence		Primer #	Efficiency
TLCD1 #1	(-802)-(-742)	61	For:	GGGCAGGCTGACACCTAGTG	NC1196	0.93
			Rev:	GCTCTCCAAGCCGGTAGCTT	NC1197
TLCD1 #2	(-635)-(-570)	66	For:	CGGCCCCAGGAGTTTAAGAG	NC1218	0.86
			Rev:	GCACTTGGGAACTGCTGAGTAA	NC1219
TLCD1 #3	113-176	64	For:	AGCATGCCCCGACTGCT	NC1220	0.91
			Rev:	CCCGGAAGGTCAGCGTG	NC1221
TLCD1 #4	808-869	62	For:	TGCCCCATCCCTCCACTA	NC1200	0.91
			Rev:	TGTCCGCTAGCCACGATGT	NC1201
TLCD1 #5	1261-1323	63	For:	AACTTCCAGGAAAGCGTCTG	NC1282	1
			Rev:	TGGCCTAGAGGGAAGAAAGA	NC1283
THTPA #1	(-1239)-(-1148)	92	For:	ATACTGGTGAGAGGGCAGGT	NC1417	0.94
			Rev:	GAACCGTGGCTCTTAACTCC	NC1418
THTPA #2	(-96)-(-11)	86	For:	TAGGTAGAGTACCGCAGGCA	NC1376	1
			Rev:	GTTCCAAAGGGAGACTTTGC	NC1377
THTPA #3	969-1058	89	For:	CTGGAGCAGCAGGTGTCTTA	NC1378	0.94
			Rev:	GCAGCACCTTACAGAGTTGG	NC1379
THTPA #4	2010-2107	98	For:	GCATGATTTGGCAGATTTGT	NC1419	0.95
			Rev:	ACTGCAGGGCTGTAAGGC	NC1420
THTPA #5	2878-2946	69	For:	GGAACTCTGGGTCTAACGGA	NC1382	0.93
			Rev:	TGTCAGAAGGGACACTGAGG	NC1383
ACTB #1	(-1152)-(-1088)	65	For:	GCCCACCCGGTCTTGTG	NC1252	1
			Rev:	CCTGTCCTTGTCACCCTTTCTT	NC1253
ACTB #2	(-72)-(-14)	59	For:	CCGAAAGTTGCCTTTTATGG	NC1226	1
			Rev:	GCCGCTGGGTTTTATAGGG	NC1227
ACTB #3	1264-1328	65	For:	AGGCATCCTCACCCTGAAGTAC	NC1254	0.96
			Rev:	TCTCCATGTCGTCCCAGTTG	NC1255
ACTB #4	1897-1965	69	For:	CTTCAACACCCCAGCCATGT	NC1230	1
			Rev:	CCAGAGGCGTACAGGGATAGC	NC1231
ACTB #5	2832-2891	60	For:	TCGTCCACCGCAAATGC	NC1232	0.99
			Rev:	TCAAGAAAGGGTGTAACGCAACT	NC1233
GAPDH #1	(-775)-(-716)	60	For:	GCCGCTGGTGCACACA	NC1256	0.89
			Rev:	CCCTGTAGCCTGGACCTGATAA	NC1257
GAPDH #2	28-82	55	For:	CTCTCTGCTCCTCCTGTTCGA	NC1234	1
			Rev:	CACCTGGCGACGCAAAA	NC1235
GAPDH #3	325-389	65	For:	CCACATCGCTCAGACACCAT	NC1236	1
			Rev:	AGCCACCCGCGAACTCA	NC1237
GAPDH #4	795-849	55	For:	TAGAGCGGCCGCCATGT	NC1238	0.99
			Rev:	TTCCTAACGGCTGCCCATT	NC1239
GAPDH #5	1968-2026	59	For:	TCCCCTCCTCATGCCTTCTT	NC1240	0.97
			Rev:	CCAGGCGCCCAATACG	NC1241

## Sheet: NRO Primers
NRO Primers
Gene	Span	Amplicon Length	Primer Sequence		Primer #	Efficiency
TLCD1 A	113-176	64	For:	AGCATGCCCCGACTGCT	NC1220	0.91
			Rev:	CCCGGAAGGTCAGCGTG	NC1221
TLCD1 B	1261-1323	63	For:	AACTTCCAGGAAAGCGTCTG	NC1282	1
			Rev:	TGGCCTAGAGGGAAGAAAGA	NC1283
THTPA A	969-1058	89	For:	CTGGAGCAGCAGGTGTCTTA	NC1378	0.94
			Rev:	GCAGCACCTTACAGAGTTGG	NC1379
THTPA B	2878-2946	69	For:	GGAACTCTGGGTCTAACGGA	NC1382	0.93
			Rev:	TGTCAGAAGGGACACTGAGG	NC1383
GAPDH A	795-849	55	For:	TAGAGCGGCCGCCATGT	NC1238	0.99
			Rev:	TTCCTAACGGCTGCCCATT	NC1239
GAPDH B	1968-2026	59	For:	TCCCCTCCTCATGCCTTCTT	NC1240	0.97
			Rev:	CCAGGCGCCCAATACG	NC1241
ACTB A	1264-1328	65	For:	AGGCATCCTCACCCTGAAGTAC	NC1254	0.96
			Rev:	TCTCCATGTCGTCCCAGTTG	NC1255
ACTB B	2832-2891	60	For:	TCGTCCACCGCAAATGC	NC1232	0.99
			Rev:	TCAAGAAAGGGTGTAACGCAACT	NC1233
NRSN A	581-653	73	For:	GGCGGGAGACAGAAACAG	NC1908	0.93
			Rev:	TCCTTTGAAGCCTCTACCCA	NC1909
NRSN B	7544-7685	142	For:	GCAGCATGCAGGAACTAGAA	NC1910	0.89
			Rev:	TAGTCTTTCTGGGCCAAACC	NC1911
	`
